# Supplementary material for: catena-Poly[[(2,2′-bi­pyridine-κ2 N,N′)manganese(II)]-di-μ-bromido]
Source: IUCrdata. 2021 Jan 29;6(Pt 1):x210083. doi: 10.1107/S2414314621000833 (PMC9462262; doi:10.1107/S2414314621000833)
Supplement: Supplementary file 1 [file x-06-x210083-sup1.cif]

##############################################################################
#                                                                            #
# This CIF contains the data for a data article accepted for                 #
# publication in IUCrData. It conforms to the requirements of                #
# Notes for Authors for IUCrData, and has been                               #
# peer reviewed under the auspices of IUCrData.                              #
#                                                                            #
# Full details of the Crystallographic Information File format               #
# are given in the paper "The Crystallographic Information File (CIF):       #
# a New Standard Archive File for Crystallography" by S. R. Hall, F. H.      #
# Allen and I. D. Brown [Acta Cryst. (1991), A47, 655-685].                  #
#                                                                            #
# The current version of the core CIF dictionary is obtainable from          #
# ftp://ftp.iucr.org/pub/cif_core.dic.                                       #
#                                                                            #
# Software is freely available for graphical display of the structure(s)     #
# in this CIF. For information consult the CIF software page                 #
# http://www.iucr.org/resources/cif/software.                                #
#                                                                            #
# This file may be used for bona fide research purposes within the           #
# scientific community so long as proper attribution is given to the data    # 
# article from which it was obtained.                                        #
#                                                                            #
##############################################################################
data_I
_database_code_depnum_ccdc_archive 'CCDC 2058386'
_audit_creation_method     'SHELXL-2014/7'
_journal_date_recd_electronic     2021-01-18
_journal_date_accepted     2021-01-25
_journal_name_full     'IUCrData'
_journal_year     2021
_journal_volume     6
_journal_issue      1
_journal_page_first     0
_journal_page_last     0
_journal_paper_category     HM
_journal_paper_doi     10.1107/S2414314621000833
_journal_coeditor_code     TK4066
_publ_contact_author_name     'Kwang Ha'
_publ_contact_author_address
; Chonnam National University,
  School of Chemical Engineering,
  Research Institute of Catalysis,
  Gwangju,
  Republic of Korea
;
_publ_contact_author_email     hakwang@chonnam.ac.kr
_publ_contact_author_fax     '82 62 530 1909'
_publ_contact_author_phone     '82 62 530 1901'
_publ_section_title
;\
<i>catena</i>-Poly[[(2,2'-bipyridine-\k^2^<i>N</i>,<i>N</i>')manganese(II)]-\
di-\m-bromido]
;
_publ_section_title_footnote     .
loop_
    _publ_author_name
    _publ_author_address
    'Kwang Ha'
; Chonnam National University,
  School of Chemical Engineering,
  Research Institute of Catalysis,
  Gwangju,
  Republic of Korea
;
_publ_section_synopsis
;
The central Mn^II^ ion has a <i>cis</i>-N~2~Br~4~ octahedral coordination
sphere defined by two N atoms of the bidentate 2,2'-bipyridine ligand and four
bridging Br^-^ anions.
;
_chemical_name_systematic
;\
<i>catena</i>-Poly[[(2,2'-bipyridine-\k^2^<i>N</i>,<i>N</i>')manganese(II)]-\
di-\m-bromido]
;
_chemical_name_common     ?
_chemical_formula_moiety     'C10 H8 Br2 Mn N2'
_chemical_formula_sum     'C10 H8 Br2 Mn N2'
_chemical_formula_iupac     '[Mn Br2 (C10 H8 N2)]'
_chemical_formula_weight     370.94
_chemical_melting_point     ?
_space_group_crystal_system     monoclinic
_space_group_name_H-M_alt     'C 2/c'
_space_group_name_Hall     '-C 2yc'
loop_
    _space_group_symop_operation_xyz
    'x, y, z'
    '-x, y, -z+1/2'
    'x+1/2, y+1/2, z'
    '-x+1/2, y+1/2, -z+1/2'
    '-x, -y, -z'
    'x, -y, z-1/2'
    '-x+1/2, -y+1/2, -z'
    'x+1/2, -y+1/2, z-1/2'
_cell_length_a     17.3039(9)
_cell_length_b     9.5255(5)
_cell_length_c     7.1852(3)
_cell_angle_alpha     90
_cell_angle_beta     109.0347(15)
_cell_angle_gamma     90
_cell_volume     1119.57(10)
_cell_formula_units_Z     4
_cell_measurement_reflns_used     9930
_cell_measurement_theta_min     3.56
_cell_measurement_theta_max     26.03
_cell_measurement_temperature     223(2)
_exptl_crystal_description     'Block'
_exptl_crystal_colour     'Pale yellow'
_exptl_crystal_size_max     0.29
_exptl_crystal_size_mid     0.14
_exptl_crystal_size_min     0.05
_exptl_crystal_density_diffrn     2.201
_exptl_crystal_density_meas     ?
_exptl_crystal_density_method     ?
_exptl_crystal_F_000     708
_exptl_absorpt_coefficient_mu     8.281
_exptl_absorpt_correction_type     multi-scan
_exptl_absorpt_process_details
;
(SADABS; Bruker, 2016)
;
_exptl_absorpt_correction_T_min     0.3734
_exptl_absorpt_correction_T_max     0.7453
_diffrn_ambient_temperature     223(2)
_diffrn_source     'sealed tube'
_diffrn_radiation_type     MoK\a
_diffrn_radiation_wavelength     0.71073
_diffrn_measurement_device_type     'PHOTON 100 CMOS detector'
_diffrn_measurement_method     '\f and \w scans'
_diffrn_detector_area_resol_mean     ?
_diffrn_reflns_number     14090
_diffrn_reflns_av_R_equivalents     0.0379
_diffrn_reflns_av_unetI/netI     0.0150
_diffrn_reflns_theta_min     3.562
_diffrn_reflns_theta_max     26.033
_diffrn_reflns_theta_full     25.242
_diffrn_measured_fraction_theta_max     0.964
_diffrn_measured_fraction_theta_full     0.961
_diffrn_reflns_limit_h_min     -21
_diffrn_reflns_limit_h_max     21
_diffrn_reflns_limit_k_min     -11
_diffrn_reflns_limit_k_max     11
_diffrn_reflns_limit_l_min     -8
_diffrn_reflns_limit_l_max     8
_refine_special_details
;
All H atoms were located from Fourier difference maps and refined
isotropically; C---H = 0.93(2)--0.97(2) \%A.
;
_reflns_number_total     1068
_reflns_number_gt     1037
_reflns_threshold_expression     'I > 2\s(I)'
_refine_ls_structure_factor_coef     Fsqd
_refine_ls_matrix_type     full
_refine_ls_R_factor_all     0.0140
_refine_ls_R_factor_gt     0.0134
_refine_ls_wR_factor_gt     0.0332
_refine_ls_wR_factor_ref     0.0335
_refine_ls_goodness_of_fit_ref     1.109
_refine_ls_restrained_S_all     1.109
_refine_ls_number_reflns     1068
_refine_ls_number_parameters     85
_refine_ls_number_restraints     0
_refine_ls_hydrogen_treatment     refall
_refine_ls_weighting_scheme     calc
_refine_ls_weighting_details
              'w=1/[\s^2^(Fo^2^)+(0.0095P)^2^+1.0722P] where P=(Fo^2^+2Fc^2^)/3'
_atom_sites_solution_hydrogens     difmap
_atom_sites_solution_primary     direct
_atom_sites_solution_secondary     difmap
_refine_ls_shift/su_max     0.000
_refine_ls_shift/su_mean     0.000
_refine_diff_density_max     0.231
_refine_diff_density_min     -0.225
_refine_ls_extinction_method     none
_refine_ls_extinction_coef     .
loop_
    _atom_type_symbol
    _atom_type_description
    _atom_type_scat_dispersion_real
    _atom_type_scat_dispersion_imag
    _atom_type_scat_source
    'C' 'C' 0.0033 0.0016
                         'International Tables Vol C Tables 4.2.6.8 and 6.1.1.4'
    'H' 'H' 0.0000 0.0000
                         'International Tables Vol C Tables 4.2.6.8 and 6.1.1.4'
    'Br' 'Br' -0.2901 2.4595
                         'International Tables Vol C Tables 4.2.6.8 and 6.1.1.4'
    'Mn' 'Mn' 0.3368 0.7283
                         'International Tables Vol C Tables 4.2.6.8 and 6.1.1.4'
    'N' 'N' 0.0061 0.0033
                         'International Tables Vol C Tables 4.2.6.8 and 6.1.1.4'
_computing_data_collection
;
APEX2 (Bruker, 2016)
;
_computing_cell_refinement
;
SAINT (Bruker, 2016)
;
_computing_data_reduction
;
SAINT (Bruker, 2016)
;
_computing_structure_solution
;
<i>SHELXT2014/7</i> (Sheldrick, 2015a)
;
_computing_structure_refinement
;
<i>SHELXL2014/7</i> (Sheldrick, 2015b)
;
_computing_molecular_graphics
;
ORTEP-3 for Windows (Farrugia, 2012)
;
_computing_publication_material
;
<i>SHELXL2014/7</i> (Sheldrick, 2015b)
;
loop_
    _atom_site_type_symbol
    _atom_site_label
    _atom_site_fract_x
    _atom_site_fract_y
    _atom_site_fract_z
    _atom_site_U_iso_or_equiv
    _atom_site_adp_type
    _atom_site_calc_flag
    _atom_site_occupancy
    _atom_site_disorder_assembly
    _atom_site_disorder_group
    Mn Mn1 0.0000 0.08813(3) 0.2500 0.02456(9) Uani d 1 . .
    Br Br1 -0.09377(2) -0.09461(2) 0.00183(2) 0.02780(8) Uani d 1 . .
    N N1 0.07232(8) 0.27734(14) 0.39308(19) 0.0259(3) Uani d 1 . .
    C C1 0.14754(10) 0.2716(2) 0.5270(3) 0.0339(4) Uani d 1 . .
    C C2 0.19474(12) 0.3903(2) 0.5944(3) 0.0411(4) Uani d 1 . .
    C C3 0.16249(12) 0.5191(2) 0.5240(3) 0.0416(4) Uani d 1 . .
    C C4 0.08538(12) 0.52703(19) 0.3900(3) 0.0354(4) Uani d 1 . .
    C C5 0.04134(10) 0.40425(15) 0.3247(2) 0.0251(3) Uani d 1 . .
    H H1 0.1647(13) 0.178(3) 0.573(3) 0.046(6) Uiso d 1 . .
    H H2 0.2483(15) 0.379(2) 0.692(3) 0.043(6) Uiso d 1 . .
    H H3 0.1942(17) 0.599(2) 0.561(4) 0.053(7) Uiso d 1 . .
    H H4 0.0607(15) 0.612(2) 0.333(4) 0.049(6) Uiso d 1 . .
loop_
    _atom_site_aniso_label
    _atom_site_aniso_U_11
    _atom_site_aniso_U_22
    _atom_site_aniso_U_33
    _atom_site_aniso_U_12
    _atom_site_aniso_U_13
    _atom_site_aniso_U_23
    Mn1 0.02373(17) 0.02100(17) 0.02314(17) 0.000 -0.00031(13) 0.000
    Br1 0.02714(10) 0.02824(11) 0.02510(10) -0.00752(6) 0.00451(7) -0.00407(5)
    N1 0.0229(6) 0.0269(7) 0.0271(6) -0.0011(5) 0.0070(5) -0.0057(5)
    C1 0.0246(8) 0.0390(10) 0.0346(9) 0.0008(7) 0.0047(7) -0.0101(7)
    C2 0.0284(9) 0.0578(12) 0.0360(10) -0.0106(8) 0.0091(8) -0.0203(8)
    C3 0.0470(10) 0.0427(11) 0.0395(10) -0.0210(9) 0.0203(8) -0.0179(8)
    C4 0.0487(10) 0.0276(9) 0.0365(9) -0.0090(8) 0.0227(8) -0.0072(7)
    C5 0.0299(8) 0.0251(8) 0.0262(8) -0.0030(6) 0.0173(7) -0.0040(6)
_geom_special_details
;
 All esds (except the esd in the dihedral angle between two l.s. planes)
 are estimated using the full covariance matrix.  The cell esds are taken
 into account individually in the estimation of esds in distances, angles
 and torsion angles; correlations between esds in cell parameters are only
 used when they are defined by crystal symmetry.  An approximate (isotropic)
 treatment of cell esds is used for estimating esds involving l.s. planes.
;
loop_
    _geom_bond_atom_site_label_1
    _geom_bond_atom_site_label_2
    _geom_bond_site_symmetry_2
    _geom_bond_distance
    _geom_bond_publ_flag
    Mn1 N1 2 2.2433(13) ?
    Mn1 N1 . 2.2433(13) ?
    Mn1 Br1 2 2.6373(3) ?
    Mn1 Br1 . 2.6373(3) ?
    Mn1 Br1 5 2.79751(18) ?
    Mn1 Br1 6_556 2.79751(18) ?
    Br1 Mn1 5 2.79751(18) ?
    N1 C1 . 1.344(2) ?
    N1 C5 . 1.348(2) ?
    C1 C2 . 1.386(3) ?
    C1 H1 . 0.97(2) ?
    C2 C3 . 1.375(3) ?
    C2 H2 . 0.97(2) ?
    C3 C4 . 1.369(3) ?
    C3 H3 . 0.93(2) ?
    C4 C5 . 1.391(2) ?
    C4 H4 . 0.95(2) ?
    C5 C5 2 1.482(3) ?
loop_
    _geom_angle_atom_site_label_1
    _geom_angle_atom_site_label_2
    _geom_angle_atom_site_label_3
    _geom_angle_site_symmetry_1
    _geom_angle_site_symmetry_3
    _geom_angle
    _geom_angle_publ_flag
    N1 Mn1 N1 2 . 73.08(7) ?
    N1 Mn1 Br1 2 2 165.56(4) ?
    N1 Mn1 Br1 . 2 95.29(3) ?
    N1 Mn1 Br1 2 . 95.29(3) ?
    N1 Mn1 Br1 . . 165.56(4) ?
    Br1 Mn1 Br1 2 . 97.395(13) ?
    N1 Mn1 Br1 2 5 92.32(3) ?
    N1 Mn1 Br1 . 5 85.65(3) ?
    Br1 Mn1 Br1 2 5 95.344(7) ?
    Br1 Mn1 Br1 . 5 86.331(6) ?
    N1 Mn1 Br1 2 6_556 85.65(3) ?
    N1 Mn1 Br1 . 6_556 92.31(3) ?
    Br1 Mn1 Br1 2 6_556 86.331(6) ?
    Br1 Mn1 Br1 . 6_556 95.344(7) ?
    Br1 Mn1 Br1 5 6_556 177.470(13) ?
    Mn1 Br1 Mn1 . 5 93.669(6) ?
    C1 N1 C5 . . 118.32(14) ?
    C1 N1 Mn1 . . 124.10(11) ?
    C5 N1 Mn1 . . 117.21(10) ?
    N1 C1 C2 . . 122.67(18) ?
    N1 C1 H1 . . 113.6(13) ?
    C2 C1 H1 . . 123.7(13) ?
    C3 C2 C1 . . 118.50(18) ?
    C3 C2 H2 . . 122.7(13) ?
    C1 C2 H2 . . 118.8(13) ?
    C4 C3 C2 . . 119.58(17) ?
    C4 C3 H3 . . 120.3(16) ?
    C2 C3 H3 . . 120.0(16) ?
    C3 C4 C5 . . 119.46(18) ?
    C3 C4 H4 . . 123.3(15) ?
    C5 C4 H4 . . 117.1(15) ?
    N1 C5 C4 . . 121.44(16) ?
    N1 C5 C5 . 2 116.04(9) ?
    C4 C5 C5 . 2 122.51(11) ?
loop_
    _geom_torsion_atom_site_label_1
    _geom_torsion_atom_site_label_2
    _geom_torsion_atom_site_label_3
    _geom_torsion_atom_site_label_4
    _geom_torsion_site_symmetry_1
    _geom_torsion_site_symmetry_2
    _geom_torsion_site_symmetry_3
    _geom_torsion_site_symmetry_4
    _geom_torsion
    _geom_torsion_publ_flag
    C5 N1 C1 C2 . . . . -1.2(2) ?
    Mn1 N1 C1 C2 . . . . 171.71(13) ?
    N1 C1 C2 C3 . . . . 1.3(3) ?
    C1 C2 C3 C4 . . . . -0.1(3) ?
    C2 C3 C4 C5 . . . . -1.1(3) ?
    C1 N1 C5 C4 . . . . -0.1(2) ?
    Mn1 N1 C5 C4 . . . . -173.49(11) ?
    C1 N1 C5 C5 . . . 2 179.20(16) ?
    Mn1 N1 C5 C5 . . . 2 5.8(2) ?
    C3 C4 C5 N1 . . . . 1.2(2) ?
    C3 C4 C5 C5 . . . 2 -178.03(18) ?
_shelx_space_group_comment
;
The symmetry employed for this shelxl refinement is uniquely defined
by the following loop, which should always be used as a source of
symmetry information in preference to the above space-group names.
They are only intended as comments.
;
_shelx_estimated_absorpt_T_min     0.197
_shelx_estimated_absorpt_T_max     0.682
_shelx_hkl_file
;
   8   0   0    1.05    0.29
   8   0   0    0.81    0.16
   8   0   0    0.76    0.26
   8   0   0    2.01    0.33
   8   0   0    1.90    0.32
  -8   0   0    0.94    0.26
  -8   0   0    1.38    0.28
  -8   0   0    1.51    0.32
  12   0   0  712.03   32.86
  12   0   0  715.08   32.97
 -12   0   0  760.78   32.99
  12   0   0  774.64   32.92
 -12   0   0  738.01   32.90
 -12   0   0  787.55   32.88
 -14   0   0    2.50    0.78
  14   0   0    2.86    0.62
  14   0   0    2.97    0.34
  14   0   0    1.62    0.50
  14   0   0    2.05    0.53
 -14   0   0    2.32    0.56
 -14   0   0    2.54    0.53
 -14   0   0    2.47    0.58
  14   0   0    2.55    0.54
 -16   0   0  134.65    6.52
  16   0   0  144.64    6.56
  16   0   0  139.37    6.20
  16   0   0  130.95    6.51
  16   0   0  134.11    6.64
 -16   0   0  144.68    6.67
  16   0   0  148.11    6.63
 -16   0   0  128.94    7.06
 -16   0   0  140.41    6.47
 -18   0   0    7.46    1.01
 -18   0   0    7.88    0.93
  18   0   0    8.82    1.00
 -18   0   0    7.16    1.32
  18   0   0    8.49    1.03
 -18   0   0    9.47    1.25
  18   0   0   10.45    1.14
  18   0   0    9.54    0.67
  18   0   0    9.13    1.21
 -20   0   0  137.51    6.70
  20   0   0  136.38    6.07
  20   0   0  123.46    6.64
 -20   0   0  126.57    7.15
  20   0   0  141.46    6.55
  20   0   0  145.10    6.60
   7  -1   0    1.13    0.13
  -7  -1   0    1.08    0.23
  -7  -1   0    1.30    0.26
  -7  -1   0    1.04    0.27
  -7  -1   0    1.62    0.31
   7  -1   0    0.65    0.22
   7  -1   0    0.92    0.25
   7  -1   0    0.88    0.25
   7   1   0    1.44    0.29
   7   1   0    2.56    0.33
  -7   1   0    0.89    0.31
  -7   1   0    2.34    0.35
   7   1   0    1.74    0.30
  -7   1   0    1.20    0.25
   7   1   0    1.19    0.26
  -7   1   0    1.58    0.26
 -11  -1   0  712.29   30.22
  11  -1   0  714.30   30.25
 -11  -1   0  668.35   30.24
 -11  -1   0  714.14   30.32
  11  -1   0  674.40   30.34
  11  -1   0  672.24   30.22
  11   1   0  678.20   30.22
 -11   1   0  694.94   30.33
 -11   1   0  703.57   30.22
 -11   1   0  649.85   30.23
  11   1   0  656.14   30.29
  11   1   0  712.70   30.26
 -13  -1   0   83.32    4.22
  13  -1   0   90.28    4.24
  13  -1   0   88.13    3.98
  13  -1   0   83.54    4.20
  13  -1   0   91.58    4.34
 -13  -1   0   91.49    4.19
  13  -1   0   83.81    4.31
 -13  -1   0   92.34    4.32
 -13   1   0   86.04    4.22
  13   1   0   82.64    4.28
 -13   1   0   87.12    4.31
 -13   1   0   85.57    4.63
  13   1   0   88.97    4.24
  13   1   0   88.41    4.01
 -13   1   0   92.32    4.21
  13   1   0   94.88    4.32
  13   1   0   85.51    4.19
  15  -1   0   49.28    2.58
  15  -1   0   47.15    2.19
 -15  -1   0   46.42    2.63
 -15  -1   0   48.68    2.59
  15  -1   0   48.20    2.63
  15  -1   0   47.00    2.54
 -15  -1   0   45.30    2.50
 -15   1   0   47.79    2.51
  15   1   0   50.66    2.63
  15   1   0   46.61    2.26
  15   1   0   46.50    2.63
 -15   1   0   42.95    2.53
  15   1   0   49.87    2.58
 -15   1   0   49.85    2.68
  15   1   0   43.54    2.51
  17  -1   0   18.66    1.00
  17  -1   0   19.92    1.51
  17  -1   0   19.42    1.60
  17  -1   0   16.50    1.45
  17  -1   0   19.50    1.51
 -17  -1   0   18.58    1.97
 -17  -1   0   18.68    1.51
 -17  -1   0   19.21    1.57
 -17  -1   0   20.79    1.46
 -17   1   0   20.24    1.59
 -17   1   0   17.44    1.49
  17   1   0   18.79    1.56
  17   1   0   20.73    1.50
 -17   1   0   16.52    1.84
  17   1   0   19.24    1.48
  17   1   0   19.08    1.09
 -17   1   0   20.51    1.46
  17   1   0   18.85    1.45
  19  -1   0   32.53    2.09
  19  -1   0   32.51    2.10
 -19  -1   0   30.62    2.14
 -19  -1   0   32.52    2.01
  19  -1   0   31.01    1.49
  19  -1   0   27.44    2.20
  19  -1   0   28.41    2.03
 -19  -1   0   29.15    2.06
 -19  -1   0   26.41    2.53
  19   1   0   26.76    2.00
  19   1   0   29.23    2.15
  19   1   0   29.13    2.12
 -19   1   0   28.53    2.51
 -19   1   0   32.63    2.10
 -19   1   0   29.51    2.20
  19   1   0   34.45    2.09
 -19   1   0   32.74    2.01
  19   1   0   32.14    1.61
  -2  -2   0  129.79    5.86
  -2  -2   0  135.30    5.82
  -2  -2   0  132.90    5.85
   2  -2   0  132.75    5.87
   2  -2   0  133.09    5.86
   2  -2   0  130.88    5.91
   2   2   0  136.03    5.81
  -2   2   0  127.83    5.85
  -2   2   0  130.96    5.85
  -2   2   0  134.89    5.87
   2   2   0  130.55    5.86
  -4  -2   0    9.10    0.62
   4  -2   0    8.99    0.54
  -4  -2   0    8.66    0.54
  -4  -2   0    9.53    0.46
   4  -2   0    9.04    0.55
   4  -2   0    9.89    0.63
  -4   2   0    9.22    0.54
  -4   2   0    9.11    0.55
   4   2   0    9.19    0.56
   4   2   0    9.22    0.56
   4   2   0    9.18    0.55
  -4   2   0    8.80    0.59
  -4   2   0    9.38    0.60
  -6  -2   0   19.13    1.08
   6  -2   0   19.06    1.14
  -6  -2   0   19.20    1.13
  -6  -2   0   19.94    1.06
   6  -2   0   20.58    1.08
  -6   2   0   20.38    1.14
  -6   2   0   19.82    1.07
  -6   2   0   20.25    0.91
  -6   2   0   21.18    1.07
  -6   2   0   21.52    1.32
   8  -2   0   22.76    1.23
   8  -2   0   22.60    1.36
  -8  -2   0   23.80    1.35
  -8  -2   0   22.13    1.24
  -8  -2   0   22.29    1.28
   8  -2   0   23.10    1.27
  -8  -2   0   24.53    1.31
  -8   2   0   24.48    1.36
  -8   2   0   23.35    1.26
  -8   2   0   22.38    1.25
   8   2   0   23.93    1.28
   8   2   0   26.29    1.38
  -8   2   0   21.20    1.41
   8   2   0   23.12    1.26
   8   2   0   21.80    1.28
 -10  -2   0  268.14   12.11
 -10  -2   0  268.25   12.08
  10  -2   0  246.78   12.15
 -10  -2   0  268.96   12.16
 -10  -2   0  276.66   12.04
  10  -2   0  275.32   12.07
  10   2   0  256.29   12.09
  10   2   0  300.34   12.20
 -10   2   0  259.27   12.05
  10   2   0  259.02   12.03
  10   2   0  284.29   12.08
 -10   2   0  257.31   12.31
 -10   2   0  280.17   12.18
 -10   2   0  286.58   12.06
  12  -2   0   86.78    3.91
 -12  -2   0   82.70    3.84
 -12  -2   0   78.13    3.89
  12  -2   0   78.65    4.00
 -12  -2   0   79.81    3.93
  12  -2   0   74.40    3.84
  12   2   0   84.04    3.90
 -12   2   0   82.80    4.00
 -12   2   0   83.29    3.86
  12   2   0   79.55    3.93
  12   2   0   79.94    3.86
  12   2   0   87.08    3.99
 -12   2   0   75.83    4.16
 -12   2   0   74.87    3.86
 -14  -2   0   30.41    1.73
 -14  -2   0   26.58    1.58
  14  -2   0   25.97    1.77
 -14  -2   0   25.04    1.62
  14  -2   0   25.10    1.71
  14  -2   0   26.64    1.63
 -14   2   0   23.40    1.60
 -14   2   0   24.67    1.92
  14   2   0   27.27    1.70
  14   2   0   26.75    1.38
  14   2   0   26.54    1.63
 -14   2   0   24.51    1.69
  14   2   0   23.53    1.58
  14   2   0   24.31    1.66
 -14   2   0   25.43    1.58
  16  -2   0   24.35    1.72
  16  -2   0   25.45    1.67
 -16  -2   0   21.81    1.63
 -16  -2   0   23.14    1.60
  16  -2   0   21.21    1.73
 -16  -2   0   25.33    1.72
  16   2   0   22.88    1.69
 -16   2   0   20.95    1.60
  16   2   0   24.93    1.66
 -16   2   0   21.79    1.95
  16   2   0   24.05    1.31
 -16   2   0   24.57    1.62
 -16   2   0   24.09    1.72
  16   2   0   25.21    1.67
 -18  -2   0    3.90    0.85
  18  -2   0    2.50    0.68
 -18  -2   0    3.41    1.16
  18  -2   0    2.61    0.76
  18  -2   0    2.27    0.80
 -18  -2   0    2.02    0.65
  18  -2   0    2.85    0.76
 -18  -2   0    2.42    0.76
  18   2   0    3.17    0.76
 -18   2   0    1.92    0.88
  18   2   0    2.33    0.74
  18   2   0    2.35    0.76
 -18   2   0    2.04    0.68
 -18   2   0    2.77    0.79
 -18   2   0    3.74    0.77
  18   2   0    3.60    0.78
  18   2   0    2.78    0.48
  -1  -3   0   80.91    3.65
   1  -3   0   80.21    3.60
   1  -3   0   82.59    3.65
   1   3   0   74.83    3.62
  -1   3   0   73.65    3.63
  -1   3   0   89.74    3.66
  -1   3   0   81.63    3.72
   1   3   0   80.69    3.59
   1   3   0   83.53    3.65
   3  -3   0    9.40    0.74
   3  -3   0    9.75    0.60
   3  -3   0   10.07    0.61
  -3  -3   0   10.63    0.61
  -3  -3   0    9.49    0.60
  -3   3   0    9.56    0.59
   3   3   0   10.25    0.52
  -3   3   0    9.47    0.60
  -3   3   0    9.37    0.65
  -5  -3   0   64.52    2.99
   5  -3   0   65.18    2.98
  -5  -3   0   67.22    2.87
  -5  -3   0   64.21    2.97
   5   3   0   66.77    3.01
  -5   3   0   61.41    3.02
  -5   3   0   60.62    3.04
  -5   3   0   61.45    2.97
  -5   3   0   65.55    2.96
   7  -3   0    0.94    0.29
  -7  -3   0    1.43    0.35
  -7  -3   0    1.64    0.35
  -7  -3   0    1.14    0.27
   7  -3   0    1.30    0.29
   7  -3   0    1.18    0.30
  -7  -3   0    1.69    0.18
  -7   3   0    1.90    0.17
  -7   3   0    1.26    0.31
   7   3   0    1.65    0.33
  -7   3   0    1.85    0.38
  -7   3   0    1.63    0.39
   7   3   0    1.06    0.28
   7   3   0    1.10    0.27
  -7   3   0    1.05    0.28
   9  -3   0    8.10    0.72
  -9  -3   0    6.93    0.66
  -9  -3   0    7.97    0.73
   9  -3   0    7.81    0.66
  -9  -3   0    6.71    0.72
  -9  -3   0    8.04    0.45
  -9   3   0    8.21    0.69
   9   3   0    8.14    0.70
  -9   3   0    7.61    0.77
  -9   3   0    7.26    0.69
   9   3   0    8.91    0.73
   9   3   0    7.19    0.69
  -9   3   0    8.52    0.82
  11  -3   0   64.21    3.23
  11  -3   0   65.12    3.37
 -11  -3   0   67.20    2.98
 -11  -3   0   69.85    3.21
  11  -3   0   64.36    3.18
 -11  -3   0   64.32    3.34
 -11  -3   0   63.14    3.24
  11   3   0   65.02    3.27
 -11   3   0   65.57    3.21
  11   3   0   66.24    3.24
 -11   3   0   72.54    3.39
  11   3   0   66.84    3.21
 -11   3   0   65.31    3.22
 -11   3   0   64.33    3.44
  13  -3   0   17.86    1.31
 -13  -3   0   16.61    1.30
 -13  -3   0   18.48    1.24
  13  -3   0   17.97    1.22
 -13  -3   0   15.94    1.32
  13  -3   0   17.51    1.41
 -13  -3   0   18.03    0.93
  13   3   0   17.45    1.31
 -13   3   0   17.89    1.27
  13   3   0   19.31    1.28
 -13   3   0   17.25    1.48
 -13   3   0   19.81    1.41
  13   3   0   17.63    1.27
 -13   3   0   16.76    1.26
 -15  -3   0   19.25    1.02
 -15  -3   0   19.03    1.46
 -15  -3   0   19.97    1.38
  15  -3   0   20.88    1.38
  15  -3   0   16.97    1.54
  15  -3   0   20.28    1.47
  15   3   0   20.56    1.46
 -15   3   0   17.93    1.39
 -15   3   0   20.76    1.54
  15   3   0   19.05    1.42
 -15   3   0   17.92    1.68
 -15   3   0   20.95    1.42
  15   3   0   18.04    1.46
 -17  -3   0    5.61    0.87
  17  -3   0    5.06    0.87
  17  -3   0    4.51    0.86
  17  -3   0    5.31    0.77
 -17  -3   0    5.60    0.50
 -17  -3   0    5.56    0.80
 -17   3   0    4.47    0.87
 -17   3   0    4.09    0.76
 -17   3   0    3.71    0.80
  17   3   0    6.34    0.90
  17   3   0    4.00    0.78
 -17   3   0    4.19    0.95
  17   3   0    6.72    0.65
  17   3   0    4.20    0.81
  19  -3   0   -0.08    0.60
 -19  -3   0   -0.08    0.06
 -19  -3   0   -0.07    0.60
  19  -3   0   -0.14    0.65
  19  -3   0    0.44    0.73
 -19  -3   0    0.34    0.70
  19  -3   0    0.27    0.62
 -19   3   0   -0.24    0.63
 -19   3   0    0.19    0.79
  19   3   0   -0.08    0.65
  19   3   0    0.18    0.40
 -19   3   0   -0.19    0.60
 -19   3   0   -0.12    0.65
  19   3   0    0.48    0.67
  19   3   0    0.10    0.62
  -2  -4   0  213.77   10.25
   2  -4   0  244.50   10.27
   2  -4   0  236.47   10.28
  -2  -4   0  230.71   10.25
   2  -4   0  237.66   10.20
  -2   4   0  238.26   10.26
  -2   4   0  219.61   10.24
   2   4   0  238.36   10.26
   2   4   0  226.83   10.21
  -2   4   0  236.11   10.34
   2   4   0  240.55   10.18
   2   4   0  215.47   10.24
   4  -4   0    3.26    0.37
  -4  -4   0    2.75    0.36
   4  -4   0    3.97    0.50
  -4  -4   0    3.15    0.39
   4  -4   0    2.99    0.36
   4  -4   0    2.28    0.39
   4   4   0    3.29    0.38
  -4   4   0    2.18    0.31
   4   4   0    2.94    0.35
  -4   4   0    3.82    0.50
  -4   4   0    3.74    0.41
   4   4   0    3.64    0.29
  -6  -4   0  142.16    6.82
   6  -4   0  153.90    6.77
  -6  -4   0  157.08    6.53
  -6  -4   0  154.07    6.66
   6  -4   0  147.40    6.66
   6  -4   0  144.90    6.64
   6  -4   0  137.82    6.76
  -6  -4   0  141.33    6.67
  -6   4   0  140.46    6.69
  -6   4   0  144.69    6.67
  -6   4   0  150.40    6.63
   6   4   0  144.56    6.64
   6   4   0  145.34    6.69
   6   4   0  155.43    6.68
  -6   4   0  153.23    6.78
  -8  -4   0   16.59    1.11
   8  -4   0   17.78    1.09
  -8  -4   0   17.80    1.08
  -8  -4   0   19.10    0.87
   8  -4   0   15.27    1.19
   8  -4   0   17.39    1.06
  -8  -4   0   17.01    1.20
  -8   4   0   17.83    1.09
   8   4   0   17.45    1.07
  -8   4   0   17.48    0.82
   8   4   0   17.58    1.10
  -8   4   0   17.82    1.16
  -8   4   0   16.49    1.17
   8   4   0   17.30    1.10
  -8   4   0   15.84    1.06
 -10  -4   0  500.23   21.64
 -10  -4   0  518.95   21.42
  10  -4   0  461.87   21.80
  10  -4   0  462.36   21.61
 -10  -4   0  473.54   21.68
 -10  -4   0  478.13   21.82
  10  -4   0  509.38   21.67
  10   4   0  486.58   21.64
 -10   4   0  473.20   21.80
  10   4   0  507.46   21.68
 -10   4   0  509.19   21.66
 -10   4   0  479.58   21.65
  10   4   0  476.19   21.69
 -10   4   0  523.21   21.83
 -12  -4   0   81.49    4.20
 -12  -4   0   78.64    4.08
 -12  -4   0   86.92    4.05
  12  -4   0   79.81    4.01
 -12  -4   0   91.15    3.76
  12  -4   0   84.45    4.08
  12   4   0   82.83    4.05
  12   4   0   88.21    4.08
 -12   4   0   82.58    4.06
 -12   4   0   79.79    4.23
  12   4   0   79.19    4.09
 -12   4   0   88.89    4.24
 -12   4   0   87.34    4.06
  14  -4   0   14.92    1.20
 -14  -4   0   16.20    0.82
 -14  -4   0   15.06    1.29
  14  -4   0   15.60    1.30
 -14  -4   0   16.72    1.23
 -14  -4   0   15.66    1.33
 -14   4   0   13.84    1.40
  14   4   0   14.30    1.24
 -14   4   0   16.76    1.25
  14   4   0   17.89    1.29
  14   4   0   14.93    1.28
 -14   4   0   15.09    1.29
 -16  -4   0   33.41    2.04
  16  -4   0   34.48    2.01
  16  -4   0   32.19    2.26
  16  -4   0   34.06    2.13
 -16  -4   0   32.36    1.56
 -16  -4   0   31.68    2.13
  16   4   0   33.25    2.05
 -16   4   0   30.57    2.29
  16   4   0   33.66    2.07
 -16   4   0   32.41    2.05
 -16   4   0   33.71    2.07
 -16   4   0   35.99    2.27
  16   4   0   34.75    2.13
  18  -4   0    4.74    1.00
 -18  -4   0    4.28    0.81
 -18  -4   0    4.78    0.88
  18  -4   0    3.97    0.92
  18  -4   0    1.46    0.73
  18  -4   0    3.10    0.76
  18   4   0    4.66    0.64
 -18   4   0    2.31    0.74
  18   4   0    2.43    0.76
 -18   4   0    4.00    0.96
  18   4   0    2.93    0.80
  18   4   0    2.99    0.81
 -18   4   0    4.04    0.84
 -18   4   0    3.29    1.00
   3  -5   0    0.52    0.27
   3  -5   0    0.58    0.28
   3  -5   0    0.70    0.26
  -3  -5   0    0.39    0.26
   3  -5   0    0.95    0.22
  -3  -5   0    1.16    0.29
  -3   5   0    1.43    0.38
  -3   5   0    0.69    0.28
   3   5   0    1.37    0.31
   3   5   0    1.04    0.20
  -3   5   0    0.38    0.26
   3   5   0    0.69    0.21
   3   5   0    0.85    0.28
   5  -5   0  575.66   25.38
  -5  -5   0  558.84   25.39
   5  -5   0  592.03   25.40
  -5  -5   0  589.38   25.39
  -5   5   0  575.96   25.37
  -5   5   0  579.65   25.38
   5   5   0  584.66   25.39
   5   5   0  563.03   25.37
  -7  -5   0   26.26    1.38
   7  -5   0   25.36    1.39
   7  -5   0   20.97    1.34
  -7  -5   0   24.03    1.57
  -7  -5   0   22.31    1.39
   7  -5   0   22.05    1.50
   7  -5   0   26.01    1.49
   7   5   0   23.53    1.40
   7   5   0   23.69    1.39
  -7   5   0   25.83    1.50
  -7   5   0   22.72    1.38
   7   5   0   23.68    1.36
  -7   5   0   22.93    1.37
  -7   5   0   24.01    1.34
  -9  -5   0  317.11   14.57
   9  -5   0  337.98   14.57
   9  -5   0  323.26   14.52
   9  -5   0  314.13   14.71
  -9  -5   0  338.19   14.55
  -9  -5   0  314.26   14.75
   9   5   0  320.03   14.53
   9   5   0  348.30   14.59
  -9   5   0  321.48   14.54
  -9   5   0  337.21   14.56
   9   5   0  322.52   14.58
  -9   5   0  323.71   14.63
  -9   5   0  329.07   14.29
  11  -5   0  703.02   31.74
  11  -5   0  746.49   31.56
  11  -5   0  701.31   31.50
 -11  -5   0  707.91   31.57
 -11  -5   0  767.73   31.54
 -11  -5   0  684.74   31.72
  11   5   0  693.84   31.57
  11   5   0  711.72   31.51
 -11   5   0  747.91   31.54
 -11   5   0  700.64   31.67
 -11   5   0  696.29   31.52
 -11   5   0  683.68   31.69
  11   5   0  759.81   31.57
  13  -5   0  225.69    9.79
 -13  -5   0  225.56    9.75
 -13  -5   0  209.96    9.78
 -13  -5   0  205.83    9.93
  13  -5   0  209.45    9.99
  13  -5   0  201.29    9.69
 -13   5   0  201.01    9.91
 -13   5   0  207.39    9.73
  13   5   0  212.89    9.79
 -13   5   0  225.52    9.76
  13   5   0  223.44    9.78
  13   5   0  217.31    9.74
 -15  -5   0   48.25    2.56
 -15  -5   0   43.70    2.69
 -15  -5   0   44.46    2.62
  15  -5   0   45.60    2.52
  15  -5   0   48.80    2.61
  15  -5   0   43.11    2.81
 -15   5   0   44.57    2.57
 -15   5   0   48.23    2.57
  15   5   0   44.14    2.55
  15   5   0   46.89    2.60
 -15   5   0   47.30    2.77
  15   5   0   45.10    2.61
 -17  -5   0   36.88    2.38
  17  -5   0   39.74    2.38
 -17  -5   0   40.92    2.33
 -17  -5   0   35.09    2.41
  17  -5   0   35.19    2.58
  17  -5   0   34.58    2.27
 -17   5   0   38.58    2.60
  17   5   0   38.58    2.37
 -17   5   0   41.74    2.63
 -17   5   0   40.30    2.33
  17   5   0   37.13    2.38
 -17   5   0   37.72    2.35
  17   5   0   37.46    2.33
  -2  -6   0  419.32   19.15
   2  -6   0  450.08   19.15
   2  -6   0  421.02   19.03
   2  -6   0  450.40   19.15
  -2  -6   0  456.60   19.15
   2  -6   0  406.53   19.13
   2   6   0  445.08   19.14
   2   6   0  410.09   19.11
  -2   6   0  415.31   19.12
  -2   6   0  426.79   19.12
  -2   6   0  444.53   19.25
   2   6   0  455.30   19.00
  -4  -6   0   40.50    2.09
   4  -6   0   43.02    2.10
   4  -6   0   41.17    2.10
   4  -6   0   40.76    1.99
   4  -6   0   40.02    2.09
  -4  -6   0   41.37    2.12
  -4   6   0   40.15    2.07
   4   6   0   42.08    2.10
  -4   6   0   42.39    2.22
   4   6   0   42.35    1.95
   4   6   0   40.23    2.09
  -4   6   0   38.57    2.08
   4   6   0   39.22    1.96
  -6  -6   0  136.91    6.43
  -6  -6   0  141.89    6.42
   6  -6   0  140.90    6.41
  -6  -6   0  133.03    6.66
   6  -6   0  147.24    6.48
   6  -6   0  145.54    6.43
   6  -6   0  136.25    6.33
  -6   6   0  143.65    6.39
  -6   6   0  133.82    6.39
   6   6   0  142.84    6.24
   6   6   0  145.15    6.29
   6   6   0  128.19    6.37
  -6   6   0  141.65    6.55
   6   6   0  141.28    6.42
   8  -6   0   47.94    2.42
   8  -6   0   45.43    2.39
  -8  -6   0   48.28    2.41
  -8  -6   0   41.66    2.59
   8  -6   0   49.73    2.55
   8  -6   0   44.14    2.57
  -8  -6   0   46.23    2.44
  -8   6   0   50.57    2.58
   8   6   0   46.47    2.41
   8   6   0   47.01    2.42
  -8   6   0   48.32    2.39
  -8   6   0   46.25    2.40
   8   6   0   44.33    2.42
  -8   6   0   44.66    2.41
 -10  -6   0  441.16   19.04
  10  -6   0  408.75   19.30
 -10  -6   0  417.14   19.29
  10  -6   0  413.98   19.01
  10  -6   0  468.57   19.10
 -10  -6   0  404.81   19.06
 -10   6   0  449.45   19.24
 -10   6   0  410.34   19.10
  10   6   0  416.15   19.07
  10   6   0  422.92   19.03
  10   6   0  453.58   19.08
 -10   6   0  446.30   19.06
 -10   6   0  431.89   18.73
 -10   6   0  415.90   19.03
 -12  -6   0  164.10    7.91
  12  -6   0  170.64    7.70
 -12  -6   0  177.89    7.68
 -12  -6   0  160.79    7.71
  12  -6   0  167.55    7.65
  12  -6   0  163.75    7.93
 -12   6   0  169.84    7.68
 -12   6   0  160.04    7.66
 -12   6   0  153.40    7.74
  12   6   0  159.00    7.64
  12   6   0  181.89    7.73
  12   6   0  162.10    7.71
 -14  -6   0    0.24    0.57
  14  -6   0    0.32    0.53
  14  -6   0   -0.17    0.65
 -14  -6   0    1.15    0.57
 -14  -6   0    0.26    0.54
  14  -6   0    0.10    0.57
 -14   6   0    0.29    0.56
 -14   6   0    1.43    0.63
 -14   6   0    0.34    0.59
  14   6   0    0.44    0.98
  14   6   0   -0.06    0.54
  14   6   0    0.97    0.57
  16  -6   0   36.24    2.62
 -16  -6   0   36.45    2.43
 -16  -6   0   43.26    2.39
  16  -6   0   35.96    2.41
 -16  -6   0   37.89    2.63
  16  -6   0   38.29    2.35
 -16   6   0   43.74    2.43
  16   6   0   36.24    2.37
  16   6   0   40.18    2.39
 -16   6   0   37.59    2.51
  16   6   0   40.17    2.39
 -16   6   0   38.83    2.41
 -16   6   0   44.20    2.67
   1  -7   0  181.29    7.86
   1  -7   0  165.04    7.85
  -1  -7   0  164.43    7.85
  -1  -7   0  180.49    7.86
  -1   7   0  169.07    7.83
  -1   7   0  165.03    7.85
  -1   7   0  184.99    7.99
   1   7   0  164.37    7.82
   1   7   0  181.82    7.86
   1   7   0  162.94    7.78
  -1   7   0  183.00    7.85
   3  -7   0    3.96    0.53
   3  -7   0    1.61    0.47
   3  -7   0    3.01    0.52
  -3  -7   0    3.16    0.54
   3  -7   0    2.99    0.39
  -3  -7   0    2.21    0.48
  -3   7   0    2.46    0.47
   3   7   0    3.49    0.36
  -3   7   0    2.58    0.51
   3   7   0    3.87    0.56
   3   7   0    1.82    0.44
  -3   7   0    3.48    0.60
   3   7   0    3.24    0.42
  -5  -7   0   19.20    1.25
  -5  -7   0   16.76    1.25
   5  -7   0   18.29    1.23
   5  -7   0   18.78    1.20
   5  -7   0   16.38    1.04
   5  -7   0   17.76    1.22
   5   7   0   18.06    1.02
   5   7   0   16.55    1.20
  -5   7   0   19.54    1.35
  -5   7   0   18.31    1.23
   5   7   0   19.80    1.25
   5   7   0   18.84    1.02
  -5   7   0   18.84    1.20
   7  -7   0    2.33    0.55
   7  -7   0    1.90    0.40
   7  -7   0    2.57    0.55
  -7  -7   0    1.10    0.49
   7  -7   0    2.20    0.53
  -7  -7   0    2.32    0.71
  -7  -7   0    1.54    0.51
   7   7   0    3.62    0.45
   7   7   0    2.27    0.34
   7   7   0    1.94    0.52
   7   7   0    3.34    0.60
  -7   7   0    2.08    0.52
  -7   7   0    1.58    0.48
  -7   7   0    4.64    0.60
   9  -7   0  166.07    7.54
  -9  -7   0  156.36    7.56
  -9  -7   0  154.39    7.80
   9  -7   0  160.36    7.52
   9  -7   0  179.33    7.75
  -9  -7   0  170.17    7.54
   9   7   0  153.62    7.54
   9   7   0  158.99    7.50
  -9   7   0  156.76    7.51
  -9   7   0  165.44    7.71
  -9   7   0  172.78    7.64
   9   7   0  166.45    7.55
  11  -7   0  168.77    8.46
 -11  -7   0  192.29    8.25
  11  -7   0  185.16    8.26
 -11  -7   0  175.28    8.27
  11  -7   0  170.71    8.37
 -11  -7   0  165.54    8.48
 -11   7   0  196.09    9.06
 -11   7   0  184.11    8.24
  11   7   0  187.12    8.27
  11   7   0  171.82    8.24
 -11   7   0  169.19    8.25
  11   7   0  176.05    8.20
 -11   7   0  167.49    8.20
 -11   7   0  187.46    7.87
  13  -7   0    3.30    0.87
  13  -7   0    1.86    0.66
  13  -7   0    3.38    0.72
 -13  -7   0    2.82    0.94
 -13  -7   0    2.78    0.66
 -13  -7   0    1.39    0.66
  13   7   0    2.09    0.68
 -13   7   0    3.41    0.76
 -13   7   0    3.67    0.87
  13   7   0    2.21    0.78
  13   7   0    2.62    0.69
 -13   7   0    2.43    0.68
 -13   7   0    1.89    0.66
  15  -7   0   20.23    1.64
  15  -7   0   19.61    1.88
 -15  -7   0   18.96    1.75
 -15  -7   0   22.71    1.65
 -15  -7   0   20.81    1.73
 -15   7   0   21.98    1.66
  15   7   0   19.37    1.61
 -15   7   0   19.82    1.67
  15   7   0   20.48    1.64
  15   7   0   20.59    1.64
 -15   7   0   20.62    1.65
 -15   7   0   23.47    1.92
   0  -8   0    7.83    0.86
   0  -8   0    5.52    0.71
   0   8   0    7.63    0.91
   0   8   0    7.52    0.76
   0   8   0    8.49    0.88
   0   8   0    6.95    0.74
   2  -8   0    3.93    0.43
   2  -8   0    3.61    0.59
  -2  -8   0    2.88    0.59
  -2  -8   0    5.12    0.68
   2  -8   0    3.40    0.59
   2  -8   0    2.75    0.55
   2   8   0    3.12    0.57
  -2   8   0    3.61    0.65
  -2   8   0    2.36    0.54
  -2   8   0    4.11    0.62
   2   8   0    2.75    0.46
   2   8   0    4.22    0.62
  -2   8   0    2.70    0.58
  -4  -8   0    7.80    0.82
   4  -8   0    7.20    0.79
   4  -8   0    6.85    0.76
  -4  -8   0    6.02    0.75
   4  -8   0    6.19    0.76
   4  -8   0    6.17    0.61
  -4   8   0    5.34    0.84
   4   8   0    5.60    0.70
   4   8   0    6.14    0.62
  -4   8   0    5.56    0.73
   4   8   0    7.56    0.56
   4   8   0    5.13    0.70
  -4   8   0    7.93    0.79
   6  -8   0    6.21    0.80
   6  -8   0    5.25    0.62
  -6  -8   0    4.90    0.74
   6  -8   0    7.43    0.82
  -6  -8   0    5.86    0.75
   6  -8   0    4.91    0.72
  -6   8   0    5.01    0.71
   6   8   0    5.64    0.57
   6   8   0    5.82    0.73
  -6   8   0    5.62    0.69
  -6   8   0    6.52    0.88
   6   8   0    7.21    0.80
   6   8   0    6.07    0.57
   8  -8   0   25.34    1.59
   8  -8   0   24.95    1.56
   8  -8   0   21.05    1.51
  -8  -8   0   21.31    1.56
  -8  -8   0   20.79    1.88
  -8  -8   0   23.95    1.84
   8  -8   0   20.53    1.33
   8   8   0   22.92    1.28
   8   8   0   24.24    1.55
  -8   8   0   20.55    1.50
  -8   8   0   21.89    1.46
   8   8   0   20.87    1.51
   8   8   0   21.25    1.18
  10  -8   0    3.31    0.71
  10  -8   0    2.83    0.66
 -10  -8   0    1.66    0.61
 -10  -8   0    2.46    0.79
  10  -8   0    3.42    0.61
 -10  -8   0    2.01    0.67
  10   8   0    2.76    0.67
  10   8   0    2.14    0.65
 -10   8   0    2.66    0.65
 -10   8   0    2.89    0.79
  10   8   0    1.73    0.59
  10   8   0    3.02    0.51
  12  -8   0    1.07    0.54
 -12  -8   0    1.90    0.73
  12  -8   0    1.39    0.65
 -12  -8   0    1.34    0.77
  12  -8   0    1.12    0.67
 -12  -8   0    1.33    0.63
  12   8   0    1.48    0.65
 -12   8   0    1.51    0.65
 -12   8   0    1.70    0.66
 -12   8   0    1.19    0.76
  12   8   0    1.65    0.65
  12   8   0    0.14    0.60
 -14  -8   0    1.27    1.34
 -14  -8   0    1.56    0.74
  14  -8   0    1.97    0.74
 -14  -8   0    1.27    0.68
  14  -8   0    1.43    0.69
 -14   8   0    0.42    0.67
  14   8   0    0.69    0.67
 -14   8   0    0.22    0.67
  14   8   0    0.69    0.60
 -14   8   0    1.36    0.72
  14   8   0    1.58    0.70
  -1  -9   0   34.57    2.11
   1  -9   0   36.68    2.13
  -1  -9   0   37.78    2.13
   1  -9   0   39.76    2.14
   1  -9   0   37.67    2.07
   1   9   0   38.75    2.23
   1   9   0   35.70    2.07
   1   9   0   36.17    1.99
  -1   9   0   38.14    2.22
  -1   9   0   32.71    2.04
  -1   9   0   38.77    2.09
   1   9   0   36.09    2.07
  -1   9   0   33.39    2.02
   3  -9   0    3.43    0.47
   3  -9   0    4.52    0.67
   3  -9   0    2.89    0.65
  -3  -9   0    2.84    0.64
  -3  -9   0    3.45    0.65
   3  -9   0    3.58    0.69
   3   9   0    3.00    0.62
  -3   9   0    3.48    0.66
  -3   9   0    5.09    0.83
   3   9   0    2.92    0.62
   3   9   0    3.73    0.54
  -3   9   0    2.93    0.62
  -5  -9   0   54.53    3.06
   5  -9   0   56.21    2.80
  -5  -9   0   60.34    3.13
   5  -9   0   60.52    3.06
   5  -9   0   52.50    3.00
   5  -9   0   62.78    3.01
  -5   9   0   56.98    3.11
   5   9   0   60.54    3.03
   5   9   0   54.53    2.80
   5   9   0   53.61    2.98
  -5   9   0   61.51    3.02
   5   9   0   62.16    2.74
  -5   9   0   56.12    3.00
  -7  -9   0   10.43    1.45
   7  -9   0   10.31    1.19
   7  -9   0   10.64    0.91
   7  -9   0   13.55    1.23
  -7  -9   0   13.85    1.25
   7  -9   0   13.75    1.15
  -7  -9   0   12.09    1.26
  -7   9   0   10.67    1.16
   7   9   0   12.31    0.84
  -7   9   0   11.59    1.31
   7   9   0   10.78    1.20
   7   9   0   11.71    0.83
  -7   9   0   11.53    1.15
   7   9   0    8.42    1.43
  -9  -9   0   45.73    2.37
  -9  -9   0   35.49    2.59
   9  -9   0   36.08    2.29
   9  -9   0   37.62    2.11
   9  -9   0   42.66    2.42
   9  -9   0   43.08    2.40
  -9  -9   0   38.85    2.39
   9   9   0   35.28    2.30
  -9   9   0   41.73    2.54
   9   9   0   38.06    2.36
  -9   9   0   38.61    2.31
  -9   9   0   40.06    2.27
   9   9   0   38.42    2.35
   9   9   0   39.87    2.03
  11  -9   0   75.04    3.69
 -11  -9   0   64.82    3.95
 -11  -9   0   74.25    3.66
  11  -9   0   63.74    3.45
 -11  -9   0   69.26    4.36
  11  -9   0   69.85    3.63
  11   9   0   66.66    3.58
 -11   9   0   71.62    3.91
 -11   9   0   69.12    3.63
 -11   9   0   67.03    3.57
  11   9   0   63.44    3.58
  11   9   0   71.40    3.65
  11   9   0   70.78    3.36
 -13  -9   0   11.13    1.59
  13   9   0   12.88    1.37
 -13   9   0   14.10    1.81
 -13   9   0   11.43    1.94
  13   9   0   11.76    1.33
   0 -10   0  370.73   15.76
   0 -10   0  338.68   15.76
   0  10   0  336.33   15.66
   0  10   0  363.84   15.73
   0  10   0  340.97   15.71
   2 -10   0   91.03    4.51
   2 -10   0   92.33    4.26
  -2 -10   0   86.98    4.33
  -2 -10   0   89.91    4.32
  -2  10   0   84.76    4.24
   2  10   0   87.23    4.27
  -2  10   0   81.25    4.24
   2  10   0   83.31    4.25
  -2  10   0   89.75    4.27
   2  10   0   79.24    4.35
   2  10   0   80.52    4.10
  -4 -10   0   18.40    1.57
   4 -10   0   16.73    1.10
   4 -10   0   18.48    1.48
  -4 -10   0   16.46    1.43
   4 -10   0   18.64    1.83
   4 -10   0   19.66    1.36
  -4  10   0   17.61    1.45
   4  10   0   18.78    1.48
  -4  10   0   17.78    1.43
   4  10   0   17.50    1.18
   4  10   0   17.19    1.45
  -4  10   0   19.16    1.59
  -4  10   0   17.77    1.40
   6 -10   0   50.24    2.67
   6 -10   0   57.09    2.99
   6 -10   0   55.31    3.12
  -6 -10   0   60.12    3.02
  -6 -10   0   50.48    3.59
   6 -10   0   56.32    2.92
  -6  10   0   53.47    2.92
  -6  10   0   50.33    3.02
   6  10   0   54.19    2.95
   6  10   0   57.63    2.60
   6  10   0   51.25    2.92
   6  10   0   49.78    2.65
  -6  10   0   60.25    3.21
  -6  10   0   51.68    2.93
  -8 -10   0    0.95    0.70
  -8 -10   0    1.94    0.67
   8 -10   0    1.17    0.68
  -8 -10   0    0.90    0.84
   8 -10   0    1.70    0.63
   8 -10   0    1.60    0.48
   8 -10   0    1.03    0.70
   8  10   0    1.74    0.42
  -8  10   0    0.94    0.68
   8  10   0    1.74    0.71
  -8  10   0    1.05    0.65
   8  10   0    1.27    0.68
  -8  10   0    0.91    0.73
   8  10   0    1.38    0.39
  -8  10   0    1.22    0.65
  10 -10   0  140.03    6.23
 -10 -10   0  135.21    6.18
  10 -10   0  122.20    5.94
 -10 -10   0  121.73    6.59
  10 -10   0  121.44    6.13
 -10 -10   0  122.81    6.23
 -10  10   0  137.58    6.46
  10  10   0  118.45    6.12
 -10  10   0  118.92    6.16
 -10  10   0  123.79    6.39
  10  10   0  128.11    5.83
  10  10   0  120.03    6.09
  10  10   0  132.13    6.17
 -10  10   0  132.87    6.10
   1 -11   0  200.96    8.96
   1 -11   0  205.68    9.06
  -1 -11   0  201.48    9.00
  -1 -11   0  201.83    9.03
   1 -11   0  184.13    9.00
  -1 -11   0  183.39    8.99
  -1  11   0  207.27    9.20
   1  11   0  179.22    8.92
  -1  11   0  193.69    8.95
   1  11   0  195.85    8.96
  -1  11   0  180.47    9.51
   1  11   0  179.41    8.82
  -1  11   0  180.01    8.88
   1  11   0  205.23    9.17
  -3 -11   0    0.19    0.69
   3 -11   0   -0.08    0.68
   3 -11   0    0.79    0.71
   3 -11   0    1.08    0.56
  -3 -11   0    0.99    0.69
   3  11   0    0.38    0.67
   3  11   0    1.05    0.65
  -3  11   0    0.36    0.59
   3  11   0    0.53    0.61
  -3  11   0   -0.23    0.64
   3  11   0    0.39    0.45
  -3  11   0   -0.12    0.61
   5 -11   0   70.69    3.57
  -5 -11   0   65.07    3.50
   5 -11   0   60.32    3.11
   5 -11   0   70.18    3.42
  -5 -11   0   60.48    3.51
   5 -11   0   59.11    3.46
   5  11   0   62.18    3.44
   5  11   0   60.04    3.17
  -5  11   0   63.40    3.42
  -5  11   0   62.13    3.70
  -5  11   0   64.05    3.49
  -5  11   0   80.13    4.63
   5  11   0   71.02    3.51
   7 -11   0    2.42    0.79
   7 -11   0    4.26    0.61
  -7 -11   0    2.54    0.98
  -7 -11   0    2.90    0.85
   7 -11   0    4.81    0.92
  -7 -11   0    2.74    0.86
  -7  11   0    3.81    0.82
   7  11   0    4.42    0.86
   7  11   0    4.18    0.59
  -7  11   0    3.40    0.78
   7  11   0    3.69    0.82
  -7  11   0    4.44    0.90
  -7  11   0    4.81    0.99
  20   0  -1   -0.07    0.60
  20   0  -1    0.29    0.27
  20   0  -1    1.21    0.69
  20   0  -1   -0.40    0.63
 -20   0   1    0.05    0.85
 -20   0   1    0.37    0.17
  20   0  -1    0.01    0.62
 -20   0   1    0.18    0.66
 -18   0   1    0.30    0.52
 -18   0   1    0.23    0.63
  18   0  -1   -0.32    1.00
  18   0  -1    0.08    0.24
  18   0  -1    0.69    0.59
  18   0  -1   -0.78    0.53
 -18   0   1   -0.25    0.75
  18   0  -1    0.21    0.57
 -18   0   1    0.15    0.58
  16   0  -1   -0.16    0.48
  16   0  -1    0.35    0.82
 -16   0   1    0.12    0.67
  16   0  -1   -0.25    0.50
 -16   0   1    0.15    0.49
  16   0  -1    0.26    0.49
  16   0  -1   -0.06    0.22
 -16   0   1   -0.39    0.51
 -16   0   1    0.07    0.43
 -14   0   1    0.29    0.45
  14   0  -1    0.07    0.38
 -14   0   1   -0.30    0.36
  14   0  -1    0.17    0.19
  14   0  -1    0.19    0.45
 -14   0   1    0.36    0.40
  14   0  -1   -0.36    0.37
  14   0  -1   -0.30    0.37
 -14   0   1    0.29    0.61
  12   0  -1    0.00    0.31
  12   0  -1    0.24    0.37
 -12   0   1    0.14    0.33
 -12   0   1   -0.09    0.32
 -12   0   1    0.34    0.46
  12   0  -1    0.59    0.45
  12   0  -1    0.53    0.37
 -12   0   1    0.24    0.30
  10   0  -1    0.14    0.30
 -10   0   1    0.01    0.24
 -10   0   1    0.18    0.22
 -10   0   1   -0.29    0.24
  10   0  -1    0.48    0.27
 -10   0   1    0.11    0.41
  10   0  -1   -0.24    0.24
  10   0  -1    0.18    0.33
   8   0  -1    0.27    0.20
  -8   0   1   -0.01    0.24
  -8   0   1    0.11    0.19
  -8   0   1    0.03    0.17
  -8   0   1   -0.13    0.32
   8   0  -1    0.42    0.27
   8   0  -1    0.22    0.20
   8   0  -1    0.24    0.28
  -6   0   1    0.01    0.11
  -6   0   1    0.00    0.06
   6   0  -1   -0.07    0.22
   6   0  -1    0.13    0.14
  -6   0   1    0.14    0.12
   6   0  -1    0.45    0.24
  -4   0   1    0.14    0.08
  -4   0   1    0.18    0.17
  -4   0   1    0.10    0.12
   4   0  -1    0.01    0.11
  -4   0   1   -0.03    0.08
   4   0  -1    0.09    0.08
   4   0  -1    0.33    0.17
   4   0  -1    0.03    0.16
   2   0  -1    0.08    0.04
   2   0  -1    0.00    0.09
   2   0  -1    0.08    0.03
  -2   0   1    0.30    0.12
  -2   0   1    0.11    0.05
  -2   0   1    0.10    0.07
   2   0  -1    0.01    0.05
   2   0  -1    0.02    0.06
  -2   0   1    0.07    0.03
  -2   0   1    0.03    0.04
  -2   0   1    0.16    0.08
   2   0  -1    0.09    0.07
   0   0   1    0.22    0.08
   0   0   1    0.02    0.05
   0   0  -1    0.01    0.06
   0   0   1    0.01    0.05
   0   0  -1    0.02    0.06
   0   0   1    0.03    0.05
   0   0  -1    0.08    0.06
   0   0  -1    0.10    0.05
   0   0  -1    0.20    0.05
   0   0   1    0.06    0.06
   2   0   1    0.11    0.08
   2   0   1    0.04    0.09
   2   0   1    0.05    0.08
  -2   0  -1    0.12    0.08
  -2   0  -1    0.02    0.07
   2   0   1    0.02    0.10
  -4   0  -1    0.09    0.15
   4   0   1    0.03    0.14
   4   0   1    0.11    0.14
   4   0   1    0.12    0.10
   4   0   1    0.48    0.12
  -4   0  -1   -0.03    0.12
   4   0   1    0.24    0.15
  -4   0  -1    0.12    0.09
  -4   0  -1    0.41    0.16
   6   0   1   -0.08    0.20
  -6   0  -1    0.20    0.17
   6   0   1    0.07    0.23
  -6   0  -1    1.02    0.23
   6   0   1    0.24    0.22
   6   0   1    0.14    0.15
  -6   0  -1    0.08    0.26
   8   0   1    0.58    0.30
   8   0   1    0.17    0.16
  -8   0  -1   -0.08    0.20
   8   0   1    0.01    0.23
   8   0   1   -0.02    0.27
   8   0   1    0.11    0.20
  -8   0  -1    0.24    0.25
  -8   0  -1    0.32    0.27
 -10   0  -1   -0.11    0.27
  10   0   1   -0.09    0.33
  10   0   1    0.10    0.33
  10   0   1   -0.06    0.19
 -10   0  -1   -0.09    0.31
  10   0   1    0.08    0.28
 -10   0  -1    0.09    0.33
  10   0   1    0.04    0.32
  12   0   1    0.09    0.40
 -12   0  -1    0.11    0.33
  12   0   1    0.75    0.38
  12   0   1   -0.04    0.39
  12   0   1    0.39    0.23
 -12   0  -1    0.09    0.36
 -12   0  -1    0.92    0.45
  12   0   1    0.05    0.43
 -14   0  -1    0.06    0.54
  14   0   1   -0.18    0.47
 -14   0  -1   -0.92    0.42
  14   0   1   -0.32    0.43
 -14   0  -1    0.01    0.49
  14   0   1   -0.62    0.45
  14   0   1    0.22    0.27
  14   0   1    0.11    0.37
  16   0   1   -0.10    0.42
  16   0   1    0.13    0.54
  16   0   1   -0.09    0.54
 -16   0  -1    0.87    0.55
  16   0   1    0.20    0.29
 -16   0  -1   -0.29    0.59
  16   0   1   -0.26    0.52
 -16   0  -1   -0.38    0.50
  18   0   1   -0.07    0.64
 -18   0  -1   -0.40    0.58
  18   0   1    0.69    0.67
  18   0   1   -0.08    0.31
  18   0   1    0.77    0.71
  18   0   1    0.10    0.45
 -18   0  -1   -0.27    0.58
 -18   0  -1    0.40    0.71
 -18   0  -1   -0.14    0.76
 -19  -1   1   52.92    2.79
 -19  -1   1   53.79    3.06
 -19  -1   1   41.83    2.75
  19  -1  -1   54.67    2.93
 -19  -1   1   46.75    3.46
  19  -1  -1   45.66    2.93
  19  -1  -1   50.39    2.85
  19  -1  -1   53.41    3.05
  19   1  -1   55.45    2.89
  19   1  -1   53.10    2.43
  19   1  -1   53.73    3.02
 -19   1   1   41.94    2.75
 -19   1   1   52.38    2.79
 -19   1   1   52.13    3.47
  19   1  -1   50.97    3.00
  19   1  -1   51.09    2.82
 -19   1   1   52.62    3.06
  17  -1  -1   76.50    4.24
  17  -1  -1   80.34    3.69
 -17  -1   1   80.22    4.11
 -17  -1   1   88.21    4.07
  17  -1  -1   85.30    4.35
 -17  -1   1   83.76    4.27
 -17  -1   1   76.78    4.72
  17  -1  -1   80.07    4.09
  17  -1  -1   85.45    4.15
 -17   1   1   89.06    4.33
  17   1  -1   86.65    4.31
 -17   1   1   81.68    4.11
  17   1  -1   78.56    4.06
 -17   1   1   80.46    4.67
  17   1  -1   80.13    4.24
  17   1  -1   86.03    4.13
 -17   1   1   85.06    4.06
  17   1  -1   83.17    3.78
  15  -1  -1    1.18    0.51
 -15  -1   1    1.68    0.55
  15  -1  -1    2.28    0.24
  15  -1  -1    2.16    0.59
  15  -1  -1    2.16    0.54
 -15  -1   1    2.66    0.66
  15  -1  -1    2.06    0.62
 -15  -1   1    2.30    0.52
 -15   1   1    1.71    0.79
  15   1  -1    1.32    0.52
 -15   1   1    2.09    0.63
  15   1  -1    1.28    0.50
 -15   1   1    2.26    0.56
  15   1  -1    2.28    0.61
 -15   1   1    2.02    0.50
 -13  -1   1   87.86    4.45
  13  -1  -1   97.22    4.18
  13  -1  -1   90.10    4.43
  13  -1  -1   91.02    4.57
  13  -1  -1  100.94    4.49
 -13  -1   1   94.61    4.42
  13  -1  -1   96.22    4.68
 -13  -1   1   89.90    4.99
 -13  -1   1  100.18    4.61
 -13   1   1   95.68    4.42
  13   1  -1  102.02    4.69
  13   1  -1   92.85    4.43
 -13   1   1   95.32    4.60
  13   1  -1   98.61    4.48
 -13   1   1   90.63    4.87
  13   1  -1   90.07    4.55
 -13   1   1   89.79    4.45
  11  -1  -1    5.81    0.60
 -11  -1   1    3.42    0.75
 -11  -1   1    5.42    0.70
 -11  -1   1    6.01    0.58
 -11  -1   1    5.99    0.60
  11  -1  -1    5.88    0.74
  11  -1  -1    5.52    0.33
  11  -1  -1    5.81    0.62
  11  -1  -1    5.27    0.69
 -11   1   1    5.82    0.59
 -11   1   1    4.02    0.73
  11   1  -1    5.07    0.68
  11   1  -1    5.42    0.61
 -11   1   1    5.62    0.59
 -11   1   1    6.01    0.71
  11   1  -1    5.71    0.74
  11   1  -1    8.39    0.67
   9  -1  -1  283.34   12.77
  -9  -1   1  285.08   12.98
  -9  -1   1  292.44   12.80
  -9  -1   1  289.63   12.88
   9  -1  -1  300.89   13.01
  -9  -1   1  296.28   12.77
   9  -1  -1  301.87   12.80
   9   1  -1  295.08   12.80
   9   1  -1  266.36   12.85
  -9   1   1  297.01   12.91
  -9   1   1  273.41   12.77
   9   1  -1  298.80   12.98
  -9   1   1  276.27   13.07
  -9   1   1  293.27   12.77
   9   1  -1  282.42   12.77
  -5  -1   1    0.94    0.26
   5  -1  -1    0.67    0.14
   5  -1  -1    1.03    0.08
  -5  -1   1    0.64    0.08
  -5  -1   1    1.02    0.16
   5   1  -1    1.05    0.17
   5   1  -1    0.58    0.16
   5   1  -1    0.78    0.23
  -5   1   1    0.52    0.18
  -5   1   1    0.76    0.21
   5   1  -1    1.17    0.17
   3  -1  -1   10.57    0.44
   3  -1  -1    9.30    0.57
   3  -1  -1    8.87    0.52
   3  -1  -1    9.53    0.50
  -3  -1   1    9.30    0.61
  -3  -1   1    9.26    0.60
  -3  -1   1    9.07    0.47
   3  -1  -1    9.29    0.47
   3   1  -1    9.35    0.60
  -3   1   1    9.06    0.43
  -3   1   1    8.83    0.53
   3   1  -1    9.13    0.48
  -3   1   1    9.18    0.51
   3   1  -1    9.08    0.43
   3   1  -1    8.81    0.47
  -3   1   1    9.76    0.58
  -1  -1   1  145.58    6.57
  -1  -1   1  147.68    6.48
   1   1  -1  145.40    6.48
  -1   1   1  151.47    6.48
   1   1   1   -0.02    0.01
  -5  -1  -1   81.93    3.85
  -5  -1  -1   89.11    3.90
  -5  -1  -1   83.97    3.88
   5  -1   1   88.66    3.92
   5  -1   1   85.53    3.82
  -5  -1  -1   83.73    3.92
   5  -1   1   85.39    3.91
  -5   1  -1   87.89    3.94
   5   1   1   84.57    3.86
   5   1   1   83.98    3.90
  -5   1  -1   88.59    3.81
  -5   1  -1   86.93    3.90
   7  -1   1  231.07    9.93
  -7  -1  -1  225.15    9.89
  -7  -1  -1  224.56    9.91
   7  -1   1  213.51    9.98
  -7  -1  -1  222.75    9.93
   7  -1   1  223.17    9.79
  -7   1  -1  241.69    9.83
  -7   1  -1  223.76    9.95
   7   1   1  223.68    9.92
  -7   1  -1  210.89    9.91
  -7   1  -1  210.90    9.89
   7   1   1  222.94    9.83
   7   1   1  220.78    9.93
   7   1   1  201.59    9.97
   7   1   1  241.09    9.89
  -9  -1  -1   94.80    4.41
  -9  -1  -1   98.11    4.46
   9  -1   1   96.19    4.44
   9  -1   1   93.87    4.27
   9  -1   1   94.26    4.54
  -9  -1  -1   94.16    4.46
   9  -1   1   97.03    4.46
   9   1   1   97.28    4.46
  -9   1  -1   92.50    4.48
  -9   1  -1   98.52    4.43
   9   1   1   90.16    4.46
  -9   1  -1   90.60    4.44
   9   1   1   96.69    4.32
   9   1   1   93.41    4.42
   9   1   1  103.22    4.42
 -11  -1  -1   64.33    3.31
 -11  -1  -1   68.29    3.32
  11  -1   1   70.48    3.30
  11  -1   1   62.86    3.28
  11  -1   1   69.12    3.33
  11  -1   1   69.34    3.09
  11  -1   1   64.13    3.40
 -11  -1  -1   68.02    3.28
 -11   1  -1   68.46    3.29
 -11   1  -1   60.53    3.29
  11   1   1   69.26    3.33
  11   1   1   65.27    3.28
  11   1   1   74.53    3.28
 -11   1  -1   69.61    3.37
  11   1   1   63.89    3.33
  11   1   1   71.25    3.14
  13  -1   1  296.80   12.94
 -13  -1  -1  301.78   13.01
  13  -1   1  284.76   12.68
  13  -1   1  272.07   13.05
  13  -1   1  293.92   12.97
  13  -1   1  283.76   12.93
 -13  -1  -1  287.48   12.90
 -13  -1  -1  267.75   12.93
  13   1   1  277.47   13.00
  13   1   1  291.92   12.74
 -13   1  -1  298.47   13.03
  13   1   1  312.72   12.93
 -13   1  -1  285.09   12.91
  13   1   1  280.07   12.91
  13   1   1  300.35   12.97
 -13   1  -1  269.99   12.93
  15  -1   1   52.25    2.68
  15  -1   1   51.36    2.76
 -15  -1  -1   47.04    2.74
  15  -1   1   48.97    2.37
  15  -1   1   48.68    2.71
  15  -1   1   48.92    2.85
 -15  -1  -1   52.79    2.79
  15   1   1   50.02    2.43
  15   1   1   55.40    2.68
 -15   1  -1   52.05    2.88
  15   1   1   47.27    2.77
  15   1   1   53.77    2.76
 -15   1  -1   49.39    2.77
 -15   1  -1   47.15    3.12
 -15   1  -1   47.09    2.72
  15   1   1   51.08    2.72
 -17  -1  -1    6.25    0.86
  17  -1   1    4.85    0.86
  17  -1   1    6.21    0.88
  17  -1   1    6.23    0.57
  17  -1   1    6.51    0.93
  17  -1   1    6.33    1.04
 -17  -1  -1    5.78    0.94
 -17  -1  -1    7.25    0.96
  17   1   1    4.91    0.85
  17   1   1    5.62    0.95
  17   1   1    6.40    0.88
  17   1   1    6.34    0.62
  17   1   1    6.40    0.90
 -17   1  -1    4.77    0.88
 -17   1  -1    6.88    1.00
 -17   1  -1    3.46    1.03
 -17   1  -1    5.52    0.84
 -19  -1  -1   10.21    1.12
  19  -1   1   11.38    1.25
 -19  -1  -1    9.99    1.22
 -19  -1  -1   12.04    1.77
  19  -1   1    8.12    0.95
  19  -1   1   11.60    1.27
 -19  -1  -1   10.92    1.35
  19  -1   1   12.07    1.50
  19  -1   1   11.36    0.76
 -19   1  -1    7.91    1.39
  19   1   1    9.49    1.33
  19   1   1   11.00    0.86
 -19   1  -1   11.02    1.17
  19   1   1   11.08    1.24
 -19   1  -1    9.65    1.22
  19   1   1    9.47    1.15
 -19   1  -1   10.79    1.34
  20  -2  -1  125.96    5.90
  20  -2  -1  111.56    5.73
 -20  -2   1  121.49    5.79
  20  -2  -1  119.59    6.10
 -20  -2   1  105.35    6.51
 -20   2   1  109.58    6.38
 -20   2   1  129.84    6.15
  20   2  -1  125.08    5.47
  20   2  -1  117.41    5.82
  20   2  -1  115.72    5.99
  20   2  -1  123.54    5.88
  20   2  -1  127.81    6.07
 -20   2   1  120.69    5.80
  18  -2  -1  183.84    9.71
 -18  -2   1  218.81    9.55
  18  -2  -1  222.93    9.91
  18  -2  -1  201.11    9.50
  18  -2  -1  218.82    9.63
 -18  -2   1  184.19   10.25
 -18  -2   1  216.62    9.81
 -18  -2   1  198.74    9.59
  18   2  -1  215.88    9.29
 -18   2   1  201.37    9.58
 -18   2   1  199.52   10.13
  18   2  -1  219.51    9.85
  18   2  -1  222.90    9.64
  18   2  -1  205.81    9.56
 -18   2   1  216.59    9.84
  18   2  -1  197.26    9.70
 -18   2   1  212.38    9.56
  16  -2  -1   25.24    1.86
 -16  -2   1   25.93    1.61
 -16  -2   1   26.97    1.84
  16  -2  -1   25.94    1.70
 -16  -2   1   23.74    1.66
 -16  -2   1   30.50    2.37
  16   2  -1   32.80    1.72
  16   2  -1   25.21    1.78
 -16   2   1   25.87    1.83
 -16   2   1   24.30    1.59
  16   2  -1   22.53    1.74
 -16   2   1   22.97    2.01
  16   2  -1   27.40    1.69
 -16   2   1   22.92    1.61
  14  -2  -1   64.88    3.19
  14  -2  -1   58.28    3.26
  14  -2  -1   65.63    3.41
 -14  -2   1   66.29    3.12
 -14  -2   1   55.90    3.70
 -14  -2   1   65.53    3.35
 -14  -2   1   62.52    3.17
 -14   2   1   55.10    3.47
  14   2  -1   66.69    3.18
  14   2  -1   63.07    3.14
  14   2  -1   69.78    3.39
 -14   2   1   66.40    3.33
 -14   2   1   65.20    3.29
  14   2  -1   58.95    3.24
 -14   2   1   60.25    3.13
 -12  -2   1   60.44    2.77
  12  -2  -1   60.04    2.84
  12  -2  -1   53.37    2.90
 -12  -2   1   52.83    2.80
 -12  -2   1   54.56    3.00
 -12  -2   1   57.76    2.93
  12   2  -1   52.75    2.86
 -12   2   1   54.70    2.78
 -12   2   1   51.22    3.07
 -12   2   1   59.00    2.95
 -12   2   1   58.41    2.77
  12   2  -1   55.86    2.77
  12   2  -1   59.82    3.01
  12   2  -1   58.66    2.81
  10  -2  -1  448.78   20.02
 -10  -2   1  465.64   20.05
  10  -2  -1  435.80   20.18
 -10  -2   1  466.59   20.19
 -10  -2   1  452.60   20.08
 -10  -2   1  440.63   20.27
  10  -2  -1  471.15   20.08
 -10   2   1  467.06   20.21
  10   2  -1  439.34   20.04
  10   2  -1  487.65   20.30
 -10   2   1  464.44   20.05
 -10   2   1  429.19   20.32
  10   2  -1  474.53   20.09
 -10   2   1  429.01   20.04
   6  -2  -1  378.03   16.79
   6  -2  -1  388.30   16.81
  -6  -2   1  376.85   16.82
  -6   2   1  394.84   16.81
   6   2  -1  375.94   16.80
  -4  -2   1  196.95    8.76
   4  -2  -1  197.71    8.76
  -4  -2   1  193.17    8.77
  -4  -2   1  196.19    8.94
   4  -2  -1  197.82    8.76
   4  -2  -1  203.75    8.91
   4   2  -1  195.14    8.76
   4   2  -1  203.78    8.77
  -4   2   1  201.57    8.75
  -4   2   1  202.35    8.69
  -4   2   1  199.35    8.84
  -4   2   1  191.43    8.87
  -4   2   1  189.09    8.82
   4   2  -1  215.57    8.97
  -2   2   1   -0.01    0.01
   0  -2   1  152.38    6.82
   0  -2  -1  158.61    6.81
   0  -2   1  148.53    6.81
   0  -2   1  149.60    6.83
   0  -2  -1  150.10    6.81
   0   2  -1  154.28    6.81
   0   2   1  159.57    6.83
   0   2  -1  158.45    6.83
   0   2   1  154.03    6.80
   0   2  -1  159.43    6.82
   0   2   1  154.55    6.81
  -6  -2  -1   15.03    0.94
  -6  -2  -1   16.16    0.89
  -6  -2  -1   14.60    0.89
   6  -2   1   15.17    0.90
   6  -2   1   15.21    1.01
  -6  -2  -1   16.30    0.91
   6  -2   1   16.95    0.95
  -6   2  -1   15.98    0.78
   6   2   1   14.73    0.91
  -6   2  -1   15.92    0.92
  -6   2  -1   15.87    0.91
   6   2   1   15.91    0.90
   6   2   1   18.12    0.96
  -6   2  -1   16.18    0.98
   8  -2   1  274.61   12.93
  -8  -2  -1  289.31   12.87
   8  -2   1  303.01   12.86
  -8  -2  -1  294.27   12.83
  -8  -2  -1  290.15   12.82
  -8  -2  -1  282.54   12.82
  -8   2  -1  297.08   12.83
  -8   2  -1  277.44   13.04
   8   2   1  301.15   12.86
   8   2   1  281.76   12.75
  -8   2  -1  293.54   12.71
   8   2   1  277.05   12.83
  -8   2  -1  308.54   12.93
  -8   2  -1  282.22   12.84
   8   2   1  282.93   12.82
 -10  -2  -1    2.85    0.47
  10  -2   1    4.34    0.67
 -10  -2  -1    1.99    0.42
  10  -2   1    2.03    0.45
 -10   2  -1    2.69    0.48
  10   2   1    2.81    0.48
  10   2   1    2.40    0.46
 -10   2  -1    1.94    0.43
 -10   2  -1    1.79    0.46
  10   2   1    1.84    0.32
  10   2   1    2.82    0.49
 -10   2  -1    2.74    0.61
 -12  -2  -1  492.79   20.39
 -12  -2  -1  442.39   20.43
 -12  -2  -1  467.40   20.43
  12  -2   1  437.38   20.54
  12  -2   1  470.53   20.44
  12  -2   1  464.54   20.15
 -12   2  -1  438.99   20.74
 -12   2  -1  484.90   20.41
  12   2   1  474.58   20.43
  12   2   1  458.07   20.25
 -12   2  -1  479.76   20.52
  12   2   1  444.07   20.38
 -12   2  -1  443.41   20.40
  12   2   1  442.10   20.43
 -14  -2  -1  375.04   16.74
  14  -2   1  387.61   16.75
 -14  -2  -1  361.48   16.73
 -14  -2  -1  390.44   16.69
  14  -2   1  385.87   16.76
  14  -2   1  372.68   16.40
 -14   2  -1  352.11   16.71
 -14   2  -1  390.39   16.70
  14   2   1  378.33   16.51
  14   2   1  361.96   16.68
 -14   2  -1  352.81   17.07
  14   2   1  388.33   16.74
 -14   2  -1  378.82   16.82
  14   2   1  354.44   16.75
 -16  -2  -1   42.29    2.36
 -16  -2  -1   38.37    2.24
  16  -2   1   39.48    2.26
  16  -2   1   39.05    2.38
  16  -2   1   37.24    2.44
 -16  -2  -1   37.18    2.33
 -16   2  -1   40.07    2.69
 -16   2  -1   38.74    2.31
  16   2   1   38.23    1.99
  16   2   1   37.88    2.43
 -16   2  -1   39.92    2.39
  16   2   1   35.90    2.32
 -16   2  -1   39.57    2.29
  18  -2   1   50.05    3.16
  18  -2   1   51.12    2.92
 -18  -2  -1   57.14    3.09
  18  -2   1   58.00    3.08
  18  -2   1   55.67    2.96
 -18  -2  -1   50.69    3.09
 -18  -2  -1   57.10    2.99
  18   2   1   53.93    3.01
  18   2   1   55.32    3.08
 -18   2  -1   53.53    2.97
 -18   2  -1   47.74    3.38
  18   2   1   50.18    3.05
 -18   2  -1   56.53    3.15
  18   2   1   51.81    2.79
  19  -3  -1  227.98   10.14
  19  -3  -1  212.18   10.01
 -19  -3   1  193.09   10.81
 -19  -3   1  234.93   10.07
  19  -3  -1  201.97   10.27
  19   3  -1  226.37   10.12
  19   3  -1  218.87    9.78
  19   3  -1  215.04   10.05
 -19   3   1  207.14   10.59
 -19   3   1  216.73   10.03
 -19   3   1  232.48   10.38
  19   3  -1  240.09   10.37
  19   3  -1  209.53   10.20
 -17  -3   1  127.06    6.28
  17  -3  -1  141.21    6.62
  17  -3  -1  137.90    6.31
 -17  -3   1  113.77    6.91
  17  -3  -1  129.08    6.20
 -17  -3   1  143.08    6.26
  17  -3  -1  123.87    6.45
 -17   3   1  138.66    6.50
  17   3  -1  140.55    6.31
 -17   3   1  121.54    6.68
 -17   3   1  129.78    6.26
 -17   3   1  134.05    6.24
  17   3  -1  136.44    6.27
  17   3  -1  131.70    6.40
 -15  -3   1   99.03    4.65
 -15  -3   1   93.05    4.71
  15  -3  -1   96.86    4.88
  15  -3  -1  104.01    4.72
  15   3  -1   97.07    4.69
  15   3  -1   91.29    4.77
  15   3  -1  104.39    4.72
 -15   3   1   90.64    5.05
 -15   3   1   99.57    4.65
  15   3  -1  104.13    4.93
 -15   3   1   90.17    4.65
 -13  -3   1  200.36    9.64
  13  -3  -1  202.73    9.57
  13  -3  -1  220.54    9.43
  13  -3  -1  208.17    9.36
 -13  -3   1  197.46    9.41
 -13  -3   1  214.46    9.38
  13   3  -1  218.21    9.43
  13   3  -1  201.66    9.49
  13   3  -1  227.76    9.68
 -13   3   1  205.29    9.62
 -13   3   1  199.28    9.71
 -13   3   1  194.38    9.39
  13   3  -1  203.54    9.37
 -13   3   1  212.20    9.38
 -11  -3   1   26.37    1.54
 -11  -3   1   28.39    1.51
  11  -3  -1   27.07    1.97
 -11  -3   1   27.24    1.73
  11  -3  -1   26.99    1.48
  11  -3  -1   25.31    1.64
  11   3  -1   25.70    1.59
  11   3  -1   29.80    1.58
  11   3  -1   31.16    1.77
 -11   3   1   25.40    1.51
 -11   3   1   25.13    1.73
 -11   3   1   27.20    1.51
 -11   3   1   29.19    1.69
  11   3  -1   25.72    1.49
  -5  -3   1  148.21    6.91
  -5  -3   1  159.67    6.70
  -5  -3   1  147.70    6.71
   5  -3  -1  156.62    6.83
   5  -3  -1  149.90    6.69
   5  -3  -1  150.69    6.69
   5  -3  -1  145.27    6.77
   5   3  -1  150.23    6.57
   5   3  -1  152.02    6.71
  -5   3   1  150.19    6.82
  -5   3   1  146.75    6.69
  -5   3   1  145.94    6.77
  -5   3   1  153.81    6.68
   5   3  -1  145.56    6.69
   1  -3  -1  183.20    8.47
  -1  -3   1  191.60    8.48
   1  -3  -1  204.32    8.51
  -1  -3   1  189.23    8.47
   1  -3  -1  197.09    8.47
   1   3  -1  180.75    8.47
  -1   3   1  190.16    8.47
   1   3  -1  199.74    8.48
  -1   3   1  184.16    8.47
  -1   3   1  190.49    8.50
  -1   3   1  199.26    8.50
   5  -3   1  311.23   14.23
   5  -3   1  318.70   14.37
   5  -3   1  340.50   14.28
  -5  -3  -1  319.83   14.27
  -5  -3  -1  302.96   14.27
  -5  -3  -1  355.20   14.24
   5   3   1  327.93   14.26
  -5   3  -1  311.16   14.25
  -5   3  -1  338.08   14.35
   5   3   1  316.36   14.22
   5   3   1  296.61   14.23
  -5   3  -1  324.81   14.26
  -5   3  -1  332.16   14.14
   7  -3   1  124.89    6.02
  -7  -3  -1  133.48    6.09
  -7  -3  -1  134.79    6.04
  -7  -3  -1  134.56    6.09
  -7  -3  -1  138.19    5.94
   7  -3   1  136.99    6.07
   7   3   1  135.57    6.08
   7   3   1  129.18    6.02
  -7   3  -1  137.04    6.15
   7   3   1  131.73    6.04
  -7   3  -1  130.97    6.05
  -7   3  -1  130.32    6.14
  -7   3  -1  135.22    6.06
   9  -3   1  135.57    6.53
  -9  -3  -1  139.05    6.36
  -9  -3  -1  136.58    6.41
   9  -3   1  146.50    6.41
   9  -3   1  139.12    6.35
  -9  -3  -1  143.95    6.23
  -9  -3  -1  136.12    6.39
  -9   3  -1  133.74    6.52
  -9   3  -1  147.80    6.17
  -9   3  -1  139.17    6.37
   9   3   1  138.96    6.37
   9   3   1  134.84    6.36
   9   3   1  139.04    6.39
  -9   3  -1  149.72    6.51
  -9   3  -1  131.30    6.37
  11  -3   1   11.78    1.13
  11  -3   1   14.18    1.05
 -11  -3  -1   11.69    0.95
  11  -3   1   11.24    0.96
 -11  -3  -1   10.52    1.01
 -11  -3  -1   12.78    0.77
 -11  -3  -1   12.35    0.98
  11   3   1   12.44    1.02
  11   3   1   12.87    0.87
  11   3   1   11.99    0.99
  11   3   1   11.79    1.01
 -11   3  -1   11.61    1.00
 -11   3  -1   13.33    1.16
 -11   3  -1   13.16    1.01
 -11   3  -1   13.79    1.10
  13  -3   1  457.30   20.32
  13  -3   1  425.27   20.82
  13  -3   1  480.23   20.42
 -13  -3  -1  456.40   20.15
 -13  -3  -1  479.04   20.35
 -13  -3  -1  451.95   20.42
  13   3   1  443.83   20.39
  13   3   1  466.41   20.23
 -13   3  -1  433.64   20.63
 -13   3  -1  444.66   20.37
  13   3   1  473.00   20.41
 -13   3  -1  477.44   20.52
  13   3   1  457.12   20.37
 -13   3  -1  468.79   20.36
  15  -3   1  211.60    9.69
 -15  -3  -1  215.39    9.47
  15  -3   1  223.58    9.86
 -15  -3  -1  217.43    9.71
 -15  -3  -1  201.12    9.77
  15  -3   1  224.14    9.81
  15  -3   1  200.90    9.94
  15   3   1  205.16    9.78
 -15   3  -1  189.58   10.50
 -15   3  -1  217.99    9.73
  15   3   1  227.25    9.80
 -15   3  -1  221.70    9.91
  15   3   1  218.98    9.55
  15   3   1  207.98    9.72
 -15   3  -1  198.82    9.73
  17  -3   1    6.76    1.03
  17  -3   1    6.02    0.89
  17  -3   1    6.32    1.08
 -17  -3  -1    5.53    0.91
 -17  -3  -1    6.21    0.64
  17  -3   1    6.91    1.00
 -17  -3  -1    6.36    1.10
 -17   3  -1    5.94    0.94
 -17   3  -1    6.54    1.04
  17   3   1    6.78    0.71
  17   3   1    6.52    0.97
  17   3   1    6.74    0.95
  17   3   1    5.88    0.93
 -17   3  -1    8.37    0.98
 -17   3  -1    7.05    1.27
  18  -4  -1  103.06    5.19
  18  -4  -1  101.66    5.46
  18  -4  -1  118.41    5.35
 -18  -4   1   91.59    5.23
 -18  -4   1   95.83    6.00
 -18  -4   1  117.23    5.27
  18   4  -1  107.45    5.25
 -18   4   1  106.14    5.72
 -18   4   1  114.08    5.24
 -18   4   1  115.93    6.18
  18   4  -1  107.46    5.41
  18   4  -1  112.97    5.30
 -16  -4   1   60.68    3.27
 -16  -4   1   60.43    3.48
  16  -4  -1   67.08    3.29
  16  -4  -1   60.82    3.16
 -16  -4   1   67.70    3.24
  16  -4  -1   59.71    3.42
 -16   4   1   62.67    3.24
 -16   4   1   64.15    3.22
  16   4  -1   62.45    3.25
  16   4  -1   61.29    3.21
 -16   4   1   60.11    3.59
  16   4  -1   58.18    3.30
 -14  -4   1    7.73    1.06
  14  -4  -1    5.16    0.69
 -14  -4   1    4.91    0.68
  14  -4  -1    4.97    0.70
 -14  -4   1    4.91    0.72
  14  -4  -1    6.32    0.95
  14   4  -1    5.64    0.74
  14   4  -1    5.15    0.75
 -14   4   1    5.88    0.72
 -14   4   1    5.05    0.71
 -14   4   1    5.07    0.88
  14   4  -1    6.71    0.76
  12  -4  -1   38.82    1.99
  12  -4  -1   34.07    1.91
 -12  -4   1   32.70    2.16
 -12  -4   1   37.68    1.94
 -12  -4   1   36.22    2.00
  12   4  -1   36.54    1.95
 -12   4   1   36.00    2.19
  12   4  -1   34.90    2.05
 -12   4   1   36.23    1.93
 -12   4   1   34.02    1.96
  12   4  -1   36.61    1.97
  10  -4  -1  128.47    5.63
  10  -4  -1  118.05    5.57
  10  -4  -1  129.41    5.91
 -10  -4   1  124.86    5.60
  10  -4  -1  114.05    5.73
 -10  -4   1  117.58    5.86
 -10  -4   1  121.13    6.10
 -10   4   1  117.77    5.80
  10   4  -1  124.28    5.62
 -10   4   1  130.93    5.80
 -10   4   1  117.26    5.59
  10   4  -1  117.28    5.58
 -10   4   1  124.39    5.60
  10   4  -1  119.89    5.70
   8  -4  -1  572.03   24.65
  -8  -4   1  549.64   24.65
   8  -4  -1  557.41   24.62
  -8  -4   1  575.26   24.64
   8   4  -1  549.38   24.72
   8   4  -1  547.45   24.62
  -8   4   1  568.13   24.63
  -8   4   1  562.73   24.63
   6  -4  -1  139.64    6.55
   6  -4  -1  143.13    6.45
   6  -4  -1  145.00    6.59
  -6  -4   1  134.98    6.69
  -6  -4   1  142.28    6.48
   6  -4  -1  141.42    6.45
  -6  -4   1  146.94    6.46
   6   4  -1  144.88    6.47
  -6   4   1  151.38    6.58
  -6   4   1  138.63    6.45
  -6   4   1  150.33    6.44
  -6   4   1  139.96    6.57
   6   4  -1  150.22    6.30
   6   4  -1  138.97    6.45
   4  -4  -1   43.28    2.06
   4  -4  -1   40.83    2.12
  -4  -4   1   42.22    2.30
  -4  -4   1   47.97    2.09
  -4  -4   1   43.57    2.07
   4  -4  -1   42.52    2.06
   4  -4  -1   44.50    2.16
   4   4  -1   42.42    2.07
  -4   4   1   41.36    2.05
   4   4  -1   42.94    2.04
  -4   4   1   43.34    2.14
   4   4  -1   41.51    2.05
  -4   4   1   40.66    2.14
  -4   4   1   43.30    2.05
  -2  -4   1   48.70    2.29
   2  -4  -1   48.00    2.31
  -2  -4   1   47.41    2.31
   2  -4  -1   49.89    2.31
  -2  -4   1   51.24    2.32
   2  -4  -1   48.73    2.19
  -2   4   1   50.73    2.36
  -2   4   1   44.73    2.29
  -2   4   1   51.23    2.31
  -2   4   1   49.13    2.35
   2   4  -1   48.81    2.28
   2   4  -1   52.33    2.32
   2   4  -1   46.09    2.30
   0  -4   1  143.24    6.47
   0  -4  -1  135.76    6.47
   0  -4   1  144.03    6.45
   0  -4  -1  146.66    6.47
   0   4  -1  144.59    6.47
   0   4   1  140.96    6.46
   0   4   1  150.20    6.50
   0   4  -1  154.00    6.45
   0   4   1  146.44    6.47
   0   4   1  139.78    6.45
  -4  -4  -1  358.23   17.13
  -4  -4  -1  392.54   17.13
   4  -4   1  400.11   17.14
   4  -4   1  383.31   17.13
  -4   4  -1  386.90   17.14
  -4   4  -1  407.33   17.26
   4   4   1  379.20   17.12
   4   4   1  400.07   17.14
  -4   4  -1  390.09   17.12
  -6  -4  -1    0.29    0.30
   6  -4   1    0.70    0.32
   6  -4   1    0.72    0.29
   6  -4   1    0.68    0.37
  -6  -4  -1    0.84    0.35
  -6  -4  -1    0.49    0.20
  -6  -4  -1    0.67    0.29
   6   4   1    0.66    0.30
   6   4   1    0.69    0.26
  -6   4  -1    0.96    0.29
   6   4   1    0.55    0.29
  -6   4  -1    0.55    0.33
  -6   4  -1    0.51    0.17
  -6   4  -1    0.38    0.29
  -8  -4  -1  127.05    6.07
   8  -4   1  129.40    6.02
  -8  -4  -1  136.17    6.04
  -8  -4  -1  130.44    6.12
   8  -4   1  136.57    6.07
   8  -4   1  123.49    6.20
  -8  -4  -1  138.70    5.90
  -8   4  -1  129.85    6.05
  -8   4  -1  126.83    6.08
   8   4   1  126.45    6.01
  -8   4  -1  136.51    5.85
   8   4   1  135.01    6.06
   8   4   1  129.87    6.03
  -8   4  -1  140.00    6.18
  -8   4  -1  130.74    6.05
 -10  -4  -1   27.80    1.53
  10  -4   1   25.19    1.49
 -10  -4  -1   23.84    1.53
 -10  -4  -1   26.21    1.30
 -10  -4  -1   25.23    1.57
  10  -4   1   26.12    1.56
  10  -4   1   24.54    1.69
  10   4   1   24.90    1.49
  10   4   1   23.64    1.50
 -10   4  -1   24.56    1.59
 -10   4  -1   27.10    1.55
 -10   4  -1   27.28    1.65
 -10   4  -1   25.74    1.22
  10   4   1   25.17    1.54
 -10   4  -1   24.13    1.52
 -12  -4  -1  409.96   17.32
 -12  -4  -1  377.18   17.36
  12  -4   1  404.74   17.36
  12  -4   1  351.03   18.36
 -12  -4  -1  382.25   17.36
 -12  -4  -1  402.20   17.09
  12  -4   1  376.16   17.27
 -12   4  -1  409.38   17.49
 -12   4  -1  403.81   17.33
 -12   4  -1  362.64   17.47
 -12   4  -1  382.17   17.32
  12   4   1  379.78   17.32
  12   4   1  389.69   17.31
  12   4   1  404.33   17.35
 -14  -4  -1  171.67    8.31
 -14  -4  -1  169.25    8.33
  14  -4   1  177.37    8.57
  14  -4   1  188.25    8.36
 -14  -4  -1  190.41    8.44
 -14  -4  -1  190.34    8.01
  14  -4   1  174.42    8.24
 -14   4  -1  166.33    8.50
 -14   4  -1  170.03    8.29
 -14   4  -1  191.66    8.31
  14   4   1  173.73    8.28
  14   4   1  187.62    8.35
 -14   4  -1  188.58    8.48
  14   4   1  174.63    8.31
  14   4   1  177.11    8.29
 -16  -4  -1    2.31    0.73
  16  -4   1    2.68    0.78
  16  -4   1    3.75    0.95
 -16  -4  -1    2.66    0.42
 -16  -4  -1    4.94    0.79
  16  -4   1    3.15    0.71
 -16   4  -1    4.36    0.91
  16   4   1    2.10    0.69
  16   4   1    2.51    0.68
 -16   4  -1    2.94    0.84
  16   4   1    2.69    0.56
  16   4   1    3.23    0.75
 -16   4  -1    2.65    0.73
 -16   4  -1    1.25    0.68
  18  -4   1   27.49    1.89
  18  -4   1   25.24    2.16
  18  -4   1   23.57    1.77
 -18  -4  -1   23.19    1.76
  18  -4   1   24.21    1.89
  18   4   1   23.91    1.88
 -18   4  -1   23.83    1.84
 -18   4  -1   20.06    1.80
  18   4   1   21.93    1.82
 -18   4  -1   23.79    1.99
 -18   4  -1   20.56    2.00
  18   4   1   25.60    1.53
  18   4   1   23.02    1.83
 -17  -5   1   25.40    2.02
 -17  -5   1   26.26    1.84
  17  -5  -1   24.41    1.70
 -17  -5   1   26.10    1.75
  17  -5  -1   23.69    1.96
  17  -5  -1   26.03    1.80
  17   5  -1   28.00    1.83
  17   5  -1   22.57    1.81
 -17   5   1   24.86    2.06
 -17   5   1   27.85    1.80
 -17   5   1   28.79    2.72
  17   5  -1   26.11    1.79
 -17   5   1   19.94    1.66
  15  -5  -1    7.10    0.87
 -15  -5   1    8.55    0.96
  15  -5  -1    4.23    0.76
  15  -5  -1    8.39    0.87
 -15  -5   1    7.18    1.11
 -15  -5   1    7.86    0.87
 -15   5   1    5.73    0.94
  15   5  -1    7.74    0.99
  15   5  -1    5.67    0.79
  15   5  -1    9.65    0.99
 -15   5   1    5.91    0.81
 -13  -5   1    9.28    1.00
  13  -5  -1    8.27    1.08
  13  -5  -1    8.98    0.93
 -13  -5   1    7.81    1.11
  13  -5  -1    8.29    0.87
 -13  -5   1    9.88    0.98
  13   5  -1    9.99    0.98
 -13   5   1    8.02    0.87
 -13   5   1    8.91    1.09
 -13   5   1   10.43    0.95
  13   5  -1    7.65    0.83
  13   5  -1    9.95    1.04
  11  -5  -1    2.22    0.50
  11  -5  -1    2.01    0.53
  11  -5  -1    1.81    0.45
 -11  -5   1    1.16    0.53
  11  -5  -1    2.32    0.68
 -11  -5   1    2.96    0.50
 -11  -5   1    1.59    0.50
  11   5  -1    2.01    0.55
  11   5  -1    1.85    0.46
 -11   5   1    1.81    0.47
  11   5  -1    2.90    0.55
 -11   5   1    1.82    0.58
 -11   5   1    1.82    0.47
 -11   5   1    2.65    0.80
  -9  -5   1   33.40    2.07
  -9  -5   1   31.56    1.80
   9  -5  -1   32.91    1.77
   9  -5  -1   35.78    2.00
   9  -5  -1   33.41    1.80
  -9  -5   1   34.73    1.79
   9  -5  -1   33.06    1.94
  -9   5   1   33.15    1.79
   9   5  -1   36.10    1.82
  -9   5   1   32.20    1.78
   9   5  -1   31.70    1.86
  -9   5   1   34.07    1.95
   9   5  -1   32.21    1.77
  -9   5   1   30.07    1.90
  -7  -5   1   44.55    2.57
   7  -5  -1   43.99    2.40
   7  -5  -1   45.88    2.29
  -7  -5   1   48.34    2.46
  -7  -5   1   46.75    2.29
   7  -5  -1   47.21    2.44
  -7   5   1   48.42    2.44
   7   5  -1   47.08    2.08
   7   5  -1   43.47    2.27
   7   5  -1   47.04    2.31
  -7   5   1   46.25    2.27
  -7   5   1   44.26    2.28
   5  -5  -1   26.62    1.47
  -5  -5   1   25.82    1.74
  -5  -5   1   26.76    1.48
   5  -5  -1   28.41    1.57
   5  -5  -1   26.23    1.55
   5  -5  -1   30.01    1.49
  -5  -5   1   29.10    1.49
   5   5  -1   29.00    1.49
  -5   5   1   27.42    1.60
   5   5  -1   27.07    1.32
  -5   5   1   27.92    1.56
   5   5  -1   28.61    1.42
  -5   5   1   25.75    1.45
  -5   5   1   28.39    1.45
   5   5  -1   27.05    1.46
   3  -5  -1    1.79    0.38
   3  -5  -1    2.10    0.35
   3  -5  -1    1.59    0.21
  -3  -5   1    1.73    0.34
   3  -5  -1    1.45    0.32
  -3  -5   1    1.68    0.34
   3   5  -1    1.70    0.29
  -3   5   1    1.26    0.30
   3   5  -1    0.93    0.27
  -3   5   1    1.60    0.37
  -3   5   1    2.23    0.36
  -3   5   1    0.95    0.28
   3   5  -1    1.35    0.30
  -1  -5   1    3.20    0.37
   1  -5  -1    2.33    0.35
  -1  -5   1    3.72    0.43
  -1  -5   1    3.62    0.42
   1  -5  -1    3.50    0.40
   1   5  -1    2.70    0.37
   1   5  -1    3.60    0.38
  -1   5   1    3.82    0.46
  -1   5   1    3.24    0.40
  -1   5   1    2.73    0.36
   1   5  -1    3.40    0.39
  -1   5   1    2.88    0.37
   1  -5   1   75.90    3.52
   1  -5   1   74.16    3.30
   1  -5   1   69.21    3.39
   1  -5   1   72.02    3.36
  -1  -5  -1   73.53    3.52
  -1   5  -1   69.12    3.38
  -1   5  -1   78.31    3.41
   1   5   1   71.41    3.36
   1   5   1   72.05    3.39
   1   5   1   71.71    3.38
  -3  -5  -1   61.29    2.64
   3  -5   1   53.95    2.68
  -3  -5  -1   56.74    2.69
   3  -5   1   54.19    2.68
   3  -5   1   51.87    2.64
  -3  -5  -1   55.88    2.70
   3  -5   1   59.20    2.63
  -3   5  -1   50.87    2.66
   3   5   1   55.65    2.52
   3   5   1   55.67    2.68
  -3   5  -1   56.48    2.68
  -3   5  -1   57.56    2.81
   3   5   1   55.11    2.61
   5  -5   1   11.43    0.88
   5  -5   1   12.21    0.84
   5  -5   1   12.51    0.88
  -5  -5  -1   11.65    0.88
  -5  -5  -1   12.91    0.89
  -5  -5  -1   12.61    0.75
  -5   5  -1   11.29    0.86
   5   5   1   12.95    0.74
   5   5   1   13.48    0.90
  -5   5  -1   11.94    0.76
  -5   5  -1   12.75    0.87
   5   5   1   12.33    0.88
  -5   5  -1   11.77    0.96
  -7  -5  -1    5.79    0.66
  -7  -5  -1    6.27    0.51
  -7  -5  -1    6.32    0.70
   7  -5   1    5.14    0.59
  -7  -5  -1    6.05    0.75
   7  -5   1    5.61    0.62
   7   5   1    5.70    0.63
  -7   5  -1    6.27    0.45
   7   5   1    6.51    0.70
  -7   5  -1    5.50    0.62
  -7   5  -1    5.61    0.60
   7   5   1    7.16    0.68
   9  -5   1    0.84    0.48
  -9  -5  -1    1.59    0.51
  -9  -5  -1    1.05    0.48
  -9  -5  -1    1.21    0.28
   9  -5   1    1.93    0.49
   9  -5   1    0.32    0.40
  -9  -5  -1    0.65    0.40
   9   5   1    1.20    0.43
  -9   5  -1    0.68    0.38
  -9   5  -1    0.98    0.44
   9   5   1    0.21    0.40
  -9   5  -1    0.90    0.53
  -9   5  -1    0.86    0.44
   9   5   1    0.77    0.37
  -9   5  -1    1.21    0.23
 -11  -5  -1   32.17    1.94
  11  -5   1   35.05    1.91
  11  -5   1   32.23    2.13
  11  -5   1   29.48    1.82
 -11  -5  -1   33.91    1.59
 -11  -5  -1   32.39    1.95
 -11  -5  -1   29.64    1.84
 -11   5  -1   31.33    1.89
  11   5   1   30.99    1.87
 -11   5  -1   32.25    2.01
  11   5   1   32.73    1.90
 -11   5  -1   30.36    1.92
 -11   5  -1   32.81    1.51
 -11   5  -1   32.13    1.88
  11   5   1   31.53    1.84
  13  -5   1   35.46    2.09
 -13  -5  -1   36.83    1.70
 -13  -5  -1   39.51    2.68
 -13  -5  -1   32.32    2.06
  13  -5   1   33.43    2.31
 -13  -5  -1   29.75    2.07
  13  -5   1   34.86    2.01
  13   5   1   34.53    2.07
 -13   5  -1   31.27    2.10
 -13   5  -1   32.83    2.05
 -13   5  -1   35.65    2.22
 -13   5  -1   36.55    2.09
  13   5   1   35.33    2.06
  13   5   1   34.69    2.05
  15  -5   1    1.90    0.64
 -15  -5  -1    2.82    0.39
  15  -5   1    2.35    0.87
  15  -5   1    2.30    0.74
 -15  -5  -1    1.12    0.60
 -15  -5  -1    2.98    0.73
 -15  -5  -1    1.90    0.70
 -15   5  -1    2.24    0.73
  15   5   1    2.07    0.72
  15   5   1    2.35    0.72
  15   5   1    2.80    0.69
 -15   5  -1    2.16    0.72
 -15   5  -1    2.32    0.71
  15   5   1    2.49    0.58
 -17  -5  -1    2.26    0.80
  17  -5   1    2.78    0.84
  17  -5   1    3.48    1.01
 -17  -5  -1    2.65    0.76
  17  -5   1    1.78    0.73
  17   5   1    2.27    0.78
  17   5   1    4.38    0.69
 -17   5  -1    2.89    0.90
 -17   5  -1    2.61    0.78
  17   5   1    3.62    0.80
 -17   5  -1    3.82    0.98
 -17   5  -1    2.80    0.80
  17   5   1    3.54    0.87
 -18  -6   1   22.14    1.62
  18  -6  -1   17.33    1.57
 -18  -6   1   17.96    1.84
  18  -6  -1   16.90    1.98
 -18   6   1   18.61    1.82
  18   6  -1   20.77    1.80
  18   6  -1   18.18    1.66
 -18   6   1   20.06    1.58
  18   6  -1   18.96    1.62
 -16  -6   1    1.21    0.71
  16  -6  -1    0.47    0.58
 -16  -6   1    1.04    0.60
  16  -6  -1    1.12    0.62
  16  -6  -1    0.73    0.76
 -16  -6   1    0.75    0.68
 -16   6   1    0.85    0.85
  16   6  -1    1.17    0.63
 -16   6   1    0.71    0.69
  16   6  -1    1.10    0.62
 -16   6   1    0.49    0.55
 -16   6   1    0.00    0.58
  16   6  -1    0.47    0.62
 -14  -6   1   17.55    1.87
  14  -6  -1   20.18    1.50
 -14  -6   1   19.41    1.51
 -14  -6   1   21.37    1.46
  14  -6  -1   16.42    1.38
  14  -6  -1   18.64    1.66
 -14   6   1   17.14    1.55
 -14   6   1   19.15    1.41
 -14   6   1   19.07    1.42
  14   6  -1   19.70    1.53
 -14   6   1   21.09    1.67
  14   6  -1   18.36    1.44
  14   6  -1   18.28    1.41
 -12  -6   1   16.90    1.39
  12  -6  -1   20.96    1.43
 -12  -6   1   18.32    1.60
 -12  -6   1   19.81    1.36
  12  -6  -1   19.20    1.56
  12   6  -1   19.68    1.35
  12   6  -1   20.20    1.42
 -12   6   1   16.93    1.35
  12   6  -1   18.88    1.43
 -12   6   1   19.38    1.35
 -12   6   1   19.29    1.49
  10  -6  -1   41.37    2.19
  10  -6  -1   37.27    2.14
 -10  -6   1   42.74    2.20
 -10  -6   1   37.62    2.46
 -10  -6   1   40.14    2.22
  10  -6  -1   41.52    2.37
  10  -6  -1   43.29    2.40
 -10   6   1   40.50    2.18
 -10   6   1   42.28    2.36
 -10   6   1   38.95    2.28
  10   6  -1   44.24    2.23
  10   6  -1   38.05    2.25
  10   6  -1   39.02    2.16
 -10   6   1   42.17    2.37
   8  -6  -1   86.61    4.52
  -8  -6   1   97.69    4.41
   8  -6  -1   88.54    4.37
   8  -6  -1   98.66    4.57
  -8  -6   1   86.66    4.70
   8  -6  -1   96.91    4.40
  -8  -6   1   94.96    4.43
  -8   6   1   97.05    4.37
   8   6  -1   86.75    4.36
  -8   6   1   89.12    4.37
   8   6  -1   96.83    4.41
   8   6  -1   91.11    4.13
  -8   6   1   95.51    4.56
   8   6  -1   96.77    4.35
  -6  -6   1    8.26    1.02
  -6  -6   1    7.69    0.79
   6  -6  -1    8.79    0.84
   6  -6  -1    8.63    0.81
  -6  -6   1    8.46    0.78
   6  -6  -1    9.35    0.78
  -6   6   1    8.55    0.74
   6   6  -1    8.09    0.53
  -6   6   1    9.46    0.86
   6   6  -1    9.16    0.79
   6   6  -1    8.76    0.78
  -6   6   1    8.54    0.89
   6   6  -1    8.33    0.66
   4  -6  -1   16.91    1.10
  -4  -6   1   18.36    1.11
   4  -6  -1   18.53    1.19
  -4  -6   1   17.10    1.12
   4  -6  -1   17.62    1.10
   4  -6  -1   16.98    0.91
   4   6  -1   17.31    1.10
  -4   6   1   16.89    1.08
   4   6  -1   18.78    1.01
   4   6  -1   16.23    0.94
  -4   6   1   16.14    1.15
  -4   6   1   17.74    1.07
  -4   6   1   19.64    1.20
   4   6  -1   17.43    1.09
   2  -6  -1   97.59    4.84
  -2  -6   1  109.36    4.88
   2  -6  -1  109.71    4.86
  -2  -6   1  110.16    4.87
   2  -6  -1  103.97    4.66
   2   6  -1  109.40    4.77
   2   6  -1  107.74    4.86
  -2   6   1  102.80    4.84
  -2   6   1   97.84    4.86
   2   6  -1  100.55    4.83
  -2   6   1  110.23    4.93
  -2   6   1  102.10    4.83
   0  -6   1    5.13    0.47
   0  -6   1    4.39    0.54
   0  -6  -1    4.55    0.52
   0  -6   1    3.44    0.47
   0  -6  -1    4.71    0.54
   0   6   1    3.71    0.45
   0   6  -1    4.51    0.46
   0   6  -1    3.93    0.51
   0   6   1    4.16    0.49
   0   6  -1    2.75    0.43
   0   6   1    3.69    0.54
   0   6   1    4.34    0.57
  -2  -6  -1   99.44    4.89
  -2  -6  -1  106.49    4.89
   2  -6   1  104.52    4.89
   2  -6   1  104.45    4.83
   2  -6   1  108.98    4.79
   2  -6   1  104.83    4.89
  -2   6  -1  102.16    4.87
  -2   6  -1  112.34    5.05
   2   6   1  109.53    4.89
   2   6   1  104.77    4.82
   2   6   1  110.87    4.66
   2   6   1   98.63    4.86
  -2   6  -1  105.64    4.88
  -4  -6  -1   66.56    3.39
   4  -6   1   70.58    3.40
   4  -6   1   66.90    3.38
   4  -6   1   68.61    3.33
   4  -6   1   77.00    3.35
  -4  -6  -1   72.73    3.39
   4   6   1   70.32    3.28
   4   6   1   72.11    3.19
  -4   6  -1   67.44    3.37
  -4   6  -1   72.58    3.38
  -4   6  -1   72.33    3.53
   4   6   1   65.50    3.36
   4   6   1   72.78    3.39
   6  -6   1    0.50    0.33
   6  -6   1    0.64    0.42
   6  -6   1   -0.16    0.35
  -6  -6  -1    0.37    0.39
  -6  -6  -1    0.27    0.38
  -6  -6  -1    0.59    0.28
   6   6   1    0.48    0.39
  -6   6  -1    0.42    0.37
   6   6   1    0.48    0.40
  -6   6  -1    0.20    0.35
  -6   6  -1    0.19    0.36
   6   6   1    0.28    0.24
  -8  -6  -1   78.54    3.37
   8  -6   1   69.92    3.52
  -8  -6  -1   76.25    3.55
   8  -6   1   73.57    3.54
   8  -6   1   75.73    3.58
  -8  -6  -1   69.04    3.69
  -8  -6  -1   67.32    3.56
  -8   6  -1   68.58    3.53
   8   6   1   69.11    3.48
   8   6   1   68.36    3.51
  -8   6  -1   74.32    3.29
  -8   6  -1   70.26    3.48
   8   6   1   73.92    3.56
  -8   6  -1   72.70    3.69
  -8   6  -1   75.38    3.57
 -10  -6  -1    9.43    1.04
 -10  -6  -1   10.38    1.04
 -10  -6  -1   11.62    1.02
  10  -6   1    8.75    0.94
 -10  -6  -1   10.49    0.70
  10  -6   1    9.74    1.01
  10   6   1    9.74    0.94
 -10   6  -1   10.19    1.04
  10   6   1    8.95    0.93
 -10   6  -1    9.14    0.91
  10   6   1    9.97    1.01
 -10   6  -1   10.31    0.62
 -10   6  -1   10.02    1.01
 -12  -6  -1   40.62    1.81
  12  -6   1   37.31    2.41
 -12  -6  -1   32.22    2.17
 -12  -6  -1   34.76    2.20
  12  -6   1   36.03    2.18
 -12  -6  -1   41.85    2.79
  12  -6   1   34.53    2.10
 -12   6  -1   35.39    2.15
  12   6   1   34.13    2.08
  12   6   1   36.11    2.14
 -12   6  -1   37.53    1.71
 -12   6  -1   34.46    2.13
 -12   6  -1   39.59    2.18
 -14  -6  -1   59.65    2.96
 -14  -6  -1   48.14    2.47
  14  -6   1   50.23    3.19
 -14  -6  -1   49.56    3.60
  14  -6   1   55.11    2.92
 -14  -6  -1   50.72    2.96
  14  -6   1   53.74    2.96
 -14   6  -1   51.34    2.97
 -14   6  -1   51.66    2.92
 -14   6  -1   57.72    3.17
 -14   6  -1   55.82    2.96
  14   6   1   53.21    2.90
  14   6   1   52.11    2.92
  14   6   1   55.60    2.95
  16  -6   1    9.48    1.41
  16  -6   1    7.54    1.04
 -16  -6  -1    8.94    1.20
 -16  -6  -1    8.29    1.13
  16  -6   1    8.13    1.07
 -16  -6  -1    8.26    1.04
  16   6   1    8.02    1.04
  16   6   1    8.21    1.11
 -16   6  -1   10.79    1.34
  16   6   1    6.81    1.02
  16   6   1    8.82    0.93
 -16   6  -1    8.59    1.21
 -16   6  -1    8.20    1.11
 -16   6  -1    9.84    1.13
 -15  -7   1   11.85    1.24
  15  -7  -1   10.64    1.36
  15  -7  -1   12.36    1.27
 -15  -7   1   12.35    1.26
 -15  -7   1   11.06    1.44
  15  -7  -1   11.51    1.26
  15   7  -1   11.89    1.32
 -15   7   1   15.15    2.01
  15   7  -1   12.45    1.30
 -15   7   1   10.65    1.11
 -15   7   1    9.89    1.30
  15   7  -1   11.92    1.29
 -15   7   1    7.40    0.98
 -13  -7   1   67.27    3.54
  13  -7  -1   66.33    3.75
  13  -7  -1   63.22    3.44
  13  -7  -1   71.91    3.53
 -13  -7   1   72.21    3.52
 -13  -7   1   66.08    3.84
  13   7  -1   70.62    3.53
 -13   7   1   65.74    3.61
 -13   7   1   70.66    3.50
 -13   7   1   74.99    3.78
 -13   7   1   64.06    3.45
  13   7  -1   68.42    3.59
  13   7  -1   62.88    3.45
 -11  -7   1   -0.14    0.65
  11  -7  -1   -0.54    0.48
  11  -7  -1   -0.55    0.44
  11  -7  -1   -0.42    0.46
  11  -7  -1   -0.28    0.50
 -11  -7   1    0.66    0.48
 -11  -7   1    0.26    0.50
  11   7  -1    0.40    0.50
 -11   7   1    0.60    0.52
 -11   7   1    0.17    0.48
  11   7  -1    0.10    0.77
  11   7  -1    0.21    0.49
  -9  -7   1  240.05   11.09
   9  -7  -1  253.15   11.08
   9  -7  -1  258.14   11.26
  -9  -7   1  229.57   11.44
   9  -7  -1  235.11   11.04
   9  -7  -1  233.14   11.24
   9   7  -1  253.21   11.08
  -9   7   1  243.34   11.31
   9   7  -1  232.39   11.02
  -9   7   1  251.23   11.02
   9   7  -1  257.58   11.00
  -9   7   1  266.46   11.28
  -9   7   1  231.72   11.03
  -7  -7   1  313.52   15.43
   7  -7  -1  352.33   15.09
  -7  -7   1  326.37   15.08
   7  -7  -1  355.02   15.21
   7  -7  -1  334.02   14.93
  -7  -7   1  354.54   15.08
   7  -7  -1  323.48   15.05
  -7   7   1  349.12   15.04
   7   7  -1  329.41   15.05
   7   7  -1  351.57   14.99
   7   7  -1  324.52   15.03
  -7   7   1  328.97   15.25
   7   7  -1  351.17   15.09
  -7   7   1  345.94   15.23
  -7   7   1  328.26   15.05
   5  -7  -1    1.13    0.42
  -5  -7   1    0.17    0.39
   5  -7  -1    0.67    0.24
   5  -7  -1    0.85    0.41
  -5  -7   1    1.80    0.46
   5  -7  -1    0.40    0.39
   5   7  -1    2.05    0.49
  -5   7   1    0.25    0.38
  -5   7   1    1.47    0.49
  -5   7   1    0.91    0.40
   5   7  -1    0.57    0.26
   5   7  -1    0.56    0.30
   5   7  -1    0.41    0.38
  -5   7   1    0.97    0.48
   3  -7  -1   70.75    3.28
  -3  -7   1   74.72    3.51
   3  -7  -1   75.03    3.51
  -3  -7   1   69.81    3.51
   3  -7  -1   70.95    3.51
   3  -7  -1   77.55    3.61
   3   7  -1   76.66    3.39
   3   7  -1   73.81    3.50
   3   7  -1   69.02    3.39
  -3   7   1   71.73    3.48
  -3   7   1   73.50    3.48
   3   7  -1   70.34    3.48
  -3   7   1   67.61    3.52
  -3   7   1   74.24    3.59
  -1  -7   1    4.28    0.48
  -1  -7   1    2.76    0.50
   1  -7  -1    4.06    0.57
  -1  -7   1    3.50    0.54
   1  -7  -1    3.29    0.51
   1   7  -1    4.50    0.49
  -1   7   1    3.29    0.47
  -1   7   1    3.37    0.55
  -1   7   1    3.65    0.52
   1   7  -1    3.72    0.54
  -1   7   1    3.22    0.49
   1   7  -1    4.14    0.58
   1  -7   1  191.96    9.01
   1  -7   1  207.44    9.13
  -1  -7  -1  216.04    9.13
   1  -7   1  197.38    9.11
  -1  -7  -1  193.78    9.12
  -1   7  -1  188.11    9.08
  -1   7  -1  207.56    9.10
   1   7   1  204.08    9.09
  -1   7  -1  210.86    9.28
   1   7   1  191.18    9.07
   1   7   1  193.55    9.04
   1   7   1  218.96    9.19
   3  -7   1  572.03   23.75
   3  -7   1  501.09   23.82
   3  -7   1  556.34   23.85
  -3  -7  -1  562.78   23.85
  -3  -7  -1  491.83   23.83
   3  -7   1  527.65   23.76
   3   7   1  568.06   23.59
   3   7   1  551.36   23.83
   3   7   1  509.32   23.80
  -3   7  -1  565.24   24.02
  -3   7  -1  557.80   23.83
   3   7   1  533.39   23.74
  -3   7  -1  519.90   23.82
  -5  -7  -1   77.64    3.51
   5  -7   1   66.19    3.38
   5  -7   1   78.61    3.47
   5  -7   1   71.10    3.49
  -5  -7  -1   65.33    3.48
   5  -7   1   66.74    3.46
   5   7   1   70.89    3.46
  -5   7  -1   72.82    3.87
   5   7   1   67.14    3.40
  -5   7  -1   64.02    3.44
   5   7   1   76.01    3.49
   5   7   1   69.79    3.32
  -5   7  -1   75.34    3.47
  -7  -7  -1  107.04    5.44
   7  -7   1  113.13    5.38
   7  -7   1  119.10    5.46
  -7  -7  -1  122.18    5.44
  -7  -7  -1  106.44    5.63
   7  -7   1  114.79    5.43
   7   7   1  113.54    5.39
  -7   7  -1  120.36    5.62
  -7   7  -1  110.52    5.41
   7   7   1  123.26    5.45
  -7   7  -1  119.43    5.41
   7   7   1  114.10    5.41
  -9  -7  -1   73.87    4.19
   9  -7   1   77.78    4.02
   9  -7   1   87.19    4.10
  -9  -7  -1   83.42    4.05
   9  -7   1   80.18    4.01
  -9  -7  -1   83.59    4.11
   9   7   1   81.61    4.04
  -9   7  -1   78.62    4.03
   9   7   1   82.33    4.01
  -9   7  -1   88.66    4.10
   9   7   1   88.70    4.09
  -9   7  -1   83.37    3.75
  11  -7   1   26.98    1.74
  11  -7   1   26.08    2.00
  11  -7   1   27.36    1.79
 -11  -7  -1   26.85    2.13
 -11  -7  -1   25.34    1.88
 -11  -7  -1   28.60    1.88
  11   7   1   27.47    1.78
  11   7   1   24.90    1.69
 -11   7  -1   26.25    1.68
 -11   7  -1   31.60    1.87
 -11   7  -1   26.56    1.78
  11   7   1   28.94    1.82
 -11   7  -1   28.44    1.35
  13  -7   1  172.37    8.36
 -13  -7  -1  171.95    8.45
 -13  -7  -1  166.90    8.53
 -13  -7  -1  195.89    8.43
  13  -7   1  188.80    8.45
 -13   7  -1  197.98    8.84
 -13   7  -1  172.76    8.38
 -13   7  -1  187.51    8.43
 -13   7  -1  172.87    8.39
  13   7   1  178.34    8.40
  13   7   1  172.74    8.35
  13   7   1  186.67    8.44
 -15  -7  -1   40.71    2.66
  15  -7   1   46.80    2.72
 -15  -7  -1   45.23    2.63
 -15  -7  -1   44.48    2.72
  15  -7   1   40.59    2.61
 -15   7  -1   40.80    2.61
 -15   7  -1   47.72    2.89
  15   7   1   45.29    2.63
  15   7   1   41.89    2.56
 -15   7  -1   46.99    2.71
  15   7   1   44.80    2.65
  14  -8  -1   56.96    3.45
 -14  -8   1   62.01    3.23
  14  -8  -1   57.46    3.18
  14  -8  -1   60.53    3.22
 -14  -8   1   56.10    3.25
 -14  -8   1   52.70    3.52
  14   8  -1   59.51    3.17
 -14   8   1   59.85    3.52
 -14   8   1   60.00    3.18
  14   8  -1   55.17    3.25
  14   8  -1   62.29    3.23
 -14   8   1   65.39    3.54
  12  -8  -1   13.77    1.35
 -12  -8   1   13.53    1.35
 -12  -8   1   13.72    1.61
 -12  -8   1   13.34    1.27
  12  -8  -1   14.90    1.45
  12  -8  -1   14.00    1.33
  12   8  -1   12.61    1.34
  12   8  -1   12.22    1.29
 -12   8   1   14.52    1.55
 -12   8   1   13.96    1.48
  12   8  -1   14.38    1.11
 -12   8   1   11.64    1.28
  12   8  -1   13.99    1.31
 -12   8   1   14.07    1.33
 -10  -8   1  179.83    7.86
 -10  -8   1  159.11    7.86
 -10  -8   1  160.93    8.26
  10  -8  -1  165.17    7.82
  10  -8  -1  180.09    8.05
  10  -8  -1  177.29    7.85
 -10   8   1  161.28    7.80
 -10   8   1  172.64    7.79
 -10   8   1  165.50    8.08
  10   8  -1  160.65    7.79
  10   8  -1  178.93    7.88
  10   8  -1  172.92    7.72
  10   8  -1  162.40    7.93
   8  -8  -1  516.37   22.30
   8  -8  -1  480.69   22.11
  -8  -8   1  485.76   22.32
   8  -8  -1  529.60   22.46
  -8  -8   1  467.82   22.71
  -8  -8   1  539.40   22.33
   8   8  -1  513.14   22.31
  -8   8   1  518.44   22.25
   8   8  -1  506.26   22.16
  -8   8   1  480.34   22.48
  -8   8   1  535.35   22.50
  -8   8   1  484.94   22.26
   8   8  -1  493.12   22.01
   8   8  -1  480.45   22.25
  -6  -8   1  213.30   10.11
   6  -8  -1  232.21   10.12
  -6  -8   1  234.77   10.15
   6  -8  -1  215.35    9.90
   6  -8  -1  214.21   10.10
   6  -8  -1  233.50   10.23
  -6   8   1  228.19   10.07
  -6   8   1  208.56   10.23
   6   8  -1  225.07    9.96
   6   8  -1  212.39   10.06
   6   8  -1  211.15    9.88
  -6   8   1  213.26   10.08
  -6   8   1  244.85   10.32
   6   8  -1  232.56   10.12
  -4  -8   1   67.93    3.26
   4  -8  -1   66.55    3.26
   4  -8  -1   69.77    3.35
   4  -8  -1   60.17    3.23
   4  -8  -1   65.36    2.99
  -4  -8   1   61.80    3.25
  -4   8   1   61.68    3.20
   4   8  -1   57.97    3.19
   4   8  -1   64.67    3.23
   4   8  -1   61.42    3.06
  -4   8   1   72.77    3.40
  -4   8   1   66.37    3.21
  -4   8   1   63.89    3.30
   4   8  -1   66.95    3.08
   2  -8  -1  402.86   18.37
  -2  -8   1  397.60   18.37
   2  -8  -1  432.37   18.48
   2  -8  -1  434.01   18.38
  -2  -8   1  426.13   18.39
  -2   8   1  391.09   18.33
  -2   8   1  446.09   18.50
   2   8  -1  389.66   18.28
  -2   8   1  393.35   18.37
  -2   8   1  421.86   18.34
   2   8  -1  423.90   18.36
   2   8  -1  424.52   18.22
   2   8  -1  389.31   18.33
   0  -8   1    8.75    0.74
   0  -8   1    7.25    0.80
   0  -8  -1    8.10    0.91
   0  -8   1    8.22    0.71
   0  -8   1    8.31    0.84
   0  -8  -1    8.56    0.93
   0   8  -1    6.87    0.76
   0   8   1   10.62    0.82
   0   8  -1    7.74    0.81
   0   8  -1    8.87    1.18
   0   8   1    7.82    0.81
   0   8   1    9.00    0.91
   0   8   1    7.70    0.87
   2  -8   1  659.91   30.61
  -2  -8  -1  684.21   30.65
  -2  -8  -1  713.27   30.63
   2  -8   1  672.44   30.50
   2  -8   1  730.69   30.51
   2  -8   1  736.62   30.65
   2   8   1  638.58   30.57
   2   8   1  726.77   30.62
  -2   8  -1  740.61   30.82
  -2   8  -1  637.47   30.58
   2   8   1  682.71   30.53
  -2   8  -1  712.76   30.61
   4  -8   1  440.21   17.97
   4  -8   1  384.10   18.04
   4  -8   1  379.95   17.93
  -4  -8  -1  422.30   18.07
  -4  -8  -1  373.61   18.05
   4  -8   1  416.89   18.07
   4   8   1  427.27   17.75
  -4   8  -1  429.03   18.26
   4   8   1  376.14   18.00
  -4   8  -1  384.49   18.02
   4   8   1  386.05   17.90
  -4   8  -1  425.18   18.04
   4   8   1  424.33   18.06
   6  -8   1    3.46    0.67
  -6  -8  -1    4.41    0.69
   6  -8   1    5.20    0.74
   6  -8   1    4.49    0.62
   6   8   1    5.16    0.57
   6   8   1    5.05    0.48
  -6   8  -1    4.28    0.67
   6   8   1    5.20    0.82
   6   8   1    3.89    0.66
  -6   8  -1    5.77    0.74
  -8  -8  -1   67.47    3.28
   8  -8   1   61.13    3.16
  -8  -8  -1   58.98    3.48
   8  -8   1   62.00    3.25
   8  -8   1   68.64    3.31
  -8  -8  -1   59.48    3.29
   8   8   1   64.10    3.27
  -8   8  -1   68.09    3.49
   8   8   1   66.76    2.99
   8   8   1   58.03    3.22
   8   8   1   61.57    3.19
  -8   8  -1   60.49    3.24
  10  -8   1    5.15    0.76
 -10  -8  -1    5.24    0.79
  10  -8   1    4.03    0.77
 -10  -8  -1    3.83    0.87
 -10   8  -1    3.57    0.72
 -10   8  -1    4.24    0.43
 -10   8  -1    5.60    0.86
 -10   8  -1    5.33    0.97
  10   8   1    2.97    0.71
  10   8   1    4.40    0.77
  10   8   1    4.10    0.71
  12  -8   1  124.33    5.69
 -12  -8  -1  110.61    5.81
 -12  -8  -1  116.02    5.69
  12  -8   1  106.67    5.52
 -12  -8  -1  123.22    5.62
  12  -8   1  108.95    5.56
 -12   8  -1  100.80    5.77
 -12   8  -1  126.26    5.87
  12   8   1  106.68    5.50
  12   8   1  113.09    5.58
  12   8   1  120.16    5.64
 -12   8  -1  124.54    5.67
  13  -9  -1   19.61    1.38
 -13  -9   1   16.39    1.93
 -13  -9   1   19.38    1.59
  13  -9  -1   21.09    1.65
  13  -9  -1   18.80    1.64
 -13  -9   1   16.66    1.67
  13   9  -1   16.41    1.56
 -13   9   1   20.94    1.59
  13   9  -1   18.65    1.33
  13   9  -1   16.64    1.62
  13   9  -1   22.63    1.68
 -13   9   1   20.78    1.87
 -13   9   1   19.44    1.84
 -11  -9   1    0.80    0.81
 -11  -9   1    0.65    0.60
  11  -9  -1    0.17    0.59
  11  -9  -1    0.55    0.63
  11  -9  -1    0.03    0.58
 -11  -9   1   -0.72    0.58
  11  -9  -1   -0.12    0.39
  11   9  -1    0.61    0.60
  11   9  -1    0.09    0.58
  11   9  -1    0.79    0.62
 -11   9   1   -0.27    0.70
 -11   9   1   -0.16    0.63
 -11   9   1    1.19    0.63
   9  -9  -1  127.90    6.41
   9  -9  -1  142.39    6.45
  -9  -9   1  127.55    6.44
  -9  -9   1  139.80    6.45
  -9  -9   1  121.63    6.84
   9  -9  -1  147.16    6.61
   9  -9  -1  131.03    6.21
  -9   9   1  134.66    6.65
  -9   9   1  128.87    6.39
   9   9  -1  136.21    6.06
   9   9  -1  140.96    6.46
   9   9  -1  131.70    6.40
   9   9  -1  138.47    6.25
  -9   9   1  144.71    6.67
  -9   9   1  141.24    6.38
   7  -9  -1  228.37    9.88
   7  -9  -1  211.12    9.61
  -7  -9   1  230.23    9.88
   7  -9  -1  223.86    9.96
  -7  -9   1  205.38    9.86
   7  -9  -1  203.92    9.84
  -7  -9   1  198.58   10.30
  -7   9   1  221.80    9.80
   7   9  -1  225.95    9.87
   7   9  -1  216.79    9.58
  -7   9   1  200.44    9.80
   7   9  -1  227.19    9.68
   7   9  -1  205.99    9.81
  -7   9   1  211.82    9.99
   5  -9  -1   13.17    1.18
   5  -9  -1   11.09    1.11
   5  -9  -1   11.60    1.11
   5  -9  -1   10.43    0.73
  -5  -9   1   10.55    1.13
  -5  -9   1    8.59    0.99
  -5   9   1   12.29    1.22
   5   9  -1   11.84    0.84
   5   9  -1   11.39    0.82
   5   9  -1   11.27    1.10
   5   9  -1   10.01    1.07
  -5   9   1   11.42    1.14
  -5   9   1    9.64    1.09
  -5   9   1   12.24    1.08
   3  -9  -1   24.78    1.67
  -3  -9   1   23.95    1.64
   3  -9  -1   25.60    1.64
  -3  -9   1   24.15    1.63
   3  -9  -1   23.28    1.61
   3   9  -1   22.97    1.42
  -3   9   1   27.67    1.73
  -3   9   1   26.34    1.60
  -3   9   1   24.64    1.62
  -3   9   1   23.95    1.59
   3   9  -1   24.19    1.60
   3   9  -1   26.94    1.38
   3   9  -1   23.10    1.61
  -1  -9   1    3.49    0.65
   1  -9  -1    2.35    0.61
  -1  -9   1    4.41    1.05
   1  -9  -1    2.55    0.63
   1   9  -1    2.12    0.50
  -1   9   1    3.30    0.61
   1   9  -1    2.15    0.59
  -1   9   1    3.24    0.62
   1   9  -1    2.50    0.61
   1   9  -1    2.35    0.56
  -1   9   1    4.75    0.75
  -1   9   1    2.54    0.58
  -1  -9  -1  174.70    8.48
  -1  -9  -1  191.49    8.48
   1  -9   1  196.48    8.55
   1  -9   1  192.80    8.35
   1  -9   1  181.09    8.48
   1  -9   1  182.03    8.31
   1   9   1  168.04    8.42
   1   9   1  201.19    8.59
  -1   9  -1  192.31    8.47
   1   9   1  186.12    8.45
  -1   9  -1  174.57    8.44
   1   9   1  171.83    8.36
   3  -9   1  275.46   13.14
   3  -9   1  275.69   12.99
   3  -9   1  322.15   13.74
  -3  -9  -1  281.20   13.17
   3  -9   1  312.40   13.02
  -3  -9  -1  302.60   13.17
   3   9   1  289.12   13.02
  -3   9  -1  273.19   13.12
  -3   9  -1  301.51   13.13
   3   9   1  301.17   13.14
   3   9   1  278.03   13.11
   5  -9   1   45.12    2.16
  -5  -9  -1   36.13    2.29
   5  -9   1   35.90    2.24
  -5  -9  -1   41.00    2.28
   5  -9   1   38.53    2.08
   5  -9   1   39.21    2.30
   5   9   1   36.61    2.22
  -5   9  -1   39.43    2.44
   5   9   1   38.60    2.24
   5   9   1   37.65    2.02
   5   9   1   40.98    1.82
  -5   9  -1   37.38    2.22
  -5   9  -1   35.99    2.45
   7  -9   1   45.62    2.47
  -7  -9  -1   46.77    3.12
  -7  -9  -1   40.53    2.51
  -7  -9  -1   37.84    2.69
   7  -9   1   45.40    2.48
   7  -9   1   42.66    2.29
   7   9   1   40.16    2.14
   7   9   1   44.70    2.46
  -7   9  -1   38.12    2.38
  -7   9  -1   44.34    2.42
   7   9   1   45.47    2.06
   7   9   1   40.04    2.40
  -7   9  -1   45.05    2.65
   9  -9   1   12.89    1.28
  -9  -9  -1   11.37    1.23
   9  -9   1   10.80    1.05
  -9  -9  -1   12.27    1.35
   9  -9   1   11.77    1.30
  -9  -9  -1   11.02    1.41
   9   9   1   10.55    1.12
   9   9   1    9.79    1.10
   9   9   1   11.77    0.83
   9   9   1   12.13    1.30
  -9   9  -1   13.18    1.41
 -11  -9  -1   45.62    3.03
  11  -9   1   50.63    2.73
 -11  -9  -1   50.35    2.95
  11  -9   1   44.59    2.80
 -11  -9  -1   48.72    2.84
  11  -9   1   50.92    2.88
 -11   9  -1   54.99    3.12
  11   9   1   52.36    2.86
 -11   9  -1   47.41    2.80
  11   9   1   46.60    2.79
  11   9   1   50.84    2.50
 -11   9  -1   52.43    2.88
 -10 -10   1    2.68    0.85
  10 -10  -1    4.79    0.92
  10 -10  -1    3.74    0.83
  10 -10  -1    2.81    0.78
  10 -10  -1    3.40    0.59
 -10 -10   1    5.78    0.87
 -10 -10   1    4.04    1.13
  10  10  -1    2.56    0.77
 -10  10   1    1.79    0.48
 -10  10   1    4.10    0.90
  10  10  -1    3.73    0.83
 -10  10   1    3.80    1.17
  10  10  -1    3.87    0.62
  10  10  -1    2.86    0.81
 -10  10   1    4.01    1.04
   8 -10  -1   43.23    2.75
   8 -10  -1   40.35    2.39
  -8 -10   1   36.82    2.85
  -8 -10   1   38.79    2.44
  -8 -10   1   40.57    2.41
   8 -10  -1   38.74    2.04
   8 -10  -1   37.26    2.36
  -8  10   1   40.25    2.33
   8  10  -1   41.87    2.10
  -8  10   1   44.88    2.62
   8  10  -1   39.73    2.42
  -8  10   1   38.36    2.35
  -8  10   1   38.24    2.50
   8  10  -1   38.17    2.36
   8  10  -1   38.03    1.96
  -6 -10   1   29.31    2.47
   6 -10  -1   34.18    2.07
   6 -10  -1   26.76    1.97
   6 -10  -1   32.79    2.03
  -6 -10   1   31.40    2.07
  -6 -10   1   34.95    2.09
   6 -10  -1   29.74    1.61
   6  10  -1   34.62    2.20
   6  10  -1   29.90    1.67
  -6  10   1   30.63    2.09
   6  10  -1   28.58    1.95
  -6  10   1   29.67    1.95
  -6  10   1   36.76    2.21
   6  10  -1   32.71    1.70
  -6  10   1   32.21    1.97
   4 -10  -1    0.69    0.61
  -4 -10   1    1.05    0.60
   4 -10  -1    0.42    0.60
   4 -10  -1    0.52    0.57
  -4 -10   1    0.73    0.61
   4  10  -1    0.43    0.57
   4  10  -1    0.85    0.42
  -4  10   1    1.21    0.61
  -4  10   1    1.32    0.61
   4  10  -1    0.40    0.59
   4  10  -1    0.86    0.39
  -4  10   1    0.28    0.54
  -2 -10   1    0.52    0.58
   2 -10  -1    0.52    0.56
   2 -10  -1   -0.46    0.52
   2 -10  -1    0.27    0.59
  -2 -10   1    0.44    0.57
  -2  10   1    1.01    0.58
  -2  10   1    0.60    0.55
  -2  10   1    0.32    0.54
   2  10  -1    0.33    0.56
   2  10  -1    0.66    0.56
  -2  10   1    0.32    0.51
   2  10  -1    0.19    0.41
   0 -10  -1    7.72    0.95
   0 -10   1    9.09    1.03
   0 -10   1    7.18    0.94
   0 -10  -1   10.73    1.07
   0 -10   1    9.11    0.87
   0  10   1    6.98    0.82
   0  10   1    7.56    0.93
   0  10   1   10.37    1.16
   0  10  -1    8.66    0.95
   0  10   1    8.45    0.92
   0  10  -1    8.26    1.17
  -2 -10  -1   57.07    3.01
  -2 -10  -1   50.39    3.00
   2 -10   1   57.84    3.04
   2 -10   1   52.22    2.76
   2 -10   1   59.22    2.80
   2 -10   1   50.95    2.99
  -2  10  -1   52.15    2.96
   2  10   1   62.46    3.11
   2  10   1   54.53    3.37
   2  10   1   52.19    2.95
  -2  10  -1   59.04    2.99
   2  10   1   59.51    3.00
  -2  10  -1   58.80    3.23
   4 -10   1   26.86    1.89
   4 -10   1   23.79    1.80
   4 -10   1   28.65    1.59
  -4 -10  -1   26.63    1.90
   4 -10   1   24.84    1.56
  -4 -10  -1   31.75    2.57
  -4  10  -1   29.47    2.03
   4  10   1   27.26    1.81
  -4  10  -1   23.35    1.99
   4  10   1   25.99    1.81
   4  10   1   30.39    1.88
  -4  10  -1   28.96    1.81
   4  10   1   26.57    1.59
  -6 -10  -1    0.47    0.70
  -6 -10  -1    0.31    0.62
   6 -10   1    0.23    0.42
   6 -10   1    0.15    0.59
   6 -10   1    0.78    0.62
  -6  10  -1   -0.14    0.58
   6  10   1    1.06    0.63
   6  10   1    0.27    0.41
  -6  10  -1    0.68    0.56
  -6  10  -1    0.13    0.57
   6  10   1    0.13    0.56
   8 -10   1    1.52    0.74
   8 -10   1    1.06    0.69
  -8 -10  -1    1.79    0.78
  -8 -10  -1    1.37    0.71
  -8 -10  -1    0.42    0.70
   8 -10   1    1.68    0.53
   8  10   1    1.41    1.10
  -8  10  -1    1.23    0.65
   8  10   1    1.21    0.71
  -8  10  -1    0.82    0.64
   8  10   1    1.83    0.70
  -8  10  -1    2.09    0.79
   7 -11  -1    2.77    0.76
  -7 -11   1    2.24    0.84
   7 -11  -1    3.76    0.88
  -7 -11   1    4.13    1.20
   7 -11  -1    2.85    0.44
   7 -11  -1    4.12    0.88
  -7 -11   1    3.44    0.85
   7  11  -1    2.70    0.51
  -7  11   1    3.88    1.20
  -7  11   1    2.61    0.78
   7  11  -1    2.65    0.50
   7  11  -1    1.91    0.77
  -7  11   1    1.69    0.55
   7  11  -1    3.12    0.81
   5 -11  -1    0.57    0.68
  -5 -11   1    1.22    0.95
  -5 -11   1    1.14    0.74
   5 -11  -1    1.45    0.68
  -5  11   1    0.58    0.61
  -5  11   1    1.51    0.75
   5  11  -1    0.61    0.43
   5  11  -1    1.77    0.71
  -5  11   1    1.28    0.66
   5  11  -1    1.44    0.69
  -5  11   1    0.66    0.62
   3 -11  -1   13.82    1.46
  -3 -11   1   15.00    1.46
   3 -11  -1   16.36    1.44
  -3 -11   1   18.42    2.40
  -3  11   1   16.08    1.55
   3  11  -1   14.93    1.15
  -3  11   1   14.36    1.36
   3  11  -1   15.18    1.42
   3  11  -1   15.12    1.41
  -3  11   1   13.40    1.42
  -3  11   1   13.60    1.41
   3  11  -1   16.94    1.58
   1 -11  -1    8.01    1.09
  -1 -11   1    9.73    1.16
  -1 -11   1    8.96    1.62
  -1 -11   1    8.96    0.94
   1 -11  -1    6.12    0.98
   1 -11  -1    9.10    1.18
  -1  11   1    7.08    0.90
   1  11  -1    7.35    0.99
   1  11  -1    7.67    1.00
  -1  11   1    9.90    1.07
   1  11  -1   10.37    1.32
   1  11  -1    9.49    0.99
  -1  11   1    7.90    1.00
   1 -11   1    1.48    0.71
   1 -11   1    0.31    0.71
  -1 -11  -1    0.52    0.66
   1  11   1    0.83    0.51
  -1  11  -1    1.16    0.61
  -1  11  -1    0.54    0.62
  -1  11  -1    0.78    0.70
   1  11   1    0.64    0.64
  -1  11  -1    0.87    0.63
   1  11   1    1.11    0.67
  -3 -11  -1    9.63    1.18
  -3 -11  -1   14.17    1.37
   3 -11   1   12.71    1.28
   3 -11   1   11.80    1.24
   3 -11   1    9.98    0.92
   3  11   1    9.55    1.10
  -3  11  -1   12.20    1.30
  -3  11  -1   11.75    1.27
   3  11   1   12.54    1.32
   3  11   1   10.55    1.02
  -3  11  -1   11.73    1.49
  -3  11  -1   10.91    1.21
   5 -11   1    0.72    0.45
  -5 -11  -1    0.75    0.73
   5 -11   1    0.73    0.64
  -5 -11  -1   -0.28    0.64
   5 -11   1    0.63    0.69
  -5  11  -1    0.44    0.64
   5  11   1    0.64    0.65
  -5  11  -1    0.21    0.65
   5  11   1    0.47    0.45
   5  11   1    0.02    0.64
  -5  11  -1    0.88    0.65
  -5  11  -1    0.14    0.63
  20   0  -2   31.21    2.05
  20   0  -2   32.30    1.54
 -20   0   2   32.30    2.60
 -20   0   2   34.41    2.38
 -20   0   2   30.22    2.71
  20   0  -2   29.84    2.24
  20   0  -2   34.23    2.07
  18   0  -2  112.57    5.03
 -18   0   2  105.06    6.10
  18   0  -2  104.81    5.37
 -18   0   2  113.18    5.34
  18   0  -2  121.55    5.81
  18   0  -2  117.91    5.44
  18   0  -2  107.37    5.58
 -18   0   2  114.54    5.26
 -18   0   2  118.45    5.68
 -16   0   2  538.89   23.86
 -16   0   2  543.89   23.76
  16   0  -2  508.69   24.00
  16   0  -2  571.00   24.28
 -16   0   2  562.80   23.82
 -16   0   2  505.24   24.49
  16   0  -2  540.96   23.83
 -14   0   2  187.58    8.69
 -14   0   2  172.10    8.20
  14   0  -2  193.53    8.58
  14   0  -2  176.44    8.18
 -14   0   2  167.60    8.74
 -14   0   2  185.97    8.15
  14   0  -2  171.50    8.35
  14   0  -2  186.59    8.23
 -14   0   2  186.77    8.19
  12   0  -2  244.51   11.69
 -12   0   2  244.96   12.03
 -12   0   2  260.93   11.53
  12   0  -2  275.11   11.91
 -12   0   2  246.23   11.55
  12   0  -2  277.16   11.59
 -12   0   2  270.30   11.76
  12   0  -2  253.64   11.54
 -12   0   2  262.81   11.52
  10   0  -2  350.16   15.54
  10   0  -2  329.84   15.36
 -10   0   2  352.86   15.41
  10   0  -2  351.29   15.25
 -10   0   2  351.69   15.21
  10   0  -2  335.46   15.22
 -10   0   2  352.18   15.22
 -10   0   2  339.68   15.64
  -8   0   2   68.86    3.11
   8   0  -2   73.63    3.45
  -8   0   2   70.36    3.28
   8   0  -2   65.28    3.24
   8   0  -2   66.17    3.11
  -8   0   2   66.27    3.42
  -8   0   2   69.04    3.11
   8   0  -2   67.31    3.39
  -2   0   2  200.95    8.98
   2   0  -2  201.42    8.85
  -2   0   2  196.46    8.88
   2   0  -2  202.65    8.94
   2   0  -2  197.38    8.97
   2   0  -2  210.03    8.89
   2   0   2    0.64    0.16
   2   0   2    0.68    0.15
   2   0   2    1.07    0.18
  -2   0  -2    1.30    0.19
  -2   0  -2    1.02    0.21
  -2   0  -2    0.92    0.15
   8   0   2  207.20    9.01
  -8   0  -2  194.49    9.12
   8   0   2  194.85    9.10
  -8   0  -2  209.45    9.11
  -8   0  -2  205.31    9.11
   8   0   2  212.27    9.14
   8   0   2  196.53    9.16
  10   0   2   99.64    4.90
 -10   0  -2  101.15    4.93
  10   0   2   97.87    4.98
 -10   0  -2  108.97    4.91
 -10   0  -2  111.95    4.94
  10   0   2  101.81    4.93
  10   0   2  113.01    4.74
  10   0   2  103.89    4.77
  12   0   2   57.24    3.18
  12   0   2   67.88    2.91
  12   0   2   61.65    3.15
 -12   0  -2   61.81    3.11
  12   0   2   60.84    2.89
 -12   0  -2   63.41    3.09
  12   0   2   58.91    3.09
 -12   0  -2   56.14    3.11
  14   0   2   77.90    3.88
 -14   0  -2   74.35    3.86
  14   0   2   76.37    3.58
 -14   0  -2   76.34    3.85
  14   0   2   84.83    3.61
  14   0   2   70.31    3.92
  14   0   2   72.60    3.82
 -14   0  -2   76.24    3.81
 -16   0  -2  328.12   15.39
 -16   0  -2  350.32   15.33
 -16   0  -2  353.11   15.42
  16   0   2  327.35   15.50
  16   0   2  340.92   15.06
  16   0   2  353.22   15.41
  16   0   2  327.95   15.35
 -18   0  -2   59.35    3.22
 -18   0  -2   52.58    3.25
  18   0   2   60.22    2.86
  18   0   2   61.09    3.33
  18   0   2   56.75    3.41
 -18   0  -2   62.96    3.34
  18   0   2   56.39    3.26
 -21  -1   2   17.33    3.46
 -21  -1   2   20.40    1.55
 -21  -1   2   18.31    1.93
  21  -1  -2   19.76    1.90
  21  -1  -2   20.84    1.69
  21  -1  -2   21.46    2.36
  21   1  -2   17.36    1.54
  21   1  -2   20.40    1.09
  21   1  -2   19.11    1.79
 -21   1   2   20.05    1.48
  21   1  -2   21.74    1.72
  21   1  -2   16.34    1.72
 -21   1   2   15.78    2.36
 -21   1   2   19.12    1.92
  19  -1  -2    1.95    0.64
 -19  -1   2    2.67    0.87
 -19  -1   2    2.49    0.65
  19  -1  -2    2.24    0.77
  19  -1  -2    3.13    0.71
 -19  -1   2    2.95    1.16
 -19   1   2    3.78    0.67
  19   1  -2    1.83    0.63
 -19   1   2    2.04    1.04
 -19   1   2    2.24    0.78
 -19   1   2    2.64    0.65
  19   1  -2    2.80    0.83
  19   1  -2    2.41    0.70
  19   1  -2    0.91    0.47
  19   1  -2    2.36    0.37
 -17  -1   2  234.51   10.44
  17  -1  -2  217.43   10.14
 -17  -1   2  230.98   10.13
  17  -1  -2  213.56   10.34
  17  -1  -2  235.31   10.20
  17  -1  -2  240.44   10.60
 -17  -1   2  210.65   10.16
 -17  -1   2  236.71    9.95
 -17  -1   2  201.54   10.82
  17   1  -2  210.87   10.33
 -17   1   2  206.13   10.74
  17   1  -2  223.35   10.18
 -17   1   2  220.73   10.17
 -17   1   2  230.23   10.13
  17   1  -2  232.79   10.54
  17   1  -2  221.32   10.14
 -17   1   2  229.16   10.16
 -15  -1   2  289.63   12.73
 -15  -1   2  255.92   13.17
 -15  -1   2  283.59   12.46
  15  -1  -2  292.04   12.88
 -15  -1   2  269.79   12.49
 -15  -1   2  295.54   12.32
  15  -1  -2  260.36   12.67
  15  -1  -2  291.10   12.52
  15  -1  -2  284.34   12.18
  15  -1  -2  274.02   12.47
 -15   1   2  287.28   12.46
 -15   1   2  262.30   13.02
  15   1  -2  265.16   12.64
  15   1  -2  296.29   12.86
  15   1  -2  280.91   12.50
  15   1  -2  273.07   12.47
 -15   1   2  272.33   12.52
 -15   1   2  277.97   12.50
 -13  -1   2   27.31    1.73
 -13  -1   2   29.10    1.54
  13  -1  -2   29.66    1.59
 -13  -1   2   29.54    1.40
 -13  -1   2   26.82    1.57
  13  -1  -2   26.07    1.69
  13  -1  -2   29.11    1.88
  13  -1  -2   27.25    1.55
 -13  -1   2   23.45    2.01
 -13   1   2   28.86    1.76
  13   1  -2   27.08    1.57
 -13   1   2   29.69    1.62
 -13   1   2   27.73    1.52
  13   1  -2   27.92    1.71
 -13   1   2   28.15    1.99
 -13   1   2   26.55    1.55
  13   1  -2   29.19    1.85
 -11  -1   2   80.56    3.52
  11  -1  -2   76.92    3.55
 -11  -1   2   70.03    3.98
 -11  -1   2   75.42    3.70
 -11  -1   2   74.16    3.54
 -11  -1   2   78.45    3.41
  11  -1  -2   71.90    3.52
  11  -1  -2   79.33    3.88
  11  -1  -2   71.61    3.66
 -11   1   2   81.95    3.74
  11   1  -2   77.42    3.55
 -11   1   2   79.70    3.52
  11   1  -2   77.46    3.84
  11   1  -2   74.36    3.67
 -11   1   2   68.31    3.51
  11   1  -2   75.13    3.52
 -11   1   2   75.95    3.57
 -11   1   2   69.31    3.87
   9  -1  -2   56.38    2.95
   9  -1  -2   54.78    2.65
  -9  -1   2   60.10    2.84
  -9  -1   2   58.67    2.65
  -9  -1   2   54.56    2.94
  -9  -1   2   58.06    2.56
   9  -1  -2   54.99    2.78
  -9  -1   2   54.81    3.03
   9  -1  -2   56.24    2.67
   9   1  -2   51.43    2.76
  -9   1   2   60.00    2.65
  -9   1   2   56.07    2.70
  -9   1   2   58.03    2.98
   9   1  -2   59.60    2.96
   9   1  -2   55.88    2.65
   9   1  -2   58.56    2.67
   3  -1  -2   16.59    1.02
   3  -1  -2   15.73    0.82
   3  -1  -2   16.79    0.75
   3  -1  -2   16.11    0.78
  -3  -1   2   15.15    0.96
  -3  -1   2   17.02    0.88
  -3  -1   2   15.98    0.76
   3  -1  -2   15.87    0.82
  -3  -1   2   16.56    0.76
   3  -1  -2   16.27    0.75
  -3   1   2   15.93    0.78
   3   1  -2   15.25    0.87
   3   1  -2   18.06    0.77
  -3   1   2   15.88    0.83
   3   1  -2   15.85    0.86
   3   1  -2   16.15    1.05
  -3   1   2   16.22    0.74
  -3   1   2   16.22    0.74
   3   1  -2   15.34    0.76
  -1  -1   2  157.70    6.76
   1  -1  -2  156.33    6.75
  -1  -1   2  159.26    6.93
   1  -1  -2  153.77    6.79
   1  -1  -2  153.06    6.76
   1  -1  -2  155.06    6.76
  -1  -1   2  157.23    6.77
  -1  -1   2  148.24    6.83
  -1   1   2  153.43    6.79
   1   1  -2  153.49    6.90
   1   1  -2  152.01    6.76
  -1   1   2  154.80    6.75
  -1   1   2  149.94    6.79
  -1   1   2  147.71    6.75
   1   1  -2  153.94    6.82
   1   1  -2  157.71    6.76
  -1  -1  -2  225.55   10.74
   1  -1   2  242.41   10.74
   1  -1   2  243.21   10.80
  -1  -1  -2  239.92   10.67
   1  -1   2  263.44   10.82
  -1   1  -2  251.58   10.79
   1   1   2  251.22   10.76
   1   1   2  244.37   10.75
  -1   1  -2  226.63   10.74
   1   1   2  252.83   10.74
  -1   1  -2  247.31   10.74
   3  -1   2  357.00   15.53
  -3  -1  -2  366.04   15.52
  -3  -1  -2  344.86   15.54
   3  -1   2  342.05   15.57
   3  -1   2  360.37   15.54
   3   1   2  368.70   15.54
   3   1   2  347.81   15.48
   3   1   2  346.99   15.52
  -3   1  -2  360.78   15.53
  -3   1  -2  347.22   15.57
  -3   1  -2  345.17   15.53
   7  -1   2  476.75   20.76
  -7  -1  -2  486.47   20.72
   7  -1   2  456.68   20.82
  -7  -1  -2  485.04   20.71
  -7  -1  -2  461.38   20.75
   7  -1   2  465.16   20.73
   7   1   2  466.67   20.75
  -7   1  -2  489.52   20.77
   7   1   2  468.38   20.75
   7   1   2  450.60   20.72
   7   1   2  473.54   20.66
  -7   1  -2  476.25   20.73
  -7   1  -2  459.94   20.74
   9  -1   2   24.15    1.44
   9  -1   2   23.75    1.26
  -9  -1  -2   26.78    1.42
   9  -1   2   24.88    1.54
   9  -1   2   25.61    1.30
   9  -1   2   25.84    1.46
  -9  -1  -2   25.73    1.43
  -9  -1  -2   23.95    1.47
   9   1   2   24.48    1.45
   9   1   2   22.70    1.42
   9   1   2   24.98    1.46
  -9   1  -2   24.21    1.46
   9   1   2   23.80    1.30
  -9   1  -2   25.01    1.46
  -9   1  -2   25.79    1.44
  11  -1   2  112.19    5.45
  11  -1   2  107.76    5.54
  11  -1   2  121.07    5.31
 -11  -1  -2  121.78    5.43
  11  -1   2  114.27    5.44
 -11  -1  -2  109.77    5.45
 -11  -1  -2  120.29    5.44
  11  -1   2  116.19    5.24
  11   1   2  121.61    5.49
 -11   1  -2  109.80    5.45
 -11   1  -2  118.72    5.43
  11   1   2  119.26    5.29
  11   1   2  112.03    5.43
 -11   1  -2  121.19    5.50
  11   1   2  115.03    5.50
  13  -1   2   14.02    1.32
 -13  -1  -2   15.26    1.17
  13  -1   2   14.68    1.25
  13  -1   2   15.29    1.25
 -13  -1  -2   16.21    1.20
 -13  -1  -2   13.04    1.24
  13  -1   2   15.50    0.93
  13  -1   2   16.84    1.03
  13   1   2   14.26    0.98
  13   1   2   15.22    1.25
 -13   1  -2   15.32    1.20
  13   1   2   14.81    1.29
  13   1   2   13.41    1.23
 -13   1  -2   15.34    1.25
 -13   1  -2   15.55    1.41
 -15  -1  -2  249.99   11.36
  15  -1   2  246.60   10.84
  15  -1   2  218.91   10.93
  15  -1   2  236.11   10.49
 -15  -1  -2  244.23   10.82
 -15  -1  -2  235.27   11.62
  15  -1   2  222.62   10.77
  15  -1   2  255.32   10.61
  15   1   2  230.76   10.54
 -15   1  -2  217.75   10.88
  15   1   2  247.39   10.84
 -15   1  -2  232.23   10.83
  15   1   2  225.09   10.76
  15   1   2  239.86   10.92
 -17  -1  -2  110.69    5.78
  17  -1   2  115.12    5.77
  17  -1   2  117.12    5.38
 -17  -1  -2  125.70    5.77
  17  -1   2  113.58    5.96
 -17  -1  -2  120.60    5.78
  17  -1   2  126.93    5.84
 -17   1  -2  107.11    6.21
 -17   1  -2  125.73    5.76
  17   1   2  115.07    5.88
  17   1   2  124.20    5.82
 -17   1  -2  115.66    5.82
 -17   1  -2  120.11    5.83
  17   1   2  114.84    5.75
  20  -2  -2    6.26    1.06
  20  -2  -2    5.64    0.82
 -20  -2   2    3.89    1.30
  20  -2  -2    6.76    1.15
  20  -2  -2    6.63    0.98
 -20  -2   2    6.30    0.86
 -20   2   2    5.42    1.02
  20   2  -2    6.33    0.95
  20   2  -2    5.72    1.05
 -20   2   2    6.92    1.39
 -20   2   2    7.20    1.11
  20   2  -2    7.39    1.22
  20   2  -2    7.29    0.96
 -20   2   2    7.54    0.89
  18  -2  -2    0.60    0.53
 -18  -2   2    0.77    0.88
 -18  -2   2    0.46    0.51
 -18  -2   2   -0.11    0.53
  18  -2  -2    0.86    0.64
  18  -2  -2    0.64    0.49
  18  -2  -2    0.46    0.59
 -18   2   2    0.31    0.81
 -18   2   2    0.37    0.50
  18   2  -2   -0.22    0.57
  18   2  -2    0.67    0.62
  18   2  -2    0.48    0.55
 -18   2   2    0.04    0.50
 -18   2   2    0.31    0.54
  18   2  -2    0.32    0.54
 -18   2   2    0.76    0.75
 -16  -2   2   56.10    3.72
  16  -2  -2   54.97    3.20
 -16  -2   2   57.47    3.06
  16  -2  -2   59.12    2.99
 -16  -2   2   62.79    3.04
  16  -2  -2   67.58    3.15
  16  -2  -2   62.36    3.46
 -16  -2   2   65.17    2.72
  16   2  -2   60.64    3.09
  16   2  -2   57.14    3.03
 -16   2   2   62.51    3.03
 -16   2   2   58.67    3.04
 -16   2   2   55.18    3.52
 -16   2   2   59.48    3.16
  16   2  -2   58.93    3.23
 -14  -2   2   86.26    4.28
 -14  -2   2   91.76    4.26
  14  -2  -2   94.89    4.31
  14  -2  -2   88.60    4.22
  14  -2  -2   93.57    4.66
 -14  -2   2   83.47    4.89
  14  -2  -2   85.08    4.41
 -14   2   2   86.55    4.70
 -14   2   2   95.07    4.51
 -14   2   2   91.98    4.25
  14   2  -2   95.70    4.30
 -14   2   2   84.94    4.24
 -14   2   2   82.02    4.37
  14   2  -2   94.68    4.60
  14   2  -2   92.12    4.26
  14   2  -2   90.24    4.43
  12  -2  -2    4.48    0.73
 -12  -2   2    6.92    0.62
 -12  -2   2    7.02    0.92
  12  -2  -2    6.03    0.66
  12  -2  -2    6.17    0.62
 -12  -2   2    5.43    0.59
  12  -2  -2    7.42    0.80
 -12  -2   2    6.14    1.09
  12   2  -2    5.53    0.75
  12   2  -2    6.14    0.65
 -12   2   2    4.89    0.55
 -12   2   2    5.77    0.62
 -12   2   2    4.01    0.71
 -12   2   2    6.39    0.80
  12   2  -2    6.40    0.66
  12   2  -2    6.21    0.86
 -12   2   2    4.88    0.69
  10  -2  -2   26.55    1.37
  10  -2  -2   28.00    1.70
 -10  -2   2   24.59    1.82
  10  -2  -2   24.33    1.32
 -10  -2   2   24.53    1.37
  10  -2  -2   23.85    1.48
 -10  -2   2   27.73    1.36
 -10  -2   2   23.54    1.62
  10   2  -2   27.63    1.65
 -10   2   2   26.67    1.54
  10   2  -2   24.93    1.34
  10   2  -2   24.65    1.36
 -10   2   2   25.69    1.34
 -10   2   2   23.23    1.44
 -10   2   2   26.61    1.67
  -8  -2   2   39.61    1.81
   8  -2  -2   38.64    1.67
  -8  -2   2   36.84    2.20
   8  -2  -2   39.43    2.08
   8  -2  -2   35.88    1.92
   8  -2  -2   37.71    1.81
   8  -2  -2   36.38    1.79
  -8   2   2   38.12    1.97
  -8   2   2   36.23    2.06
   8   2  -2   36.09    1.80
  -8   2   2   37.14    1.90
  -8   2   2   36.56    1.80
   8   2  -2   38.64    2.09
   8   2  -2   37.35    1.82
   8   2  -2   37.64    1.95
  -6  -2   2  179.69    7.63
   6  -2  -2  178.98    7.69
   6  -2  -2  176.38    7.84
  -6  -2   2  168.67    7.90
   6  -2  -2  172.43    7.61
   6  -2  -2  169.67    7.72
   6  -2  -2  174.47    7.55
  -6  -2   2  173.93    7.90
   6   2  -2  172.01    7.77
   6   2  -2  175.88    7.55
   6   2  -2  164.12    7.67
   6   2  -2  167.83    7.62
  -6   2   2  170.62    7.62
   6   2  -2  174.73    7.89
  -6   2   2  169.32    7.70
  -6   2   2  171.38    7.55
  -6   2   2  173.41    7.75
  -6   2   2  169.75    7.61
  -6   2   2  169.91    7.84
   4  -2  -2  251.88   11.62
   4  -2  -2  268.34   11.51
  -4  -2   2  250.84   11.48
   4  -2  -2  261.14   11.44
   4  -2  -2  261.03   11.42
  -4  -2   2  264.84   11.45
  -4  -2   2  265.74   11.59
   4  -2  -2  267.20   11.44
   4   2  -2  256.93   11.53
  -4   2   2  250.97   11.44
   4   2  -2  252.27   11.45
  -4   2   2  266.34   11.43
  -4   2   2  265.26   11.44
   4   2  -2  272.82   11.70
  -4   2   2  257.86   11.52
  -2  -2   2   15.15    0.79
   2  -2  -2   16.19    0.83
   2  -2  -2   15.05    0.75
   2  -2  -2   15.33    0.76
   2  -2  -2   15.10    0.76
   2  -2  -2   14.99    0.77
  -2  -2   2   16.69    0.83
   2  -2  -2   15.81    0.81
  -2  -2   2   15.29    0.77
  -2  -2   2   15.90    0.99
  -2   2   2   15.91    0.78
  -2   2   2   15.15    0.78
  -2   2   2   14.96    0.76
   2   2  -2   15.64    0.84
   2   2  -2   15.32    0.80
  -2   2   2   15.25    0.76
   0  -2   2   53.79    2.55
   0  -2  -2   49.32    2.37
   0  -2   2   49.77    2.43
   0  -2   2   51.76    2.37
   0   2   2   53.81    2.37
   0   2  -2   51.74    2.33
   0   2   2   52.85    2.34
   0   2  -2   51.81    2.37
   0   2  -2   53.15    2.42
   0   2  -2   51.25    2.37
   2  -2   2   11.85    0.68
  -2  -2  -2   11.10    0.68
   2  -2   2   12.10    0.66
  -2  -2  -2   12.44    0.68
  -2  -2  -2   11.57    0.66
  -2   2  -2   12.58    0.75
   2   2   2   11.21    0.67
  -2   2  -2   11.00    0.67
   2   2   2   12.47    0.67
  -2   2  -2   12.11    0.68
   2   2   2    9.50    0.63
  -2   2  -2   10.55    0.62
   4  -2   2  178.47    8.63
  -4  -2  -2  196.60    8.58
  -4  -2  -2  190.93    8.61
   4  -2   2  188.06    8.57
  -4  -2  -2  199.56    8.51
  -4  -2  -2  192.54    8.58
   4  -2   2  201.87    8.61
   4   2   2  189.17    8.57
  -4   2  -2  189.85    8.59
  -4   2  -2  195.29    8.53
  -4   2  -2  189.84    8.59
   4   2   2  200.51    8.61
  -4   2  -2  196.51    8.66
   4   2   2  195.01    8.59
   4   2   2  191.71    8.52
  -6  -2  -2  241.32   11.20
   6  -2   2  262.02   11.21
   6  -2   2  243.91   11.30
  -6  -2  -2  246.17   11.07
  -6  -2  -2  257.10   11.18
   6  -2   2  251.30   11.16
   6   2   2  249.19   11.14
  -6   2  -2  242.70   11.19
  -6   2  -2  254.69   11.25
   6   2   2  263.91   11.22
   6   2   2  247.09   11.18
  -6   2  -2  261.49   11.08
   6   2   2  249.94   11.15
   8  -2   2   16.73    1.05
  -8  -2  -2   16.37    0.96
   8  -2   2   15.19    1.00
  -8  -2  -2   14.35    1.05
  -8  -2  -2   15.79    1.00
   8  -2   2   15.17    1.15
   8  -2   2   15.25    0.85
   8   2   2   15.32    1.02
  -8   2  -2   14.90    1.05
  -8   2  -2   15.39    1.03
   8   2   2   16.33    0.95
  -8   2  -2   14.01    1.02
  -8   2  -2   15.50    0.83
   8   2   2   14.47    0.98
   8   2   2   15.61    1.05
 -10  -2  -2   74.43    3.51
  10  -2   2   72.02    3.57
  10  -2   2   73.32    3.33
 -10  -2  -2   73.48    3.58
 -10  -2  -2   74.57    3.50
  10  -2   2   70.24    3.70
 -10   2  -2   66.15    3.52
 -10   2  -2   71.45    3.58
  10   2   2   74.98    3.56
  10   2   2   69.64    3.52
 -10   2  -2   70.25    3.52
  10   2   2   72.09    3.55
  10   2   2   73.73    3.42
 -10   2  -2   79.01    3.33
 -12  -2  -2   10.69    0.97
  12  -2   2   12.05    1.07
  12  -2   2   11.06    0.88
 -12  -2  -2   10.85    1.00
  12  -2   2   11.17    0.72
 -12  -2  -2    9.76    1.05
  12  -2   2   10.34    1.18
  12   2   2   10.79    0.84
  12   2   2   10.99    1.04
 -12   2  -2   11.02    1.06
  12   2   2   10.31    1.01
 -12   2  -2   11.05    1.03
  12   2   2   10.73    1.06
  14  -2   2   40.15    2.33
  14  -2   2   37.61    2.54
 -14  -2  -2   44.10    2.36
  14  -2   2   44.52    2.26
  14  -2   2   43.55    2.44
 -14  -2  -2   40.59    2.43
 -14  -2  -2   42.39    2.36
  14   2   2   40.14    2.40
 -14   2  -2   40.05    2.39
 -14   2  -2   40.17    3.23
  14   2   2   40.17    2.38
  14   2   2   42.37    2.43
 -14   2  -2   41.56    2.37
 -14   2  -2   49.04    2.51
  14   2   2   42.77    2.17
 -16  -2  -2   51.23    2.80
  16  -2   2   49.04    3.05
  16  -2   2   47.75    3.33
 -16  -2  -2   49.61    2.77
  16  -2   2   50.78    2.61
 -16  -2  -2   47.35    2.87
  16  -2   2   55.05    2.92
  16   2   2   49.08    2.53
  16   2   2   52.34    2.88
  16   2   2   46.44    2.83
 -16   2  -2   53.73    2.83
 -16   2  -2   50.67    2.89
 -16   2  -2   48.44    2.83
  16   2   2   50.29    2.90
 -16   2  -2   48.24    3.19
  19  -3  -2    2.71    0.75
 -19  -3   2    1.38    0.59
 -19  -3   2    0.98    1.01
  19  -3  -2    1.41    0.73
  19  -3  -2    0.92    0.63
  19  -3  -2    1.21    0.61
  19   3  -2    0.96    0.63
 -19   3   2    1.55    0.71
  19   3  -2    0.96    0.65
 -19   3   2    0.59    0.83
  19   3  -2    1.19    0.68
 -19   3   2    1.90    0.70
 -19   3   2    1.55    0.78
  17  -3  -2   11.92    1.18
 -17  -3   2   11.77    1.16
  17  -3  -2    9.63    1.06
  17  -3  -2   10.74    1.23
 -17  -3   2   12.61    1.79
 -17  -3   2   10.59    1.07
  17  -3  -2    8.38    1.20
  17   3  -2   11.03    1.09
 -17   3   2   10.68    1.20
 -17   3   2    8.25    1.00
 -17   3   2   11.41    1.10
  17   3  -2   12.24    1.18
 -17   3   2   10.54    1.53
  17   3  -2   12.08    1.37
  17   3  -2   10.04    1.22
 -15  -3   2   26.50    2.00
  15  -3  -2   33.09    2.17
 -15  -3   2   24.96    2.29
 -15  -3   2   26.51    1.70
 -15  -3   2   32.11    1.69
  15  -3  -2   28.54    1.87
  15  -3  -2   24.70    1.79
  15  -3  -2   26.41    1.62
  15   3  -2   26.29    1.86
  15   3  -2   29.29    1.68
 -15   3   2   23.79    1.82
 -15   3   2   27.69    1.67
  15   3  -2   32.37    2.15
 -15   3   2   30.51    1.69
  15   3  -2   27.57    1.72
  13  -3  -2    0.83    0.41
  13  -3  -2    0.92    0.37
 -13  -3   2    3.16    0.52
 -13  -3   2    0.61    0.74
 -13  -3   2    1.28    0.60
 -13  -3   2    1.18    0.40
  13  -3  -2    0.33    0.45
  13   3  -2    1.07    0.41
 -13   3   2    1.02    0.56
  13   3  -2    1.18    0.57
 -13   3   2    1.26    0.66
  13   3  -2    0.47    0.44
 -13   3   2    0.82    0.40
 -13   3   2   -0.24    0.44
 -13   3   2    0.67    0.44
  13   3  -2    0.53    0.39
  11  -3  -2    8.24    0.86
  11  -3  -2   10.15    0.80
 -11  -3   2    9.11    1.02
 -11  -3   2   10.03    0.78
  11  -3  -2    9.83    0.74
  11  -3  -2   10.34    1.07
 -11  -3   2    8.13    1.23
 -11  -3   2   10.39    0.83
 -11   3   2    9.60    0.77
  11   3  -2   10.52    1.05
  11   3  -2    9.50    0.76
 -11   3   2   10.88    0.96
  11   3  -2    9.66    0.92
  11   3  -2   10.91    0.82
 -11   3   2   10.25    0.75
 -11   3   2    9.90    1.03
 -11   3   2    9.68    0.95
  -9  -3   2    3.42    0.82
   9  -3  -2    3.07    0.41
   9  -3  -2    3.97    0.64
  -9  -3   2    3.59    0.41
   9  -3  -2    3.34    0.40
   9  -3  -2    3.85    0.53
  -9  -3   2    3.69    0.46
  -9  -3   2    4.26    0.71
  -9   3   2    3.54    0.54
   9   3  -2    4.16    0.64
   9   3  -2    3.06    0.41
   9   3  -2    3.32    0.50
  -9   3   2    4.84    0.62
   9   3  -2    3.81    0.43
  -9   3   2    5.16    0.72
  -9   3   2    3.54    0.40
  -7  -3   2    2.90    0.34
  -7  -3   2    3.19    0.66
  -7  -3   2    4.95    0.71
  -7  -3   2    1.76    0.28
   7  -3  -2    2.64    0.40
   7  -3  -2    2.57    0.44
   7  -3  -2    3.92    0.41
   7  -3  -2    3.44    0.36
  -7   3   2    2.32    0.42
   7   3  -2    2.94    0.35
  -7   3   2    2.36    0.35
  -7   3   2    2.35    0.36
   7   3  -2    3.96    0.64
   5  -3  -2   45.57    2.28
   5  -3  -2   42.53    2.15
  -5  -3   2   45.22    2.10
  -5  -3   2   42.24    2.36
   5  -3  -2   42.39    2.08
   5  -3  -2   44.64    2.09
  -5  -3   2   45.98    2.34
  -5   3   2   43.18    2.18
   5   3  -2   47.55    2.37
  -5   3   2   45.07    2.02
   5   3  -2   42.63    2.09
   5   3  -2   44.41    2.15
  -5   3   2   46.20    2.19
  -5   3   2   44.91    2.07
   5   3  -2   45.61    2.10
   3  -3  -2   11.46    0.70
  -3  -3   2   11.30    0.71
  -3  -3   2   10.93    0.90
   3  -3  -2   11.85    0.67
   3  -3  -2   12.70    0.68
  -3  -3   2   12.07    0.71
   3  -3  -2   12.71    0.84
  -3  -3   2   11.71    0.67
   3  -3  -2   11.29    0.66
  -3   3   2   11.31    0.70
   3   3  -2   11.49    0.66
  -3   3   2   12.69    0.74
   3   3  -2   11.79    0.72
   3   3  -2   10.90    0.67
  -3   3   2   12.44    0.64
  -3   3   2   11.41    0.65
   1  -3  -2   26.23    1.33
   1  -3  -2   28.19    1.32
   1  -3  -2   27.87    1.36
  -1  -3   2   25.27    1.37
  -1  -3   2   27.17    1.34
  -1  -3   2   27.33    1.57
  -1   3   2   27.38    1.37
   1   3  -2   27.04    1.37
  -1   3   2   28.31    1.30
  -1   3   2   26.59    1.32
  -1   3   2   28.00    1.32
   1   3  -2   26.73    1.33
   1   3  -2   26.86    1.33
  -1  -3  -2   77.70    3.47
  -1  -3  -2   73.98    3.48
   1  -3   2   74.51    3.47
  -1  -3  -2   79.02    3.49
   1  -3   2   77.81    3.49
   1   3   2   74.76    3.38
   1   3   2   73.90    3.46
  -1   3  -2   75.74    3.48
   1   3   2   72.06    3.48
  -1   3  -2   77.87    3.51
  -1   3  -2   75.20    3.47
   1   3   2   79.14    3.39
   1   3   2   77.71    3.47
   1   3   2   77.26    3.49
  -3  -3  -2   13.24    0.83
  -3  -3  -2   13.58    0.81
   3  -3   2   14.43    0.85
   3  -3   2   14.26    0.82
  -3  -3  -2   14.90    0.80
   3  -3   2   13.44    0.86
  -3   3  -2   13.13    0.76
   3   3   2   13.18    0.81
  -3   3  -2   13.35    0.82
   3   3   2   14.73    0.83
   3   3   2   13.38    0.69
  -3   3  -2   14.24    0.83
  -3   3  -2   14.26    0.75
   3   3   2   12.74    0.81
  -3   3  -2   13.75    0.91
   5  -3   2   46.26    2.24
  -5  -3  -2   44.75    2.28
   5  -3   2   48.04    2.28
  -5  -3  -2   44.78    2.23
  -5  -3  -2   46.87    2.20
   5  -3   2   44.35    2.30
   5   3   2   44.72    2.23
   5   3   2   46.25    2.24
  -5   3  -2   47.68    2.65
  -5   3  -2   47.68    2.35
   5   3   2   45.68    2.26
  -5   3  -2   47.33    2.14
  -5   3  -2   45.14    2.26
   5   3   2   45.17    2.16
   7  -3   2   38.28    2.00
  -7  -3  -2   41.23    2.03
  -7  -3  -2   41.16    1.95
  -7  -3  -2   38.95    1.96
  -7  -3  -2   38.73    2.07
   7  -3   2   41.53    2.07
   7  -3   2   37.77    2.18
  -7   3  -2   40.84    2.12
   7   3   2   41.38    2.06
  -7   3  -2   37.90    2.12
  -7   3  -2   41.86    1.89
   7   3   2   38.93    2.16
   7   3   2   40.76    1.99
  -7   3  -2   36.19    2.02
  -7   3  -2   40.17    2.04
  -9  -3  -2    6.10    0.63
  -9  -3  -2    4.69    0.62
   9  -3   2    4.33    0.60
  -9  -3  -2    4.29    0.47
   9  -3   2    2.83    0.60
   9  -3   2    4.08    0.57
  -9  -3  -2    4.28    0.50
  -9   3  -2    4.54    0.42
   9   3   2    5.22    0.63
   9   3   2    3.77    0.57
  -9   3  -2    4.50    0.60
  -9   3  -2    3.73    0.56
   9   3   2    3.47    0.46
  -9   3  -2    3.87    0.64
  -9   3  -2    4.89    0.66
   9   3   2    4.21    0.54
  11  -3   2   37.79    2.10
  11  -3   2   35.85    2.02
 -11  -3  -2   35.59    2.10
 -11  -3  -2   38.93    2.05
  11  -3   2   35.09    2.24
 -11  -3  -2   38.16    1.88
  11   3   2   35.67    1.93
 -11   3  -2   34.56    2.64
  11   3   2   33.77    2.03
 -11   3  -2   38.27    1.78
  11   3   2   37.03    2.03
 -11   3  -2   38.92    2.08
 -11   3  -2   36.54    2.26
 -11   3  -2   36.61    2.07
  11   3   2   37.35    2.08
 -13  -3  -2    3.25    0.70
 -13  -3  -2    4.74    0.74
 -13  -3  -2    5.18    0.58
  13  -3   2    3.84    0.67
  13  -3   2    4.50    0.76
  13  -3   2    4.58    0.92
 -13   3  -2    4.91    0.76
  13   3   2    3.23    0.68
 -13   3  -2    5.55    0.86
  13   3   2    5.34    0.78
  13   3   2    5.39    0.78
 -13   3  -2    6.05    0.79
 -13   3  -2    5.10    0.88
  13   3   2    5.70    0.68
  15  -3   2    9.40    1.06
  15  -3   2    8.50    0.97
 -15  -3  -2    8.55    0.78
  15  -3   2    8.10    1.18
 -15  -3  -2    9.93    1.03
 -15  -3  -2    7.64    1.03
  15  -3   2    7.82    0.91
 -15   3  -2    6.58    0.94
  15   3   2    8.27    0.86
  15   3   2    7.20    0.94
 -15   3  -2    6.69    0.96
  15   3   2    8.25    1.02
 -15   3  -2    7.22    1.14
  15   3   2    8.03    1.09
 -15   3  -2    8.85    1.01
  17  -3   2    4.40    0.85
  17  -3   2    3.77    0.92
 -17  -3  -2    4.38    0.77
  17  -3   2    4.73    1.10
 -17  -3  -2    4.83    0.90
 -17  -3  -2    4.36    0.92
  17   3   2    3.93    0.66
  17   3   2    5.80    1.01
  17   3   2    5.54    0.89
 -17   3  -2    5.66    1.07
 -17   3  -2    4.66    0.94
 -17   3  -2    5.22    1.10
 -17   3  -2    4.32    0.90
  17   3   2    4.54    0.90
  20  -4  -2    4.04    0.90
  20  -4  -2    3.79    0.90
 -20  -4   2    5.24    0.86
  20  -4  -2    3.75    0.78
  20  -4  -2    3.68    0.98
  20   4  -2    3.81    0.85
  20   4  -2    3.32    0.83
 -20   4   2    3.26    1.14
 -20   4   2    3.74    0.87
  20   4  -2    5.24    1.07
 -20   4   2    5.03    0.82
  18  -4  -2   21.07    1.56
 -18  -4   2   21.28    2.30
  18  -4  -2   17.98    1.76
 -18  -4   2   23.78    1.59
  18  -4  -2   23.85    2.02
  18  -4  -2   21.08    1.66
  18   4  -2   19.22    1.54
 -18   4   2   20.34    2.00
  18   4  -2   19.73    1.73
 -18   4   2   19.98    1.73
  18   4  -2   22.24    1.61
 -18   4   2   23.88    1.96
 -18   4   2   21.75    1.58
 -16  -4   2   72.45    3.42
 -16  -4   2   64.32    4.21
  16  -4  -2   66.32    3.64
  16  -4  -2   65.74    3.38
 -16  -4   2   63.82    3.47
  16  -4  -2   70.32    3.48
 -16  -4   2   56.15    4.67
 -16   4   2   72.42    3.43
 -16   4   2   67.58    3.86
  16   4  -2   73.74    3.50
 -16   4   2   69.12    3.86
 -16   4   2   65.56    3.42
  16   4  -2   74.82    3.83
  16   4  -2   66.89    3.42
  16   4  -2   65.77    3.60
 -16   4   2   65.63    3.69
 -14  -4   2   62.59    3.62
  14  -4  -2   64.59    3.46
  14  -4  -2   70.17    3.46
 -14  -4   2   61.47    3.99
 -14  -4   2   65.79    3.29
 -14  -4   2   67.70    3.25
  14  -4  -2   64.52    3.28
  14   4  -2   69.52    3.30
 -14   4   2   68.00    3.25
 -14   4   2   56.88    3.46
 -14   4   2   66.09    3.25
 -14   4   2   72.30    3.55
  14   4  -2   62.16    3.56
 -14   4   2   63.59    3.62
  12  -4  -2   40.26    2.37
 -12  -4   2   32.72    2.63
 -12  -4   2   35.69    2.02
  12  -4  -2   35.14    2.16
  12  -4  -2   36.64    1.97
 -12  -4   2   33.90    2.31
  12  -4  -2   39.50    2.03
 -12  -4   2   39.30    2.01
 -12   4   2   36.51    1.99
  12   4  -2   36.44    2.16
 -12   4   2   39.58    2.05
  12   4  -2   42.64    2.39
  12   4  -2   40.49    2.05
 -12   4   2   36.81    2.28
 -12   4   2   42.20    2.27
  12   4  -2   38.71    1.99
 -12   4   2   34.49    2.23
  10  -4  -2  112.99    5.30
  10  -4  -2  120.05    5.61
  10  -4  -2  120.52    5.33
 -10  -4   2  109.24    5.66
 -10  -4   2  123.14    5.33
  10  -4  -2  110.54    5.45
 -10  -4   2  109.82    5.33
 -10   4   2  119.18    5.52
 -10   4   2  121.01    5.32
 -10   4   2  113.18    5.58
  10   4  -2  115.84    5.48
  10   4  -2  113.60    5.31
  10   4  -2  123.19    5.36
 -10   4   2  111.98    5.53
 -10   4   2  112.94    5.31
  -8  -4   2  166.44    7.70
   8  -4  -2  169.05    7.29
   8  -4  -2  171.08    7.54
   8  -4  -2  157.37    7.40
  -8  -4   2  157.68    7.31
  -8  -4   2  169.97    7.30
   8  -4  -2  155.21    7.27
  -8   4   2  166.56    7.11
   8   4  -2  166.51    7.31
  -8   4   2  155.55    7.51
  -8   4   2  169.39    7.47
  -8   4   2  151.43    7.44
  -8   4   2  158.77    7.28
   8   4  -2  155.89    7.27
  -6  -4   2  608.80   26.59
  -6   4   2  603.29   26.70
  -4  -4   2  295.75   13.52
   4  -4  -2  306.23   13.52
  -4  -4   2  316.25   13.53
  -4  -4   2  297.14   13.84
   4  -4  -2  314.72   13.52
   4  -4  -2  321.20   13.72
   4  -4  -2  297.45   13.56
  -4   4   2  287.92   13.51
   4   4  -2  296.31   13.51
   4   4  -2  317.05   13.56
  -4   4   2  307.98   13.50
   4   4  -2  315.95   13.53
  -4   4   2  301.30   13.60
  -4   4   2  315.50   13.59
   2  -4  -2   22.40    1.17
  -2  -4   2   21.91    1.45
  -2  -4   2   20.51    1.18
  -2  -4   2   22.71    1.18
  -2  -4   2   24.35    1.12
   2  -4  -2   22.78    1.20
  -2  -4   2   25.33    1.19
   2  -4  -2   22.63    1.16
  -2   4   2   20.17    1.14
   2   4  -2   22.35    1.18
   2   4  -2   21.06    1.15
  -2   4   2   22.97    1.16
  -2   4   2   20.68    1.20
   2   4  -2   24.02    1.20
  -2   4   2   22.30    1.17
  -2   4   2   21.57    1.14
   0  -4   2   62.37    3.04
   0  -4   2   63.68    3.07
   0  -4   2   66.34    3.06
   0  -4  -2   61.96    3.04
   0  -4  -2   67.32    3.06
   0  -4  -2   65.64    3.04
   0   4  -2   67.47    3.07
   0   4   2   66.23    3.07
   0   4  -2   63.47    3.03
   0   4   2   65.96    3.00
   0   4   2   61.02    3.02
   0   4  -2   69.59    3.05
   0   4   2   71.38    3.05
   2  -4   2    4.41    0.49
  -2  -4  -2    4.65    0.49
  -2  -4  -2    4.59    0.47
   2  -4   2    3.46    0.42
  -2  -4  -2    5.25    0.44
   2  -4   2    3.98    0.45
   2   4   2    3.77    0.42
   2   4   2    3.53    0.40
   2   4   2    5.08    0.46
  -2   4  -2    5.87    0.60
  -2   4  -2    4.48    0.48
  -2   4  -2    4.74    0.49
   4  -4   2  330.69   14.31
   4  -4   2  320.03   14.28
  -4  -4  -2  305.22   14.30
   4  -4   2  321.08   14.34
  -4  -4  -2  339.49   14.29
  -4  -4  -2  332.93   14.25
   4   4   2  308.88   14.27
  -4   4  -2  316.76   14.19
  -4   4  -2  320.71   14.29
  -4   4  -2  327.04   14.42
   4   4   2  320.73   14.19
   4   4   2  326.74   14.30
  -4   4  -2  326.70   14.30
   6  -4   2  677.08   30.32
  -6  -4  -2  719.85   30.26
   6  -4   2  684.15   30.24
   6  -4   2  725.63   30.30
  -6  -4  -2  652.17   30.28
   6   4   2  698.10   30.28
   6   4   2  657.38   30.17
  -6   4  -2  678.47   30.26
   6   4   2  671.81   30.25
  -6   4  -2  713.54   30.39
  -6   4  -2  699.13   30.28
  -8  -4  -2    2.36    0.52
   8  -4   2    2.59    0.53
  -8  -4  -2    1.96    0.41
   8  -4   2    2.27    0.47
  -8  -4  -2    2.64    0.39
  -8  -4  -2    2.64    0.48
  -8   4  -2    2.04    0.48
  -8   4  -2    2.68    0.33
   8   4   2    2.38    0.50
   8   4   2    2.65    0.42
  -8   4  -2    1.78    0.46
  -8   4  -2    2.37    0.49
   8   4   2    2.45    0.47
   8   4   2    2.25    0.42
  -8   4  -2    2.19    0.49
  10  -4   2  214.24   10.16
 -10  -4  -2  220.93    9.76
  10  -4   2  222.99    9.90
 -10  -4  -2  213.93    9.86
 -10  -4  -2  213.91    9.96
  10  -4   2  225.19    9.96
 -10  -4  -2  223.62    9.90
 -10   4  -2  220.85    9.68
  10   4   2  226.47    9.94
 -10   4  -2  231.11    9.94
 -10   4  -2  213.65    9.92
  10   4   2  218.19    9.86
 -10   4  -2  204.28    9.99
  10   4   2  208.80    9.90
  10   4   2  217.65    9.85
 -10   4  -2  226.21   10.04
  12  -4   2   20.74    1.81
 -12  -4  -2   18.42    1.14
 -12  -4  -2   17.72    1.44
 -12  -4  -2   19.51    1.26
 -12  -4  -2   17.32    1.34
  12  -4   2   18.74    1.36
  12  -4   2   17.89    1.64
 -12   4  -2   19.09    1.41
 -12   4  -2   20.42    1.04
  12   4   2   18.22    1.26
 -12   4  -2   18.66    1.48
  12   4   2   19.58    1.43
  12   4   2   18.44    1.34
 -12   4  -2   21.82    1.54
 -12   4  -2   20.57    1.45
  12   4   2   21.46    1.46
  14  -4   2   37.52    2.20
  14  -4   2   32.36    2.07
 -14  -4  -2   33.76    1.81
 -14  -4  -2   33.56    2.19
  14  -4   2   32.05    2.39
 -14   4  -2   33.31    2.27
  14   4   2   36.28    2.17
  14   4   2   36.34    1.96
  14   4   2   33.56    2.13
 -14   4  -2   35.87    2.14
 -14   4  -2   34.53    2.54
 -14   4  -2   37.88    2.28
  14   4   2   34.77    2.08
 -16  -4  -2  127.59    6.64
  16  -4   2  148.05    6.64
  16  -4   2  146.40    6.72
 -16  -4  -2  142.74    6.61
  16  -4   2  128.36    6.53
  16  -4   2  132.27    6.94
 -16  -4  -2  143.71    6.30
 -16   4  -2  132.74    6.86
 -16   4  -2  128.57    7.26
  16   4   2  148.86    6.99
  16   4   2  134.70    6.40
 -16   4  -2  143.59    6.64
  16   4   2  138.83    6.64
  16   4   2  134.87    6.62
 -16   4  -2  131.86    6.62
  19  -5  -2    0.30    0.83
 -19  -5   2    0.41    1.03
 -19  -5   2    0.34    0.17
 -19  -5   2    1.09    0.66
  19  -5  -2    1.00    0.74
  19  -5  -2    1.02    0.85
  19  -5  -2    0.63    0.63
 -19  -5   2    0.77    0.76
  19   5  -2    1.21    0.67
 -19   5   2    0.48    0.58
  19   5  -2    0.49    0.66
 -19   5   2    1.08    0.79
 -19   5   2    0.71    0.81
 -19   5   2    1.30    0.80
  19   5  -2    0.71    0.69
  17  -5  -2  265.25   13.14
 -17  -5   2  308.21   12.95
  17  -5  -2  315.02   13.01
 -17  -5   2  268.81   13.35
  17  -5  -2  281.51   12.88
 -17  -5   2  244.46   13.72
  17   5  -2  287.78   12.92
 -17   5   2  266.30   13.31
  17   5  -2  276.50   13.09
 -17   5   2  295.79   12.91
 -17   5   2  282.79   13.24
  17   5  -2  296.80   12.98
 -17   5   2  321.99   13.34
  15  -5  -2  370.78   15.81
 -15  -5   2  341.41   16.22
 -15  -5   2  352.05   15.82
 -15  -5   2  383.27   15.79
  15  -5  -2  331.44   15.97
  15  -5  -2  343.55   15.74
 -15  -5   2  315.77   16.57
 -15   5   2  369.40   15.77
  15   5  -2  348.93   15.77
 -15   5   2  337.04   16.13
  15   5  -2  343.80   15.94
 -15   5   2  344.36   15.88
 -15   5   2  385.63   16.11
 -15   5   2  336.54   16.09
  15   5  -2  380.85   15.84
  13  -5  -2    1.15    0.65
 -13  -5   2    0.71    0.65
  13  -5  -2    0.78    0.44
  13  -5  -2    0.62    0.55
 -13  -5   2    0.46    0.43
  13  -5  -2    0.61    0.50
 -13   5   2    1.66    0.63
 -13   5   2    0.79    0.44
 -13   5   2    0.83    0.53
 -13   5   2    0.50    0.61
  13   5  -2    0.99    0.58
  13   5  -2    0.69    0.48
 -13   5   2    1.48    0.47
 -11  -5   2  139.91    7.16
  11  -5  -2  150.78    6.77
 -11  -5   2  153.95    6.84
  11  -5  -2  137.48    6.89
 -11  -5   2  142.21    6.78
  11  -5  -2  156.23    7.09
  11  -5  -2  149.43    6.74
  11   5  -2  141.55    6.73
  11   5  -2  156.03    6.80
 -11   5   2  144.82    7.04
 -11   5   2  158.24    7.00
  11   5  -2  143.07    6.90
 -11   5   2  146.97    6.75
 -11   5   2  145.18    7.02
   9  -5  -2   79.17    3.70
   9  -5  -2   79.73    3.95
  -9  -5   2   79.96    3.71
  -9  -5   2   77.93    3.73
   9  -5  -2   77.27    3.70
   9  -5  -2   77.27    3.84
  -9  -5   2   75.18    4.09
   9   5  -2   77.72    3.69
   9   5  -2   78.26    3.87
   9   5  -2   83.66    3.74
  -9   5   2   73.77    3.90
  -9   5   2   77.20    3.93
  -9   5   2   74.93    3.69
  -9   5   2   81.37    3.90
  -9   5   2   79.40    3.46
   7  -5  -2  299.30   12.74
   7  -5  -2  300.07   12.97
  -7  -5   2  307.14   12.75
   7  -5  -2  282.96   12.73
  -7  -5   2  275.00   13.11
  -7  -5   2  276.49   12.74
   7  -5  -2  272.59   12.82
   7   5  -2  293.26   12.76
   7   5  -2  276.27   12.72
   7   5  -2  285.54   12.55
  -7   5   2  275.87   12.88
  -7   5   2  286.97   12.58
   7   5  -2  294.11   12.75
  -7   5   2  270.47   12.71
  -7   5   2  290.12   12.70
  -7   5   2  299.90   12.89
   3  -5  -2  324.49   13.59
  -3  -5   2  300.30   13.60
   3  -5  -2  295.40   13.58
  -3  -5   2  295.45   13.59
  -3  -5   2  289.72   13.93
  -3  -5   2  319.09   13.60
   3   5  -2  315.80   13.60
   3   5  -2  329.46   13.61
  -3   5   2  318.53   13.64
  -3   5   2  288.88   13.56
  -3   5   2  312.17   13.57
   3   5  -2  295.14   13.57
   1  -5  -2  236.91   10.00
  -1  -5   2  233.47    9.98
   1  -5  -2  228.36    9.96
   1  -5  -2  214.24    9.96
  -1  -5   2  221.11    9.97
  -1  -5   2  214.40    9.96
  -1   5   2  220.22    9.94
  -1   5   2  216.81    9.98
  -1   5   2  225.84    9.96
   1   5  -2  233.24    9.97
  -1   5   2  216.44    9.94
   1   5  -2  216.56    9.95
   1   5  -2  230.45    9.97
  -1  -5  -2  467.83   20.51
  -1  -5  -2  434.99   20.52
   1  -5   2  468.20   20.53
   1  -5   2  482.37   20.56
  -1  -5  -2  472.52   20.51
   1  -5   2  436.91   20.51
  -1   5  -2  454.76   20.51
   1   5   2  485.76   20.48
  -1   5  -2  492.71   20.53
   1   5   2  480.13   20.52
   1   5   2  449.93   20.50
  -3  -5  -2  183.47    7.78
   3  -5   2  169.87    7.80
  -3  -5  -2  174.80    7.83
   3  -5   2  183.50    7.83
  -3  -5  -2  173.82    7.92
   3  -5   2  172.12    7.83
   3   5   2  166.13    7.79
  -3   5  -2  176.14    7.80
   3   5   2  168.07    7.80
  -3   5  -2  163.88    7.79
   3   5   2  174.03    7.76
  -5  -5  -2  919.70   41.26
   5  -5   2 1000.00   41.27
   5  -5   2  943.05   41.22
  -5   5  -2  940.01   41.24
   5   5   2  899.51   41.23
  -7  -5  -2  434.48   17.96
  -7  -5  -2  432.32   18.07
  -7  -5  -2  396.70   18.11
   7  -5   2  405.78   18.04
  -7  -5  -2  394.00   18.09
   7  -5   2  426.70   18.10
   7  -5   2  394.66   18.10
   7   5   2  426.71   18.09
  -7   5  -2  382.84   18.05
  -7   5  -2  419.25   18.09
  -7   5  -2  381.50   18.08
  -7   5  -2  419.60   18.22
   7   5   2  396.30   18.04
  -7   5  -2  410.02   17.89
   7   5   2  387.64   17.95
   9  -5   2   12.69    1.12
  -9  -5  -2   14.63    0.87
  -9  -5  -2   12.76    1.01
  -9  -5  -2   10.81    1.10
   9  -5   2   12.37    1.09
   9  -5   2   11.52    1.09
  -9  -5  -2   14.50    1.08
   9   5   2   13.20    1.09
  -9   5  -2   15.11    1.21
   9   5   2   11.33    0.93
   9   5   2   12.14    1.07
  -9   5  -2   12.89    1.09
  -9   5  -2   12.98    0.99
  -9   5  -2   13.32    0.80
   9   5   2   13.85    1.05
  -9   5  -2   11.45    1.07
 -11  -5  -2   93.58    4.40
 -11  -5  -2   91.97    4.18
 -11  -5  -2   84.46    4.43
  11  -5   2   84.90    4.35
 -11  -5  -2   84.27    4.34
  11  -5   2   99.16    4.65
 -11   5  -2   95.71    4.44
 -11   5  -2   85.10    4.41
  11   5   2   93.59    4.35
  11   5   2   92.14    4.41
  11   5   2   91.85    4.42
  11   5   2   90.54    4.33
 -11   5  -2   93.65    4.10
 -11   5  -2   90.05    4.53
 -11   5  -2   84.81    4.40
  13  -5   2    0.34    0.57
 -13  -5  -2    0.16    0.42
 -13  -5  -2    0.94    0.58
 -13  -5  -2    0.32    0.61
  13  -5   2    0.57    0.54
 -13  -5  -2    0.44    0.34
  13  -5   2    0.17    0.59
 -13   5  -2    0.27    0.99
 -13   5  -2    0.73    0.27
  13   5   2    0.32    0.48
  13   5   2    0.39    0.47
 -13   5  -2   -0.92    0.50
  13   5   2    1.77    0.64
  13   5   2   -0.47    0.51
 -13   5  -2    0.03    0.49
 -13   5  -2   -0.02    0.51
  15  -5   2  179.93    8.47
  15  -5   2  172.71    8.83
 -15  -5  -2  187.62    8.19
 -15  -5  -2  176.25    8.58
 -15  -5  -2  192.59    8.51
  15  -5   2  196.29    8.61
  15   5   2  199.44    8.79
 -15   5  -2  186.20    8.53
  15   5   2  186.85    8.55
 -15   5  -2  165.68    8.49
  15   5   2  190.29    8.37
  15   5   2  183.12    8.48
 -15   5  -2  172.96    8.92
 -15   5  -2  155.31    8.83
 -18  -6   2   48.33    2.63
 -18  -6   2   42.82    3.00
  18  -6  -2   43.73    2.58
  18  -6  -2   50.59    2.73
 -18  -6   2   41.45    3.40
  18  -6  -2   41.19    2.89
  18   6  -2   45.78    2.61
 -18   6   2   42.51    2.94
 -18   6   2   44.11    2.58
  18   6  -2   44.73    2.65
 -18   6   2   45.91    2.94
  18   6  -2   44.49    2.80
 -18   6   2   50.97    3.05
 -16  -6   2  143.99    8.50
  16  -6  -2  163.41    7.67
  16  -6  -2  173.88    7.76
 -16  -6   2  159.64    8.17
  16  -6  -2  159.35    7.96
 -16  -6   2  179.22    7.73
  16   6  -2  163.08    7.70
  16   6  -2  178.08    7.78
 -16   6   2  172.42    7.70
 -16   6   2  158.00    8.04
 -16   6   2  161.22    8.06
 -16   6   2  176.98    8.07
  16   6  -2  157.42    7.85
 -14  -6   2   64.46    3.52
  14  -6  -2   67.52    3.71
  14  -6  -2   73.09    3.51
 -14  -6   2   71.94    3.51
 -14  -6   2   66.36    3.92
  14  -6  -2   67.53    3.46
  14  -6  -2   76.59    3.95
 -14   6   2   74.08    3.81
 -14   6   2   69.26    3.51
 -14   6   2   67.20    3.76
  14   6  -2   65.52    3.46
  14   6  -2   65.68    3.64
  14   6  -2   73.46    3.56
 -14   6   2   60.75    3.78
 -14   6   2   70.56    3.46
  12  -6  -2   34.30    2.16
  12  -6  -2   29.82    1.99
  12  -6  -2   32.18    1.83
 -12  -6   2   28.26    2.22
 -12  -6   2   33.09    1.83
 -12  -6   2   29.43    1.84
  12  -6  -2   28.31    1.78
  12   6  -2   33.62    1.89
 -12   6   2   28.53    1.79
 -12   6   2   34.12    1.82
  12   6  -2   30.16    1.82
 -12   6   2   30.36    2.03
  12   6  -2   34.55    2.37
 -12   6   2   27.51    2.06
 -12   6   2   32.13    2.04
 -10  -6   2  118.59    5.47
  10  -6  -2  117.14    5.45
 -10  -6   2  108.85    5.88
  10  -6  -2  112.37    5.61
  10  -6  -2  119.10    5.48
  10  -6  -2  127.13    5.77
  10   6  -2  120.55    5.48
 -10   6   2  109.75    5.69
  10   6  -2  112.12    5.42
 -10   6   2  124.47    5.70
  10   6  -2  117.25    5.46
  10   6  -2  112.76    5.62
 -10   6   2  120.97    5.46
  -8  -6   2   48.50    2.61
  -8  -6   2   51.89    3.03
   8  -6  -2   51.34    2.60
   8  -6  -2   57.36    2.85
   8  -6  -2   48.47    2.70
   8  -6  -2   52.22    2.59
  -8  -6   2   54.45    2.62
   8   6  -2   49.56    2.58
  -8   6   2   51.43    2.38
   8   6  -2   53.39    2.59
   8   6  -2   51.85    2.33
   8   6  -2   53.76    2.62
  -8   6   2   52.62    2.56
  -8   6   2   46.23    2.74
  -8   6   2   49.15    2.58
  -8   6   2   55.65    2.78
   6  -6  -2  853.96   35.48
   6  -6  -2  793.55   35.47
  -6  -6   2  857.70   35.49
  -6  -6   2  786.30   35.48
  -6  -6   2  765.22   35.88
  -6   6   2  766.32   35.44
   6   6  -2  835.58   35.51
   6   6  -2  798.02   35.46
  -6   6   2  857.73   35.45
  -6   6   2  768.33   35.60
  -4  -6   2  710.41   33.82
  -4  -6   2  748.40   33.43
  -4  -6   2  801.17   33.44
   4  -6  -2  734.71   33.42
   4  -6  -2  778.45   33.42
  -4   6   2  709.87   33.38
   4   6  -2  756.32   33.41
  -4   6   2  783.38   33.40
   4   6  -2  831.55   33.58
  -2  -6   2    6.01    0.59
   2  -6  -2    6.93    0.63
  -2  -6   2    6.26    0.62
   2  -6  -2    4.59    0.53
  -2  -6   2    4.47    0.55
  -2   6   2    4.59    0.52
   2   6  -2    5.07    0.54
  -2   6   2    4.89    0.53
   2   6  -2    5.01    0.57
  -2   6   2    5.83    0.62
  -2   6   2    5.39    0.62
   2   6  -2    4.78    0.56
   0  -6  -2  168.81    7.75
   0  -6   2  165.51    7.74
   0  -6   2  172.21    7.74
   0  -6  -2  171.48    7.73
   0  -6   2  173.69    7.75
   0   6   2  182.12    7.75
   0   6  -2  176.88    7.75
   0   6  -2  175.15    7.72
   0   6   2  167.35    7.74
   0   6   2  176.06    7.73
   0   6   2  163.55    7.71
   0   6  -2  163.76    7.73
  -2  -6  -2    2.63    0.46
   2  -6   2    2.77    0.45
  -2  -6  -2    0.75    0.38
   2  -6   2    0.72    0.36
  -2  -6  -2    0.98    0.31
   2   6   2    0.88    0.30
  -2   6  -2    1.49    0.48
  -2   6  -2    0.88    0.36
  -2   6  -2    0.74    0.36
   2   6   2    1.30    0.33
   2   6   2    0.48    0.34
   2   6   2    0.58    0.36
  -4  -6  -2  423.32   19.60
  -4  -6  -2  450.74   19.58
   4  -6   2  456.78   19.61
  -4  -6  -2  457.79   19.52
   4  -6   2  430.55   19.57
   4  -6   2  437.50   19.60
  -4   6  -2  475.05   19.79
  -4   6  -2  444.62   19.57
   4   6   2  458.13   19.59
   4   6   2  442.52   19.51
  -4   6  -2  409.95   19.56
   4   6   2  424.05   19.56
   6  -6   2  505.92   23.58
  -6  -6  -2  567.24   23.51
   6  -6   2  519.62   23.63
  -6  -6  -2  554.83   23.62
  -6  -6  -2  509.77   23.63
   6  -6   2  551.22   23.64
   6   6   2  509.03   23.58
  -6   6  -2  497.97   23.59
   6   6   2  564.07   23.64
   6   6   2  516.99   23.50
  -6   6  -2  558.18   23.79
  -6   6  -2  556.33   23.60
  -8  -6  -2   15.80    1.16
   8  -6   2   14.72    1.17
  -8  -6  -2   14.38    0.95
   8  -6   2   16.76    1.20
  -8  -6  -2   13.69    1.17
   8  -6   2   16.10    1.23
  -8  -6  -2   15.81    1.26
  -8   6  -2   14.74    1.29
   8   6   2   17.10    1.83
  -8   6  -2   14.63    1.20
  -8   6  -2   15.20    1.00
  -8   6  -2   13.57    1.17
   8   6   2   13.71    1.01
  -8   6  -2   16.36    0.89
   8   6   2   14.69    1.16
 -10  -6  -2   78.01    4.01
  10  -6   2   76.09    4.00
  10  -6   2   78.17    3.93
 -10  -6  -2   76.34    3.98
 -10  -6  -2   82.48    3.96
  10  -6   2   81.99    3.99
 -10  -6  -2   84.17    3.74
  10   6   2   77.65    3.84
 -10   6  -2   84.29    4.14
 -10   6  -2   74.50    3.94
 -10   6  -2   83.12    3.99
 -10   6  -2   75.30    3.87
 -10   6  -2   83.79    3.66
  10   6   2   75.55    3.93
  10   6   2   85.51    4.00
  10   6   2   78.68    3.92
  12  -6   2    8.30    1.03
 -12  -6  -2    9.30    0.75
 -12  -6  -2    8.35    0.94
 -12  -6  -2    8.79    0.98
  12  -6   2    8.04    0.94
 -12  -6  -2    7.58    0.98
  12  -6   2    7.81    0.97
 -12   6  -2   10.32    1.24
 -12   6  -2   11.52    1.13
 -12   6  -2    9.06    0.62
  12   6   2    8.00    0.98
  12   6   2    8.66    0.98
  12   6   2    7.36    0.93
 -12   6  -2    8.27    0.97
 -12   6  -2    9.37    1.06
  12   6   2    8.61    0.91
 -14  -6  -2   50.63    2.95
 -14  -6  -2   58.90    2.71
  14  -6   2   53.51    3.05
 -14  -6  -2   60.05    3.10
 -14  -6  -2   55.88    3.20
  14  -6   2   56.00    3.15
  14   6   2   57.60    2.96
 -14   6  -2   51.22    3.04
 -14   6  -2   58.73    3.27
  14   6   2   58.21    3.12
 -14   6  -2   58.03    3.11
 -14   6  -2   53.76    3.09
  14   6   2   53.61    2.97
  17  -7  -2   20.19    1.63
  17  -7  -2   17.48    1.56
  17  -7  -2   20.06    2.04
 -17  -7   2   15.64    1.83
 -17  -7   2   20.59    1.56
 -17  -7   2   15.99    2.13
 -17   7   2   18.58    1.87
  17   7  -2   16.46    1.53
  17   7  -2   16.27    1.63
  17   7  -2   17.23    1.57
 -17   7   2   19.70    1.52
 -17   7   2   20.88    1.95
 -17   7   2   17.38    1.78
  15  -7  -2  109.58    5.11
  15  -7  -2  101.64    5.05
 -15  -7   2  111.77    5.09
 -15  -7   2   96.75    5.53
  15  -7  -2  102.21    5.34
 -15   7   2   95.87    5.30
 -15   7   2  106.08    5.05
  15   7  -2  104.53    5.07
 -15   7   2  109.64    5.42
 -15   7   2  103.04    5.44
  15   7  -2   99.34    5.23
  15   7  -2  108.63    5.12
 -13  -7   2   28.39    1.94
 -13  -7   2   28.13    2.31
  13  -7  -2   29.05    1.85
 -13  -7   2   34.45    1.91
  13  -7  -2   31.38    1.91
  13  -7  -2   30.23    2.09
  13  -7  -2   35.20    2.26
 -13   7   2   28.12    2.16
  13   7  -2   27.92    1.86
 -13   7   2   32.03    1.88
  13   7  -2   27.43    2.02
 -13   7   2   28.40    1.86
  13   7  -2   31.75    1.91
  13   7  -2   30.92    1.86
 -13   7   2   33.21    2.15
  11  -7  -2   11.51    1.21
 -11  -7   2   12.51    1.09
  11  -7  -2   11.15    1.04
  11  -7  -2   12.90    1.29
  11  -7  -2   11.48    1.05
 -11  -7   2   10.17    1.44
 -11  -7   2   10.45    1.08
 -11   7   2    9.16    1.10
  11   7  -2   13.08    1.11
 -11   7   2   11.87    1.07
 -11   7   2   10.87    1.29
  11   7  -2   10.69    1.17
  11   7  -2   10.55    1.06
  -9  -7   2    0.00    1.04
  -9  -7   2    0.64    0.48
   9  -7  -2    0.99    0.48
   9  -7  -2    0.76    0.49
   9  -7  -2    0.95    0.54
  -9  -7   2    0.60    0.47
   9   7  -2    1.66    0.52
   9   7  -2    1.41    0.49
  -9   7   2    1.54    0.26
   9   7  -2    0.90    0.40
  -9   7   2    0.85    0.58
  -9   7   2    1.38    0.45
  -9   7   2    1.38    0.56
  -9   7   2    0.77    0.46
  -7  -7   2   67.23    3.57
  -7  -7   2   82.08    4.06
   7  -7  -2   74.16    3.59
   7  -7  -2   77.71    3.81
   7  -7  -2   73.65    3.59
  -7  -7   2   65.96    3.98
  -7   7   2   78.06    3.74
   7   7  -2   76.30    3.55
   7   7  -2   77.26    3.61
   7   7  -2   69.51    3.53
  -7   7   2   76.61    3.55
  -7   7   2   70.94    3.74
  -7   7   2   71.55    3.57
   7   7  -2   72.93    3.56
  -5  -7   2  155.10    8.06
  -5  -7   2  157.84    7.62
   5  -7  -2  163.80    7.63
  -5  -7   2  176.27    7.65
   5  -7  -2  173.65    7.83
   5  -7  -2  161.33    7.38
   5  -7  -2  173.82    7.63
   5   7  -2  174.45    7.63
  -5   7   2  174.54    7.74
  -5   7   2  163.79    7.74
   5   7  -2  160.42    7.59
   5   7  -2  177.72    7.59
  -5   7   2  174.17    7.59
  -5   7   2  155.73    7.58
   3  -7  -2   32.74    1.78
  -3  -7   2   32.49    1.81
   3  -7  -2   33.90    1.97
   3  -7  -2   30.93    1.78
  -3  -7   2   33.08    1.81
  -3   7   2   35.88    1.87
  -3   7   2   34.71    1.77
  -3   7   2   30.06    1.74
   3   7  -2   29.26    1.74
   3   7  -2   32.53    1.79
   3   7  -2   33.53    1.72
  -3   7   2   30.78    1.81
   1  -7  -2   24.91    1.47
  -1  -7   2   25.01    1.50
   1  -7  -2   24.80    1.51
  -1  -7   2   25.87    1.51
  -1  -7   2   26.00    1.43
  -1   7   2   24.30    1.46
   1   7  -2   25.05    1.40
  -1   7   2   22.30    1.45
   1   7  -2   22.85    1.46
   1   7  -2   24.39    1.48
  -1   7   2   28.49    1.51
  -1   7   2   28.21    1.48
   1  -7   2    6.21    0.66
  -1  -7  -2    3.87    0.56
  -1  -7  -2    5.57    0.65
   1  -7   2    6.02    0.67
   1  -7   2    4.73    0.62
  -1   7  -2    5.31    0.61
   1   7   2    5.03    0.63
   1   7   2    6.16    0.63
  -1   7  -2    3.78    0.56
   1   7   2    4.47    0.58
  -1   7  -2    4.94    0.70
   1   7   2    4.54    0.58
  -3  -7  -2   78.35    4.08
   3  -7   2   83.88    4.07
   3  -7   2   82.90    4.05
  -3  -7  -2   89.97    4.08
   3  -7   2   87.93    4.11
   3   7   2   78.90    4.04
  -3   7  -2   78.87    4.05
  -3   7  -2   93.32    4.29
  -3   7  -2   88.08    4.08
   3   7   2   89.35    4.09
   3   7   2   85.56    4.01
   5  -7   2  272.29   11.95
  -5  -7  -2  284.75   11.85
  -5  -7  -2  247.98   11.94
   5  -7   2  250.52   11.91
  -5  -7  -2  280.17   11.94
   5  -7   2  254.11   11.91
   5   7   2  260.42   11.81
   5   7   2  267.64   11.64
   5   7   2  252.05   11.81
  -5   7  -2  251.63   11.90
  -5   7  -2  281.46   11.93
   5   7   2  253.87   11.89
   5   7   2  292.91   12.38
  -7  -7  -2   99.65    4.48
   7  -7   2   91.21    4.61
  -7  -7  -2  104.08    4.65
  -7  -7  -2   92.57    4.66
   7  -7   2   92.78    4.62
   7  -7   2   92.73    4.95
   7   7   2   95.24    4.51
  -7   7  -2   95.45    4.64
   7   7   2   94.16    4.61
  -7   7  -2   98.86    4.41
   7   7   2  101.24    4.66
  -9  -7  -2    8.47    1.02
   9  -7   2    9.68    0.98
  -9  -7  -2    7.50    0.88
   9  -7   2    8.02    0.95
   9  -7   2    9.56    1.01
  -9  -7  -2    7.71    0.99
  -9  -7  -2    8.11    0.72
  -9   7  -2    7.16    0.89
  -9   7  -2    7.42    0.63
   9   7   2    7.37    0.82
   9   7   2    7.92    0.90
  -9   7  -2    8.67    0.96
   9   7   2    8.76    0.95
 -11  -7  -2   24.28    1.68
 -11  -7  -2   24.80    1.35
  11  -7   2   23.35    1.67
  11  -7   2   24.65    1.71
 -11  -7  -2   21.49    1.73
  11  -7   2   22.30    1.67
 -11  -7  -2   20.91    1.64
 -11   7  -2   24.68    1.85
  11   7   2   24.62    1.65
  11   7   2   24.34    1.70
 -11   7  -2   20.84    1.68
  11   7   2   23.05    1.51
 -11   7  -2   23.86    1.24
 -11   7  -2   23.40    1.69
  11   7   2   24.35    1.69
 -11   7  -2   21.18    1.46
 -13  -7  -2   13.19    1.49
  13  -7   2   14.36    1.46
  13  -7   2   15.88    1.47
 -13  -7  -2   14.22    1.32
 -13  -7  -2   16.85    1.02
  13  -7   2   17.62    1.56
 -13  -7  -2   14.69    1.42
  13   7   2   15.18    1.35
 -13   7  -2   13.89    1.43
  13   7   2   15.09    1.47
 -13   7  -2   16.51    1.65
  13   7   2   14.29    1.25
 -13   7  -2   14.61    1.27
 -13   7  -2   17.00    1.52
 -14  -8   2    4.82    0.85
  14  -8  -2    4.84    0.85
  14  -8  -2    5.78    1.09
  14  -8  -2    6.28    1.13
 -14  -8   2    6.06    1.30
  14  -8  -2    6.84    0.93
  14   8  -2    5.88    1.36
 -14   8   2    4.87    1.12
  14   8  -2    5.47    0.84
 -14   8   2    8.56    1.59
  14   8  -2    5.28    0.96
  14   8  -2    5.06    0.87
 -12  -8   2   14.09    1.75
  12  -8  -2   12.79    1.23
 -12  -8   2   13.89    1.30
 -12  -8   2   13.78    1.31
  12  -8  -2   11.83    1.36
  12  -8  -2   14.33    1.31
  12  -8  -2   14.52    1.47
  12   8  -2   14.59    1.29
 -12   8   2   10.87    1.13
  12   8  -2   13.34    1.40
 -12   8   2   14.82    1.49
  12   8  -2   13.55    1.27
 -12   8   2   13.68    1.24
  12   8  -2   14.37    1.14
 -12   8   2   14.99    1.57
  10  -8  -2    1.34    0.57
 -10  -8   2    1.28    0.82
  10  -8  -2    1.20    0.64
 -10  -8   2    1.54    0.59
 -10  -8   2    1.30    0.56
  10  -8  -2    1.14    0.55
  10   8  -2    1.01    0.57
  10   8  -2    0.52    0.55
 -10   8   2    1.17    0.50
  10   8  -2    2.64    1.01
 -10   8   2    1.62    0.29
 -10   8   2    1.31    0.55
 -10   8   2    0.31    0.58
  -8  -8   2    0.70    0.52
   8  -8  -2   -0.01    0.47
  -8  -8   2    0.12    0.48
   8  -8  -2    0.13    0.49
   8  -8  -2    0.11    0.50
  -8  -8   2    0.23    0.68
   8  -8  -2    0.18    0.28
  -8   8   2    0.21    0.42
  -8   8   2   -0.18    0.50
   8   8  -2    0.21    0.34
   8   8  -2    0.28    0.23
   8   8  -2   -0.04    0.48
  -8   8   2   -0.65    0.43
  -8   8   2    0.26    0.28
   8   8  -2   -0.14    0.45
  -8   8   2    0.08    0.54
   6  -8  -2    3.18    0.59
   6  -8  -2    3.17    0.34
  -6  -8   2    2.70    0.58
   6  -8  -2    2.58    0.91
   6  -8  -2    3.56    0.73
  -6  -8   2    2.20    0.80
  -6  -8   2    3.87    0.64
   6   8  -2    3.31    0.59
   6   8  -2    3.30    0.41
  -6   8   2    2.60    0.54
  -6   8   2    3.88    0.69
   6   8  -2    3.52    0.55
  -6   8   2    2.72    0.67
  -6   8   2    2.16    0.54
   6   8  -2    3.45    0.59
  -4  -8   2    2.75    0.59
   4  -8  -2    2.99    0.58
   4  -8  -2    3.16    0.69
  -4  -8   2    2.50    0.83
  -4  -8   2    3.17    0.59
   4  -8  -2    3.13    0.60
   4   8  -2    2.36    0.54
   4   8  -2    2.27    0.45
  -4   8   2    2.18    0.55
  -4   8   2    2.71    0.59
  -4   8   2    3.24    0.57
   4   8  -2    2.12    0.54
  -4   8   2    2.46    0.52
   2  -8  -2    3.41    0.58
  -2  -8   2    3.59    0.62
   2  -8  -2    3.09    0.60
   2   8  -2    3.35    0.60
  -2   8   2    2.85    0.54
   2   8  -2    2.27    0.53
  -2   8   2    3.70    0.63
  -2   8   2    2.20    0.53
   2   8  -2    3.87    0.52
  -2   8   2    3.89    0.63
   0  -8   2   17.15    1.28
   0  -8  -2   19.43    1.28
   0  -8  -2   18.13    1.31
   0  -8   2   18.44    1.47
   0  -8   2   18.93    1.18
   0   8   2   18.13    1.24
   0   8   2   16.70    1.20
   0   8  -2   18.85    1.28
   0   8   2   18.59    1.27
   0   8  -2   16.25    1.23
   0   8   2   18.14    1.25
  -2  -8  -2    5.54    0.74
   2  -8   2    6.18    0.75
   2  -8   2    6.40    0.71
  -2  -8  -2    4.98    0.70
  -2   8  -2    5.50    0.72
   2   8   2    6.55    0.77
  -2   8  -2    7.45    0.79
  -2   8  -2    5.91    0.86
   2   8   2    6.07    0.74
   2   8   2    5.59    0.68
   2   8   2    7.42    0.78
   4  -8   2   10.72    0.98
  -4  -8  -2   11.50    1.13
   4  -8   2   13.36    1.12
  -4  -8  -2   11.86    1.13
   4  -8   2   12.35    1.10
   4   8   2   13.02    1.10
  -4   8  -2   11.97    1.06
  -4   8  -2   10.61    1.06
   4   8   2   11.29    1.06
   4   8   2   12.24    0.92
  -6  -8  -2    0.13    0.50
   6  -8   2   -0.60    0.48
   6  -8   2   -0.13    0.51
   6  -8   2    0.48    0.42
   6   8   2    0.58    0.53
   6   8   2    0.10    0.20
   6   8   2    0.01    0.47
  -6   8  -2    0.00    0.47
   6   8   2    0.79    0.39
  -6   8  -2    1.47    0.57
  -8  -8  -2    3.27    0.70
  -8  -8  -2    2.60    0.70
   8  -8   2    2.86    0.66
  -8  -8  -2    3.61    0.76
   8  -8   2    3.18    0.72
   8  -8   2    2.87    0.70
  -8   8  -2    2.51    0.71
   8   8   2    3.11    0.70
  -8   8  -2    2.98    0.44
  -8   8  -2    2.92    0.68
   8   8   2    3.59    0.74
   8   8   2    3.25    0.58
  10  -8   2    1.62    0.67
 -10  -8  -2    0.17    0.57
  10  -8   2    0.46    0.53
 -10  -8  -2    0.45    0.67
  10  -8   2    0.62    0.60
 -10   8  -2    1.16    0.68
  10   8   2   -0.26    0.58
  10   8   2    0.17    0.46
 -10   8  -2    0.81    0.33
 -10   8  -2   -0.03    1.01
 -10   8  -2    0.59    0.62
  10   8   2    0.65    0.61
 -12  -8  -2   10.48    1.28
 -12  -8  -2   11.85    1.34
  12  -8   2   10.17    1.17
  12  -8   2   13.70    1.38
 -12  -8  -2   12.20    1.36
  12  -8   2   10.97    1.28
 -12   8  -2   12.19    1.30
 -12   8  -2   12.32    1.37
  12   8   2   14.09    1.42
  12   8   2   14.23    1.44
 -12   8  -2   11.43    1.46
  12   8   2   13.03    1.31
  13  -9  -2    0.21    0.63
 -13  -9   2    0.19    0.76
  13  -9  -2    0.98    0.77
 -13  -9   2    0.37    0.62
 -13  -9   2    0.06    0.16
  13  -9  -2    0.02    0.58
 -13   9   2   -0.07    0.14
 -13   9   2    0.28    0.70
 -13   9   2    0.19    0.61
  13   9  -2   -0.34    0.59
  13   9  -2   -0.10    0.62
  13   9  -2    0.33    0.70
 -13   9   2    0.76    0.84
  11  -9  -2   18.88    1.57
  11  -9  -2   20.75    1.55
 -11  -9   2   16.16    1.49
 -11  -9   2   17.80    1.99
 -11  -9   2   20.97    1.61
  11  -9  -2   20.27    1.24
  11   9  -2   20.34    1.38
  11   9  -2   20.76    1.61
 -11   9   2   21.32    1.50
 -11   9   2   21.43    1.78
 -11   9   2   19.15    1.81
  11   9  -2   18.73    1.51
  11   9  -2   19.30    1.69
  -9  -9   2    8.63    0.98
   9  -9  -2    7.55    0.67
   9  -9  -2    7.57    0.91
   9  -9  -2    5.58    0.86
  -9  -9   2    8.00    1.42
  -9  -9   2    7.72    0.92
   9  -9  -2    7.18    1.05
   9   9  -2    6.68    1.09
  -9   9   2    7.03    0.88
   9   9  -2    7.83    0.56
  -9   9   2    7.23    0.82
  -9   9   2    7.15    0.65
   9   9  -2    5.64    0.82
  -9   9   2    7.10    1.15
   9   9  -2    7.78    0.94
   7  -9  -2   54.87    2.60
   7  -9  -2   58.26    3.14
   7  -9  -2   51.51    2.93
  -7  -9   2   53.10    3.46
  -7  -9   2   59.33    2.96
   7  -9  -2   56.78    2.95
  -7  -9   2   54.97    2.96
  -7   9   2   57.94    2.88
  -7   9   2   52.27    2.89
   7   9  -2   52.93    2.88
   7   9  -2   57.15    2.80
  -7   9   2   57.94    3.10
   7   9  -2   56.58    2.94
  -7   9   2   53.21    3.09
   7   9  -2   53.22    2.62
  -5  -9   2   53.30    2.97
  -5  -9   2   62.46    3.03
  -5  -9   2   52.74    3.49
   5  -9  -2   60.55    2.99
   5  -9  -2   50.74    2.94
   5   9  -2   55.63    2.74
   5   9  -2   58.40    2.96
  -5   9   2   60.36    3.09
  -5   9   2   59.00    2.92
   5   9  -2   55.11    2.93
   5   9  -2   57.02    2.82
  -5   9   2   54.84    3.04
  -5   9   2   55.01    2.95
   3  -9  -2    2.23    0.61
  -3  -9   2    1.21    0.57
   3  -9  -2    2.26    0.61
  -3  -9   2    2.08    0.60
   3   9  -2    2.41    0.63
  -3   9   2    1.29    0.52
   3   9  -2    1.36    0.57
  -3   9   2    2.73    0.62
  -3   9   2    1.46    0.54
   3   9  -2    2.26    0.48
  -3   9   2    1.98    0.61
   1  -9  -2   21.24    1.56
  -1  -9   2   20.67    1.38
  -1  -9   2   24.80    1.60
  -1  -9   2   21.70    1.55
   1  -9  -2   23.45    1.56
  -1   9   2   21.55    1.49
  -1   9   2   21.95    1.49
  -1   9   2   23.05    1.51
  -1   9   2   25.28    1.58
   1   9  -2   25.18    1.57
   1  -9   2   38.66    2.22
  -1  -9  -2   41.62    2.23
   1  -9   2   41.77    2.27
  -1  -9  -2   35.96    2.24
   1  -9   2   38.85    2.09
  -1   9  -2   39.96    2.21
   1   9   2   36.83    2.17
   1   9   2   40.66    2.23
   1   9   2   36.69    2.12
   1   9   2   39.95    2.22
  -3  -9  -2    5.51    0.84
  -3  -9  -2    6.19    0.80
   3  -9   2    5.76    0.82
   3  -9   2    5.76    0.74
   3  -9   2    4.83    0.75
   3   9   2    5.11    0.74
  -3   9  -2    4.85    0.74
   3   9   2    5.96    0.75
   3   9   2    5.92    0.71
   3   9   2    4.86    0.73
  -3   9  -2    7.20    0.87
  -3   9  -2    4.54    0.78
   5  -9   2  124.92    6.11
   5  -9   2  136.48    6.23
  -5  -9  -2  126.51    6.23
   5  -9   2  125.85    6.18
  -5  -9  -2  135.92    6.21
   5   9   2  122.66    6.14
  -5   9  -2  138.94    6.44
   5   9   2  135.11    6.20
  -5   9  -2  137.41    6.18
  -5   9  -2  125.85    6.17
   5   9   2  126.53    6.01
  -7  -9  -2   47.06    2.85
   7  -9   2   52.28    2.83
  -7  -9  -2   53.40    2.82
   7  -9   2   47.10    2.70
   7  -9   2   53.79    2.88
   7   9   2   56.05    2.84
  -7   9  -2   47.63    2.79
   7   9   2   49.48    2.79
  -7   9  -2   53.95    2.80
   7   9   2   46.83    2.61
  -7   9  -2   53.95    3.03
  -9  -9  -2    3.09    0.85
   9  -9   2    3.18    0.87
   9  -9   2    2.54    0.66
   9  -9   2    2.38    0.79
  -9  -9  -2    2.55    0.81
  -9  -9  -2    3.65    0.82
   9   9   2    2.76    0.75
  -9   9  -2    2.62    0.45
   9   9   2    1.76    0.51
   9   9   2    2.58    0.75
  -9   9  -2    2.85    0.86
  -9   9  -2    2.21    0.71
  -9   9  -2    2.38    0.77
  10 -10  -2   39.69    2.38
  10 -10  -2   36.22    2.00
 -10 -10   2   34.23    2.89
  10 -10  -2   36.53    2.38
 -10  10   2   42.24    2.65
  10  10  -2   35.56    2.36
  10  10  -2   41.40    2.21
  10  10  -2   45.60    2.46
 -10  10   2   41.32    2.68
 -10  10   2   42.98    2.34
  -8 -10   2   20.21    1.57
   8 -10  -2   18.45    1.48
   8 -10  -2   14.81    1.47
   8 -10  -2   14.48    1.42
  -8 -10   2   17.46    1.55
  -8 -10   2   16.65    1.92
   8 -10  -2   16.62    0.98
   8  10  -2   17.30    1.45
   8  10  -2   18.33    1.24
  -8  10   2   15.30    1.60
  -8  10   2   17.35    1.59
  -8  10   2   17.04    1.36
   8  10  -2   19.59    1.51
   8  10  -2   16.49    1.02
  -8  10   2   18.84    1.13
  -6 -10   2  205.81    8.78
   6 -10  -2  183.13    8.73
  -6 -10   2  175.66    9.32
   6 -10  -2  205.65    8.98
  -6 -10   2  179.40    8.73
   6 -10  -2  200.99    8.75
   6  10  -2  203.79    8.75
   6  10  -2  178.97    8.44
  -6  10   2  157.27    8.62
   6  10  -2  182.51    8.67
  -6  10   2  194.72    8.67
  -6  10   2  183.15    8.82
   6  10  -2  193.90    8.55
   4 -10  -2  177.28    8.60
  -4 -10   2  162.14    9.14
   4 -10  -2  194.17    8.61
   4 -10  -2  204.32    8.85
  -4 -10   2  197.09    8.64
  -4 -10   2  176.85    8.60
   4  10  -2  192.11    8.42
  -4  10   2  205.64    8.76
  -4  10   2  172.25    8.53
  -4  10   2  176.72    8.63
   4  10  -2  193.12    8.60
  -4  10   2  192.07    8.54
   4  10  -2  179.21    8.39
   4  10  -2  170.68    8.52
   2 -10  -2   -0.37    0.55
  -2 -10   2   -0.77    0.56
   2 -10  -2    0.41    0.59
  -2 -10   2   -0.82    0.58
  -2 -10   2    0.69    0.37
   2 -10  -2    0.39    0.61
  -2  10   2   -0.15    0.45
  -2  10   2   -0.02    0.57
   2  10  -2    0.29    0.60
  -2  10   2   -0.06    0.52
   2  10  -2    0.17    0.41
   2  10  -2   -0.21    0.54
  -2  10   2    1.32    0.61
   0 -10  -2   78.34    3.75
   0 -10  -2   69.31    3.74
   0 -10   2   72.86    3.73
   0 -10   2   67.05    3.53
   0 -10   2   77.44    3.77
   0  10   2   72.08    3.69
   0  10  -2   66.20    3.67
   0  10   2   78.74    3.77
   0  10   2   69.75    3.67
   0  10   2   69.91    3.63
   0  10  -2   73.46    3.70
   0  10  -2   76.35    3.96
   2 -10   2    1.29    0.66
  -2 -10  -2    2.60    0.76
  -2 -10  -2    2.28    0.67
   2 -10   2    1.22    0.65
   2 -10   2    1.71    0.52
  -2  10  -2    2.29    0.68
   2  10   2    1.44    0.61
   2  10   2    0.67    0.61
   2  10   2    1.39    0.59
  -2  10  -2    1.75    0.63
  -2  10  -2    2.54    0.83
  -4 -10  -2   88.49    4.65
  -4 -10  -2   98.86    4.65
   4 -10   2   97.17    4.68
   4 -10   2   84.55    4.58
  -4  10  -2   86.41    4.56
   4  10   2   88.22    4.42
   4  10   2   93.01    4.59
   4  10   2   83.40    4.53
  -4  10  -2   96.38    4.59
  -4  10  -2  101.96    5.41
   4  10   2  101.50    4.61
   6 -10   2  149.56    7.82
  -6 -10  -2  151.71    7.66
   6 -10   2  173.04    7.70
   6 -10   2  154.74    7.50
  -6  10  -2  171.59    7.90
  -6  10  -2  150.38    7.56
   6  10   2  167.95    7.64
   6  10   2  186.60    7.64
  -6  10  -2  171.62    7.61
   6  10   2  150.78    7.55
   6  10   2  148.21    7.45
   8 -10   2    8.36    0.98
  -8 -10  -2    7.80    1.22
  -8 -10  -2    9.96    1.23
   8 -10   2    9.22    1.15
  -8 -10  -2   11.82    1.22
   8 -10   2   10.87    1.22
   8  10   2    7.98    1.07
   8  10   2   11.21    1.84
  -8  10  -2    9.59    0.81
  -8  10  -2   10.20    1.15
   7 -11  -2   50.39    2.87
  -7 -11   2   52.54    2.88
   7 -11  -2   43.22    2.79
   7  11  -2   49.42    2.82
   7  11  -2   45.77    2.41
   7  11  -2   51.06    2.56
  -7  11   2   49.73    2.75
   7  11  -2   45.13    2.75
  -7  11   2   54.91    3.06
  -7  11   2   47.01    2.97
   5 -11  -2  205.92    9.19
  -5 -11   2  206.01    9.25
  -5 -11   2  169.08    9.77
   5 -11  -2  187.81    9.19
  -5  11   2  192.90    9.24
   5  11  -2  217.55    9.45
   5  11  -2  186.88    8.90
  -5  11   2  193.21    9.09
   5  11  -2  211.04    9.39
  -5  11   2  214.90    9.37
   5  11  -2  183.81    9.10
  -3 -11   2   44.14    2.62
   3 -11  -2   45.96    2.60
  -3 -11   2   44.55    2.66
   3 -11  -2   41.95    2.58
  -3  11   2   43.98    2.55
   3  11  -2   41.92    2.53
   3  11  -2   41.15    2.32
   3  11  -2   44.27    2.61
   1 -11  -2   26.99    1.98
  -1 -11   2   26.16    2.01
  -1 -11   2   29.99    2.03
   1 -11  -2   28.86    1.99
   1 -11  -2   32.77    3.05
   1  11  -2   25.33    1.91
  -1  11   2   28.68    2.10
   1  11  -2   31.40    1.82
   1  11  -2   30.90    2.20
  -1  11   2   27.96    1.88
  -1  11   2   29.85    1.97
   1  11  -2   29.39    1.97
  -1 -11  -2   43.68    2.56
   1 -11   2   36.80    2.50
  -1 -11  -2   41.90    2.58
   1 -11   2   44.24    2.61
   1 -11   2   38.15    2.27
   1  11   2   45.02    2.55
   1  11   2   41.67    2.38
  -1  11  -2   44.95    2.52
   1  11   2   46.99    2.94
  -1  11  -2   44.74    2.76
  -1  11  -2   41.27    2.50
   3 -11   2   22.99    2.00
   3 -11   2   22.70    1.52
  -3 -11  -2   21.09    1.82
  -3 -11  -2   26.53    1.99
   3 -11   2   25.45    1.88
   3  11   2   22.61    2.50
   3  11   2   18.96    1.48
   3  11   2   28.24    1.80
  -3  11  -2   24.66    1.76
  -3  11  -2   25.10    2.01
  -3  11  -2   20.26    1.75
 -20   0   3   -0.26    0.10
  20   0  -3   -0.58    0.50
  20   0  -3   -0.02    0.22
  20   0  -3   -0.06    0.67
 -20   0   3   -0.47    0.78
 -20   0   3    0.35    0.69
 -20   0   3   -0.02    0.11
  20   0  -3    0.30    0.71
 -20   0   3   -0.69    0.47
 -18   0   3    0.32    0.36
  18   0  -3   -0.15    0.50
  18   0  -3   -0.33    0.45
  18   0  -3   -0.32    0.44
 -18   0   3   -0.24    0.77
 -18   0   3    0.07    0.39
  16   0  -3    0.03    0.41
 -16   0   3    0.24    0.33
  16   0  -3   -0.24    0.38
  16   0  -3    0.63    0.60
 -16   0   3   -0.30    0.70
 -16   0   3   -0.01    0.13
  16   0  -3   -0.15    0.46
  14   0  -3   -0.09    0.53
  14   0  -3    0.91    0.37
  14   0  -3   -0.09    0.32
  14   0  -3    0.48    0.47
 -14   0   3   -0.47    0.30
 -14   0   3    0.68    0.51
 -14   0   3    0.34    0.28
 -14   0   3    0.12    0.41
 -12   0   3    0.07    0.23
  12   0  -3    0.04    0.26
  12   0  -3    0.34    0.41
 -12   0   3    0.19    0.36
 -12   0   3    0.78    0.57
  12   0  -3    0.10    0.43
 -12   0   3    0.11    0.27
 -12   0   3   -0.31    0.24
  10   0  -3    0.76    0.25
 -10   0   3   -0.18    0.37
 -10   0   3   -0.05    0.20
 -10   0   3    0.14    0.20
  10   0  -3    0.21    0.33
 -10   0   3    0.05    0.25
 -10   0   3    0.01    0.19
  10   0  -3    0.09    0.27
  10   0  -3    0.24    0.40
  10   0  -3   -0.15    0.20
  -8   0   3    0.09    0.17
   8   0  -3    0.05    0.17
   8   0  -3   -0.06    0.28
   8   0  -3   -0.04    0.15
  -8   0   3    0.01    0.26
  -8   0   3    0.56    0.37
  -8   0   3    0.27    0.17
   8   0  -3   -0.01    0.16
  -8   0   3    0.10    0.15
   8   0  -3    0.13    0.28
   8   0  -3    0.59    0.27
   6   0  -3    0.08    0.22
   6   0  -3    0.00    0.14
   6   0  -3    0.14    0.18
  -6   0   3    0.23    0.09
  -6   0   3   -0.04    0.17
   6   0  -3    0.11    0.21
  -6   0   3    0.19    0.10
  -6   0   3    0.78    0.27
   6   0  -3    0.11    0.11
   6   0  -3    0.22    0.10
   4   0  -3    0.09    0.21
   4   0  -3    0.10    0.14
   4   0  -3    0.23    0.17
   4   0  -3    0.20    0.22
   4   0  -3   -0.07    0.13
   4   0  -3    0.27    0.19
  -2   0   3    0.19    0.15
   2   0  -3    0.20    0.17
  -2   0   3    0.97    0.17
   2   0  -3   -0.04    0.17
   2   0  -3    0.09    0.08
  -2   0   3    0.34    0.08
  -2   0   3    0.35    0.08
   2   0  -3    0.00    0.19
   2   0  -3    0.26    0.16
   0   0  -3    0.15    0.18
   0   0  -3    0.90    0.22
   0   0   3    0.17    0.13
   0   0  -3    0.32    0.15
   0   0  -3    0.32    0.14
   0   0   3    0.10    0.15
   0   0   3    0.29    0.15
   0   0  -3    0.04    0.15
   0   0   3    0.06    0.18
  -2   0  -3    0.15    0.13
   2   0   3    0.09    0.19
  -2   0  -3    0.08    0.20
   2   0   3   -0.11    0.17
  -2   0  -3    0.12    0.16
  -2   0  -3    0.22    0.19
   2   0   3    0.11    0.20
   4   0   3   -0.06    0.24
   4   0   3    0.04    0.18
  -4   0  -3    0.18    0.23
  -4   0  -3    0.09    0.20
   4   0   3    0.07    0.22
  -4   0  -3    0.21    0.19
  -4   0  -3    0.22    0.16
   4   0   3    0.16    0.24
  -6   0  -3    0.95    0.26
  -6   0  -3    0.34    0.25
   6   0   3    0.18    0.23
  -6   0  -3   -0.03    0.26
  -6   0  -3    0.80    0.33
   6   0   3    0.19    0.28
   6   0   3   -0.08    0.28
   6   0   3    0.34    0.28
   8   0   3   -0.06    0.36
  -8   0  -3    0.21    0.34
   8   0   3   -0.02    0.25
   8   0   3    0.00    0.35
  -8   0  -3    0.08    0.29
  -8   0  -3    0.17    0.35
   8   0   3    0.06    0.37
  -8   0  -3    0.06    0.25
 -10   0  -3   -0.32    0.40
  10   0   3    0.00    0.27
  10   0   3   -0.16    0.40
  10   0   3    0.02    0.43
  10   0   3    0.03    0.44
 -10   0  -3   -0.01    0.38
 -10   0  -3   -0.17    0.32
  12   0   3    0.12    0.49
 -12   0  -3    0.05    0.66
  12   0   3    0.04    0.49
 -12   0  -3   -0.08    0.39
 -12   0  -3   -0.52    0.46
  12   0   3   -0.06    0.31
  12   0   3   -0.03    0.52
  14   0   3    0.04    0.34
  14   0   3   -0.16    0.54
 -14   0  -3    0.06    0.48
  14   0   3   -0.16    0.62
 -14   0  -3    0.66    0.57
  14   0   3   -0.08    0.56
 -14   0  -3    1.52    0.67
  16   0   3    0.85    0.71
 -16   0  -3   -0.18    0.59
 -16   0  -3    1.01    0.74
  16   0   3    0.40    0.40
  16   0   3   -0.67    0.68
 -16   0  -3    0.33    0.56
  16   0   3    0.63    0.69
  21  -1  -3    3.34    0.76
 -21  -1   3    4.32    1.72
  21  -1  -3    2.48    0.93
  21  -1  -3    2.82    1.25
 -21  -1   3    4.08    0.73
  21   1  -3    2.34    0.79
 -21   1   3    2.19    1.25
  21   1  -3    2.58    0.73
  21   1  -3    2.97    0.74
  21   1  -3    3.20    1.00
 -21   1   3    1.92    0.85
 -21   1   3    2.63    0.67
 -19  -1   3   11.26    1.09
  19  -1  -3   11.78    1.48
 -19  -1   3   12.12    1.89
  19  -1  -3   10.37    1.34
  19  -1  -3   10.91    1.19
 -19  -1   3   12.42    1.49
 -19   1   3    8.03    1.42
 -19   1   3   10.68    1.06
  19   1  -3   12.31    1.51
  19   1  -3   11.78    1.15
  19   1  -3   11.88    1.20
  19   1  -3   11.33    1.39
 -19   1   3   11.69    1.02
 -19   1   3   12.38    1.49
 -17  -1   3   12.45    0.78
  17  -1  -3   12.38    1.09
  17  -1  -3   11.60    1.27
 -17  -1   3    9.57    1.52
  17  -1  -3   12.70    1.10
 -17  -1   3   11.19    1.05
 -17   1   3   12.71    1.01
  17   1  -3   12.54    1.30
  17   1  -3   12.03    1.09
  17   1  -3   11.85    1.06
 -17   1   3   12.36    1.60
 -17   1   3   12.22    1.07
  17   1  -3   12.00    1.36
  15  -1  -3   35.66    2.36
  15  -1  -3   35.59    1.96
  15  -1  -3   39.20    2.77
 -15  -1   3   34.25    1.85
  15  -1  -3   34.90    1.63
  15   1  -3   36.40    2.36
  15   1  -3   33.79    1.93
 -15   1   3   34.58    1.90
 -15   1   3   37.14    2.23
  13  -1  -3  164.05    7.17
  13  -1  -3  151.39    7.52
 -13  -1   3  156.61    7.95
  13  -1  -3  156.77    7.33
 -13  -1   3  168.07    7.32
  13  -1  -3  172.40    7.84
  13  -1  -3  161.78    7.38
 -13  -1   3  170.26    7.63
 -13  -1   3  164.30    7.22
 -13   1   3  166.35    7.62
 -13   1   3  155.37    7.85
  13   1  -3  159.55    7.33
 -13   1   3  164.73    7.32
  13   1  -3  167.40    7.37
  13   1  -3  171.27    7.81
 -13   1   3  164.34    7.37
  13   1  -3  154.57    7.54
 -13   1   3  157.75    7.66
  11  -1  -3   50.96    2.35
  11  -1  -3   56.07    2.50
 -11  -1   3   51.91    2.49
 -11  -1   3   52.37    2.96
  11  -1  -3   49.24    2.65
  11  -1  -3   53.21    2.91
 -11  -1   3   51.27    2.39
  11  -1  -3   50.95    2.47
 -11   1   3   56.22    2.46
  11   1  -3   49.75    2.46
  11   1  -3   50.05    2.66
 -11   1   3   54.76    2.73
 -11   1   3   51.17    2.51
 -11   1   3   48.62    2.46
  11   1  -3   52.31    2.88
  11   1  -3   54.07    2.50
 -11   1   3   49.43    2.88
  -9  -1   3   76.01    3.54
   9  -1  -3   81.85    4.00
  -9  -1   3   72.06    3.95
  -9  -1   3   80.99    3.98
  -9  -1   3   82.99    3.57
   9  -1  -3   80.12    3.91
  -9  -1   3   77.72    3.59
   9  -1  -3   77.57    3.75
   9  -1  -3   79.93    3.58
  -9   1   3   78.43    3.64
  -9   1   3   81.70    3.80
   9   1  -3   76.14    3.76
  -9   1   3   75.72    3.94
  -9   1   3   75.31    3.56
  -9   1   3   79.97    3.56
   9   1  -3   76.49    3.57
   9   1  -3   80.26    3.94
   9   1  -3   79.43    3.59
   9   1  -3   80.30    3.58
   9   1  -3   80.49    3.98
  -7  -1   3   10.11    0.54
   7  -1  -3   10.26    0.63
   7  -1  -3    9.87    0.82
   7  -1  -3    9.10    0.52
   7  -1  -3    9.46    0.54
  -7  -1   3    9.27    0.55
  -7  -1   3    9.23    0.89
   7  -1  -3   10.06    0.91
   7  -1  -3    9.80    0.55
   7  -1  -3    8.36    0.69
  -7  -1   3   10.15    0.83
  -7   1   3   10.23    0.87
   7   1  -3   10.04    0.76
   7   1  -3    9.59    0.54
  -7   1   3    9.37    0.52
  -7   1   3    9.84    0.53
  -7   1   3    9.38    0.72
  -7   1   3   10.12    0.64
   7   1  -3    9.06    0.87
   7   1  -3    8.99    0.78
   7   1  -3    9.53    0.55
  -5  -1   3  448.38   19.70
  -5  -1   3  447.60   19.56
   5  -1  -3  433.49   19.67
   5   1  -3  440.94   19.55
  -3  -1   3  466.06   20.65
   1  -1  -3  280.40   12.30
  -1  -1   3  271.77   12.41
   1  -1  -3  273.34   12.29
   1  -1  -3  276.30   12.46
   1  -1  -3  284.51   12.28
   1  -1  -3  282.77   12.35
   1  -1  -3  282.00   12.34
  -1  -1   3  276.90   12.28
  -1  -1   3  284.90   12.51
  -1  -1   3  280.04   12.30
   1  -1  -3  274.77   12.38
   1   1  -3  303.33   12.60
  -1   1   3  277.82   12.35
   1   1  -3  276.85   12.29
  -1   1   3  273.40   12.28
   1   1  -3  280.00   12.30
   1   1  -3  289.93   12.35
  -1   1   3  278.06   12.28
  -1   1   3  282.98   12.36
  -1  -1  -3   21.59    1.04
   1  -1   3   23.37    1.21
  -1  -1  -3   20.33    1.11
   1  -1   3   21.93    1.11
  -1  -1  -3   22.47    1.09
   1  -1   3   23.11    1.21
  -1  -1  -3   21.51    1.14
   1  -1   3   21.53    1.09
   1   1   3   21.75    1.10
  -1   1  -3   21.86    1.17
  -1   1  -3   21.95    1.10
   1   1   3   22.67    1.16
   1   1   3   21.99    1.14
  -1   1  -3   21.38    1.12
   1   1   3   23.05    1.11
  -3  -1  -3  291.14   12.65
   3  -1   3  275.15   12.80
   3  -1   3  304.57   12.73
  -3  -1  -3  275.34   12.74
  -3  -1  -3  290.85   12.71
  -3  -1  -3  286.41   12.71
   3  -1   3  289.01   12.74
  -3   1  -3  287.60   12.70
  -3   1  -3  296.27   12.77
   3   1   3  285.01   12.77
   3   1   3  282.66   12.73
   3   1   3  299.59   12.74
  -3   1  -3  290.28   12.73
  -3   1  -3  280.53   12.73
  -5  -1  -3    0.10    0.24
  -5  -1  -3    0.06    0.20
   5  -1   3    0.02    0.26
   5  -1   3    1.39    0.35
  -5  -1  -3   -0.08    0.25
  -5  -1  -3    0.25    0.21
   5  -1   3    0.23    0.22
   5   1   3    0.39    0.26
  -5   1  -3    0.34    0.26
  -5   1  -3    1.25    0.30
   5   1   3    1.43    0.34
  -5   1  -3    0.00    0.17
  -5   1  -3    0.16    0.26
   5   1   3   -0.09    0.21
   5   1   3    0.15    0.23
   7  -1   3  303.35   13.75
  -7  -1  -3  296.24   13.77
   7  -1   3  314.93   13.79
   7  -1   3  297.81   13.85
   7  -1   3  304.99   13.66
  -7  -1  -3  309.79   13.74
  -7  -1  -3  318.98   13.70
  -7   1  -3  322.17   13.78
   7   1   3  323.64   13.79
  -7   1  -3  292.21   13.76
  -7   1  -3  322.49   13.65
   7   1   3  299.91   13.74
   7   1   3  310.90   13.77
   7   1   3  313.05   13.70
  -9  -1  -3  271.11   12.68
   9  -1   3  271.86   12.65
   9  -1   3  270.07   12.79
  -9  -1  -3  291.10   12.65
   9  -1   3  291.94   12.70
   9  -1   3  281.30   12.52
  -9  -1  -3  285.26   12.60
  -9   1  -3  296.06   12.67
  -9   1  -3  294.90   12.51
  -9   1  -3  288.77   12.67
  -9   1  -3  260.17   12.65
   9   1   3  284.02   12.71
   9   1   3  280.86   12.66
   9   1   3  282.06   12.56
   9   1   3  291.72   12.70
  11  -1   3    1.83    0.39
  11  -1   3    1.46    0.61
  11  -1   3    1.96    0.55
 -11  -1  -3    2.40    0.49
 -11  -1  -3    1.59    0.57
  11  -1   3    2.05    0.59
 -11  -1  -3    1.55    0.49
 -11   1  -3    1.43    0.54
  11   1   3    1.24    0.52
 -11   1  -3    1.67    0.51
  11   1   3    1.39    0.54
  11   1   3    2.35    0.60
 -11   1  -3    0.72    0.47
  11   1   3    2.02    0.43
  13  -1   3   50.04    2.52
  13  -1   3   48.95    2.78
 -13  -1  -3   49.07    2.82
 -13  -1  -3   54.74    2.77
 -13  -1  -3   52.88    2.73
  13  -1   3   48.43    2.97
  13  -1   3   51.02    2.84
  13   1   3   53.55    2.59
 -13   1  -3   53.93    2.79
 -13   1  -3   47.59    2.81
 -13   1  -3   54.23    2.78
  13   1   3   48.78    2.88
  13   1   3   52.22    2.79
  13   1   3   55.72    2.86
  15  -1   3    1.78    0.46
  15  -1   3    2.63    0.79
  15  -1   3    3.89    0.95
  15  -1   3    0.97    0.66
 -15  -1  -3    1.98    0.87
 -15  -1  -3    2.20    0.65
 -15  -1  -3    1.83    0.73
  15   1   3    1.09    0.69
 -15   1  -3    1.69    0.61
 -15   1  -3    2.48    0.79
  15   1   3    1.66    0.49
  15   1   3    2.79    0.75
 -20  -2   3   19.81    1.45
  20  -2  -3   18.72    1.41
 -20  -2   3   14.07    2.14
  20  -2  -3   16.98    1.72
  20  -2  -3   20.75    1.98
  20   2  -3   20.03    1.54
  20   2  -3   20.34    1.90
 -20   2   3   21.01    1.95
  20   2  -3   19.72    1.79
  20   2  -3   17.58    1.49
 -20   2   3   17.99    2.15
 -20   2   3   20.02    1.47
 -20   2   3   20.06    1.46
  18  -2  -3   27.11    1.72
  18  -2  -3   31.72    3.35
  18  -2  -3   25.86    1.62
 -18  -2   3   23.26    2.47
  18  -2  -3   25.11    1.87
 -18  -2   3   25.79    1.64
  18   2  -3   26.39    1.69
 -18   2   3   23.87    2.27
 -18   2   3   29.48    2.09
 -18   2   3   26.09    1.63
  18   2  -3   26.28    1.70
  18   2  -3   23.91    1.89
 -18   2   3   26.84    1.71
  16  -2  -3   26.10    1.62
  16  -2  -3   25.38    1.55
  16  -2  -3   29.34    2.11
 -16  -2   3   24.16    2.32
 -16  -2   3   28.66    1.64
  16  -2  -3   24.03    1.78
 -16   2   3   24.75    2.12
 -16   2   3   26.80    1.68
  16   2  -3   27.35    1.59
  16   2  -3   27.74    2.01
  16   2  -3   25.30    1.80
  16   2  -3   28.76    1.64
  14  -2  -3  507.56   23.22
 -14  -2   3  480.11   23.96
  14  -2  -3  497.05   23.45
  14  -2  -3  535.85   23.29
  14  -2  -3  555.07   24.26
 -14  -2   3  539.74   23.25
  14   2  -3  490.21   23.45
 -14   2   3  576.12   23.62
 -14   2   3  503.01   23.78
 -14   2   3  509.84   23.36
  14   2  -3  571.47   23.91
  14   2  -3  554.01   23.31
 -14   2   3  539.23   23.25
  14   2  -3  529.21   23.27
  12  -2  -3  478.07   21.43
  12  -2  -3  462.28   21.63
 -12  -2   3  470.18   22.08
 -12  -2   3  468.53   21.91
  12  -2  -3  493.95   21.90
  12  -2  -3  506.51   21.27
  12  -2  -3  515.22   21.98
 -12  -2   3  499.06   21.45
  12   2  -3  505.39   21.90
  12   2  -3  514.77   21.49
 -12   2   3  477.01   21.44
  12   2  -3  471.33   21.67
 -12   2   3  500.45   21.44
  12   2  -3  475.76   21.45
 -12   2   3  479.77   21.92
 -12   2   3  464.20   21.55
 -12   2   3  503.22   21.73
  10  -2  -3   19.04    0.84
  10  -2  -3   17.16    0.95
  10  -2  -3   17.19    0.98
 -10  -2   3   16.33    0.99
 -10  -2   3   16.61    1.40
  10  -2  -3   18.32    1.32
 -10  -2   3   17.93    0.97
  10  -2  -3   15.87    1.13
 -10  -2   3   15.85    1.34
  10   2  -3   17.16    0.98
 -10   2   3   16.70    1.07
  10   2  -3   18.01    1.01
 -10   2   3   17.02    1.18
  10   2  -3   17.22    1.33
 -10   2   3   16.82    0.96
  10   2  -3   15.92    1.16
 -10   2   3   17.14    1.32
   8  -2  -3  336.76   14.79
   8  -2  -3  343.93   15.11
  -8  -2   3  332.73   14.81
   8  -2  -3  319.36   14.93
   8  -2  -3  347.58   14.89
   8  -2  -3  340.80   14.74
  -8  -2   3  335.50   15.14
  -8  -2   3  346.92   14.80
  -8  -2   3  311.14   15.19
   8  -2  -3  340.20   14.80
   8   2  -3  324.16   14.99
  -8   2   3  329.93   14.91
   8   2  -3  330.72   14.79
   8   2  -3  354.99   14.82
  -8   2   3  332.75   14.79
   8   2  -3  334.76   15.17
  -8   2   3  337.53   14.78
  -8   2   3  356.96   15.01
  -8   2   3  330.89   15.13
   8   2  -3  346.90   14.75
  -6  -2   3   76.25    3.45
   6  -2  -3   74.52    3.56
   6  -2  -3   78.67    3.54
   6  -2  -3   76.70    3.43
  -6  -2   3   79.99    3.45
   6  -2  -3   80.11    3.44
  -6  -2   3   77.53    3.68
   6  -2  -3   73.85    3.71
  -6  -2   3   74.43    3.83
   6  -2  -3   77.83    3.44
   6   2  -3   78.24    3.45
  -6   2   3   76.66    3.43
   6   2  -3   77.04    3.68
  -6   2   3   75.75    3.56
  -6   2   3   75.48    3.44
   6   2  -3   76.14    3.59
   6   2  -3   78.31    3.80
   6   2  -3   76.97    3.45
  -6   2   3   75.64    3.42
  -6   2   3   74.70    3.59
   6   2  -3   74.62    3.44
   0  -2   3   82.41    3.72
   0  -2   3   87.81    4.09
   0  -2  -3   82.25    3.69
   0  -2   3   79.38    3.69
   0  -2   3   78.95    3.80
   0  -2  -3   81.30    3.77
   0  -2  -3   84.60    3.72
   0  -2  -3   84.43    3.71
   0   2  -3   83.10    3.73
   0   2   3   82.59    3.74
   0   2   3   81.44    3.69
   0   2  -3   78.55    3.70
   0   2  -3   82.16    3.79
   0   2   3   77.89    3.68
   0   2   3   83.76    3.71
  -2  -2  -3  177.43    7.49
   2  -2   3  167.81    7.50
   2  -2   3  160.84    7.58
  -2  -2  -3  161.74    7.50
  -2  -2  -3  171.78    7.48
  -2  -2  -3  173.05    7.54
   2  -2   3  180.05    7.65
   2   2   3  169.62    7.49
   2   2   3  164.41    7.50
  -2   2  -3  159.71    7.49
  -2   2  -3  168.55    7.50
  -2   2  -3  172.89    7.59
  -2   2  -3  164.64    7.48
   2   2   3  161.13    7.50
  -4  -2  -3   93.74    4.43
   4  -2   3   93.94    4.43
  -4  -2  -3   98.69    4.43
   4  -2   3   94.49    4.38
   4  -2   3  105.24    4.50
   4  -2   3   92.95    4.50
  -4  -2  -3   95.14    4.39
  -4  -2  -3   96.25    4.28
  -4   2  -3   98.60    4.48
   4   2   3   91.37    4.40
   4   2   3   98.01    4.43
  -4   2  -3   96.94    4.42
   4   2   3   94.15    4.42
  -4   2  -3   93.30    4.42
  -4   2  -3   98.53    4.36
   4   2   3   96.83    4.40
  -6  -2  -3  331.81   14.09
   6  -2   3  306.83   14.16
  -6  -2  -3  332.16   14.19
   6  -2   3  301.24   14.28
  -6  -2  -3  319.48   14.23
   6  -2   3  331.81   14.23
   6   2   3  309.34   14.19
   6   2   3  319.52   14.13
  -6   2  -3  325.76   14.20
  -6   2  -3  295.32   14.18
  -6   2  -3  326.44   14.25
  -6   2  -3  327.87   14.10
   6   2   3  335.29   14.23
   6   2   3  315.21   14.17
   8  -2   3  896.17   40.33
  -8  -2  -3  889.00   40.39
  -8  -2  -3  934.14   40.35
  -8  -2  -3  959.29   40.28
   8  -2   3  961.07   40.41
   8  -2   3  875.76   40.52
   8   2   3  971.80   40.41
  -8   2  -3  933.63   40.37
   8   2   3  899.02   40.34
  -8   2  -3  872.59   40.36
  -8   2  -3  924.80   40.40
  10  -2   3  155.37    7.64
  10  -2   3  156.65    7.41
 -10  -2  -3  165.57    7.43
 -10  -2  -3  166.97    7.38
  10  -2   3  165.78    7.85
 -10  -2  -3  149.17    7.47
 -10   2  -3  156.66    7.47
 -10   2  -3  169.28    7.27
  10   2   3  159.38    7.46
  10   2   3  165.31    7.36
 -10   2  -3  163.89    7.46
 -10   2  -3  166.29    7.50
  10   2   3  168.61    7.51
  10   2   3  159.89    7.45
 -12  -2  -3   15.46    1.35
  12  -2   3   17.76    0.97
 -12  -2  -3   15.79    1.30
  12  -2   3   16.48    1.54
  12  -2   3   16.25    1.27
  12  -2   3   17.73    1.38
 -12  -2  -3   17.35    1.20
 -12   2  -3   16.22    1.29
  12   2   3   17.04    1.34
 -12   2  -3   14.81    1.32
 -12   2  -3   16.47    1.35
  12   2   3   15.73    1.32
  12   2   3   16.67    1.26
  12   2   3   15.71    1.33
  14  -2   3   69.38    3.60
  14  -2   3   64.90    3.78
  14  -2   3   63.48    3.45
 -14  -2  -3   62.04    3.55
 -14  -2  -3   68.74    3.50
 -14  -2  -3   69.75    3.45
 -14   2  -3   69.79    3.53
 -14   2  -3   59.78    3.50
  14   2   3   80.50    3.65
  14   2   3   67.05    3.60
  14   2   3   66.13    3.55
  14   2   3   67.56    3.32
 -14   2  -3   70.52    3.59
  16  -2   3    4.44    1.08
 -16  -2  -3    4.47    0.85
  16  -2   3    3.56    0.90
 -16  -2  -3    4.37    0.76
  16  -2   3    3.63    0.91
 -16  -2  -3    4.24    0.91
 -16   2  -3    3.93    0.86
  16   2   3    5.56    0.97
  16   2   3    5.01    0.92
 -16   2  -3    4.27    0.87
 -16   2  -3    3.47    0.84
  16   2   3    3.76    0.87
  16   2   3    4.91    0.68
 -16   2  -3    5.09    1.15
  19  -3  -3  115.63    6.01
  19  -3  -3  127.15    5.84
  19  -3  -3  118.87    5.72
  19  -3  -3  130.51    6.42
 -19  -3   3  113.25    6.76
  19   3  -3  132.22    6.31
 -19   3   3  116.60    6.07
  19   3  -3  120.28    5.77
  19   3  -3  129.05    5.83
 -19   3   3  120.68    5.91
  19   3  -3  117.87    6.04
 -19   3   3  116.12    6.43
 -19   3   3  113.63    6.33
  17  -3  -3   37.32    2.07
  17  -3  -3   34.36    2.22
 -17  -3   3   38.52    2.03
  17  -3  -3   36.10    1.98
 -17  -3   3   31.95    2.01
 -17  -3   3   29.01    2.75
  17   3  -3   38.14    2.08
  17   3  -3   37.13    2.30
  17   3  -3   37.68    2.03
 -17   3   3   30.21    1.97
 -17   3   3   37.85    2.38
 -17   3   3   35.68    2.59
 -17   3   3   34.26    2.19
  15  -3  -3  239.12   10.48
 -15  -3   3  228.33   10.62
  15  -3  -3  210.09   10.06
 -15  -3   3  204.02   10.74
  15  -3  -3  216.01    9.81
  15  -3  -3  233.17    9.89
 -15  -3   3  216.51    9.88
  15   3  -3  216.37    9.84
  15   3  -3  226.54   10.31
 -15   3   3  202.84   10.00
  15   3  -3  210.74   10.05
 -15   3   3  208.43   10.36
  15   3  -3  222.50    9.88
  13  -3  -3  627.88   25.03
 -13  -3   3  575.65   24.33
 -13  -3   3  526.68   24.81
 -13  -3   3  498.37   25.01
  13  -3  -3  583.16   24.36
  13  -3  -3  513.18   24.50
  13  -3  -3  538.66   24.30
 -13   3   3  515.15   24.74
 -13   3   3  601.72   24.91
  13   3  -3  568.09   24.78
 -13   3   3  522.92   24.50
 -13   3   3  569.15   24.31
  13   3  -3  571.59   24.36
  13   3  -3  532.04   24.54
  13   3  -3  541.27   24.32
 -11  -3   3  251.93   10.94
 -11  -3   3  237.72   11.41
  11  -3  -3  276.20   11.39
  11  -3  -3  244.62   10.92
  11  -3  -3  220.50   11.07
 -11  -3   3  244.68   11.57
 -11   3   3  250.94   10.93
  11   3  -3  238.60   10.93
  11   3  -3  255.51   11.38
 -11   3   3  234.00   11.09
  11   3  -3  237.83   11.15
 -11   3   3  245.16   10.93
 -11   3   3  261.09   11.22
  11   3  -3  251.76   10.97
 -11   3   3  239.79   11.33
  -9  -3   3   46.16    2.38
   9  -3  -3   45.12    2.45
   9  -3  -3   52.05    2.67
  -9  -3   3   46.13    2.75
   9  -3  -3   48.80    2.32
  -9  -3   3   50.49    2.34
   9  -3  -3   49.95    2.33
  -9  -3   3   52.21    2.82
  -9   3   3   49.54    2.33
  -9   3   3   51.34    2.54
  -9   3   3   48.78    2.31
   9   3  -3   50.17    2.73
   9   3  -3   50.53    2.19
   9   3  -3   47.15    2.53
  -9   3   3   45.92    2.64
  -9   3   3   44.50    2.45
   9   3  -3   49.52    2.32
   7  -3  -3  274.53   12.07
   7  -3  -3  268.33   12.07
   7  -3  -3  269.58   12.17
  -7  -3   3  271.09   12.08
   7  -3  -3  267.40   12.18
  -7  -3   3  265.83   12.09
   7  -3  -3  280.55   12.39
  -7  -3   3  288.05   12.39
   7   3  -3  273.83   12.09
  -7   3   3  276.47   12.23
  -7   3   3  271.53   12.21
   7   3  -3  274.13   12.02
   7   3  -3  268.12   12.07
  -7   3   3  274.02   12.02
   7   3  -3  286.89   12.47
  -7   3   3  265.56   12.06
   7   3  -3  281.24   12.22
  -5  -3   3  143.84    6.83
   5  -3  -3  144.54    6.42
   5  -3  -3  145.62    6.51
   5  -3  -3  145.71    6.70
  -5  -3   3  146.74    6.43
  -5  -3   3  147.82    6.56
   5  -3  -3  142.72    6.41
  -5  -3   3  136.54    6.42
   5   3  -3  139.56    6.42
   5   3  -3  147.48    6.43
  -5   3   3  146.66    6.51
   5   3  -3  148.62    6.77
  -5   3   3  140.47    6.40
  -5   3   3  142.67    6.41
  -5   3   3  144.24    6.54
  -5   3   3  146.63    6.40
   5   3  -3  144.54    6.54
   1  -3   3   15.24    0.97
  -1  -3  -3   14.34    0.88
  -1  -3  -3   15.31    0.91
   1  -3   3   15.40    1.11
  -1  -3  -3   15.35    0.86
   1  -3   3   15.58    0.90
  -1   3  -3   14.77    0.86
  -1   3  -3   15.24    0.88
   1   3   3   14.63    0.89
  -1   3  -3   14.73    0.85
   1   3   3   14.51    0.86
   1   3   3   15.79    0.81
  -3  -3  -3  287.43   12.53
  -3  -3  -3  274.37   12.54
   3  -3   3  276.61   12.61
  -3  -3  -3  287.65   12.51
   3  -3   3  296.59   12.55
   3  -3   3  278.86   12.50
   3   3   3  285.84   12.49
   3   3   3  293.19   12.52
  -3   3  -3  282.94   12.48
  -3   3  -3  285.82   12.54
   3   3   3  269.81   12.53
  -3   3  -3  274.22   12.52
  -3   3  -3  291.92   12.64
   3   3   3  270.88   12.50
   5  -3   3   25.45    1.41
  -5  -3  -3   24.70    1.33
   5  -3   3   24.09    1.45
   5  -3   3   23.55    1.33
  -5  -3  -3   22.36    1.37
  -5  -3  -3   25.44    1.35
   5   3   3   23.67    1.19
  -5   3  -3   23.47    1.36
  -5   3  -3   25.10    1.44
   5   3   3   22.52    1.34
  -5   3  -3   24.59    1.26
   5   3   3   23.90    1.35
   5   3   3   24.58    1.37
  -5   3  -3   23.69    1.37
  -7  -3  -3  365.59   15.73
   7  -3   3  361.81   15.77
  -7  -3  -3  364.81   15.70
   7  -3   3  344.46   15.84
  -7  -3  -3  341.88   15.77
   7   3   3  333.84   15.71
   7   3   3  370.19   15.77
   7   3   3  353.55   15.65
  -7   3  -3  365.01   15.75
  -7   3  -3  367.65   15.62
   7   3   3  343.41   15.70
  -7   3  -3  357.23   15.82
  -7   3  -3  335.39   15.73
   9  -3   3  358.06   16.61
  -9  -3  -3  345.28   16.68
  -9  -3  -3  376.63   16.64
   9  -3   3  410.75   16.93
  -9  -3  -3  389.77   16.59
   9   3   3  371.37   16.60
  -9   3  -3  385.07   16.48
   9   3   3  368.84   16.65
  -9   3  -3  352.19   16.65
   9   3   3  375.37   16.62
  -9   3  -3  374.43   16.73
   9   3   3  383.89   17.18
  -9   3  -3  372.56   16.66
 -11  -3  -3   21.56    2.22
 -11  -3  -3   23.58    1.54
  11  -3   3   24.85    1.64
  11  -3   3   20.22    1.76
  11  -3   3   22.81    1.53
 -11  -3  -3   24.37    1.42
  11   3   3   25.86    1.50
 -11   3  -3   26.44    1.62
 -11   3  -3   22.50    1.75
  11   3   3   22.19    1.56
 -11   3  -3   25.39    1.65
 -11   3  -3   24.62    1.28
  11   3   3   23.73    1.53
  11   3   3   25.10    1.62
 -13  -3  -3   77.07    3.75
  13  -3   3   71.72    4.18
 -13  -3  -3   82.98    3.93
  13  -3   3   74.18    3.89
  13  -3   3   83.18    3.75
  13  -3   3   83.86    4.02
 -13  -3  -3   70.90    3.96
  13   3   3   84.93    4.00
 -13   3  -3   77.93    3.94
  13   3   3   79.58    3.98
 -13   3  -3   73.51    3.93
  13   3   3   76.64    3.94
 -13   3  -3   77.88    4.01
 -13   3  -3   74.09    4.17
  13   3   3   77.28    3.78
  15  -3   3    1.94    0.79
 -15  -3  -3    1.11    0.47
  15  -3   3    0.53    0.63
  15  -3   3    1.00    0.78
 -15  -3  -3    1.47    0.70
 -15  -3  -3    1.69    0.75
 -15   3  -3    0.98    0.74
 -15   3  -3    2.97    0.74
 -15   3  -3    1.38    0.72
  15   3   3    1.09    0.66
 -15   3  -3    0.59    0.64
  15   3   3    0.54    0.68
  15   3   3    0.31    0.47
  15   3   3    0.89    0.64
  20  -4  -3   -0.15    0.74
  20  -4  -3    2.13    1.43
  20  -4  -3   -0.28    0.64
 -20  -4   3    0.63    0.20
 -20  -4   3    0.54    0.61
 -20  -4   3   -0.33    0.94
 -20   4   3   -0.11    0.14
 -20   4   3    0.11    0.63
  20   4  -3   -0.10    0.61
 -20   4   3    0.26    0.83
  20   4  -3    1.77    1.02
 -20   4   3   -0.09    0.69
  20   4  -3    0.38    0.70
 -20   4   3    0.03    0.78
  20   4  -3    0.38    0.58
  18  -4  -3    4.76    0.80
  18  -4  -3    3.65    0.68
  18  -4  -3    6.24    1.25
  18  -4  -3    3.23    0.82
 -18  -4   3    4.56    1.40
 -18  -4   3    5.37    0.76
 -18   4   3    4.70    1.05
 -18   4   3    4.31    0.93
 -18   4   3    3.86    0.70
 -18   4   3    4.00    1.06
  18   4  -3    3.60    0.75
  18   4  -3    3.38    0.81
  18   4  -3    4.58    0.75
  18   4  -3    3.93    0.93
 -16  -4   3    5.74    1.34
 -16  -4   3    8.37    1.29
  16  -4  -3    6.92    0.81
 -16  -4   3    7.86    0.81
 -16  -4   3    5.40    0.77
  16  -4  -3    6.72    0.76
  16  -4  -3    7.55    1.02
  16   4  -3    6.92    1.02
 -16   4   3    5.84    0.90
 -16   4   3    5.51    0.92
  16   4  -3    7.15    0.80
  16   4  -3    8.27    0.87
 -16   4   3    6.96    0.79
 -16   4   3    5.06    0.98
  14  -4  -3  179.28    8.24
 -14  -4   3  174.53    8.28
  14  -4  -3  165.99    8.48
  14  -4  -3  189.45    8.29
 -14  -4   3  165.26    9.05
  14  -4  -3  207.21    8.86
 -14  -4   3  178.41    9.20
  14   4  -3  188.56    8.31
  14   4  -3  182.75    8.26
  14   4  -3  177.05    8.48
  14   4  -3  199.19    8.79
 -14   4   3  198.16    8.60
 -14   4   3  173.89    8.71
 -14   4   3  164.29    8.49
  12  -4  -3  200.31    9.81
  12  -4  -3  210.39    9.63
 -12  -4   3  204.03   10.15
 -12  -4   3  208.24    9.69
  12  -4  -3  234.75   10.47
 -12  -4   3  224.91    9.67
 -12  -4   3  201.87   10.37
  12  -4  -3  228.23    9.68
 -12   4   3  200.24    9.88
  12   4  -3  210.71    9.65
 -12   4   3  219.89    9.64
 -12   4   3  208.02   10.05
  12   4  -3  221.05    9.69
  12   4  -3  206.25    9.87
 -12   4   3  231.63    9.96
  12   4  -3  234.34   10.55
  10  -4  -3    4.80    0.51
 -10  -4   3    6.27    1.01
 -10  -4   3    5.34    0.59
  10  -4  -3    4.91    0.69
 -10  -4   3    3.53    0.73
  10  -4  -3    6.68    0.86
  10  -4  -3    5.57    0.59
  10   4  -3    4.65    0.68
 -10   4   3    5.48    0.56
 -10   4   3    5.05    0.81
  10   4  -3    4.06    0.70
  10   4  -3    4.94    0.52
 -10   4   3    3.93    0.61
  10   4  -3    4.44    0.53
 -10   4   3    5.69    0.76
  -8  -4   3  142.78    6.36
  -8  -4   3  136.23    6.81
   8  -4  -3  141.88    6.35
  -8  -4   3  148.48    6.78
   8  -4  -3  135.32    6.46
   8   4  -3  148.55    6.77
   8   4  -3  143.79    6.22
  -8   4   3  140.21    6.24
  -8   4   3  136.57    6.51
  -8   4   3  135.53    6.33
  -8   4   3  140.54    6.32
   8   4  -3  142.59    6.37
   8   4  -3  138.63    6.35
  -8   4   3  142.56    6.53
   8   4  -3  142.76    6.48
   6  -4  -3    6.63    0.55
   6  -4  -3    6.49    0.78
   6  -4  -3    6.54    0.60
  -6  -4   3    6.88    0.58
   6  -4  -3    6.70    0.56
   6  -4  -3    6.75    0.62
  -6  -4   3    6.41    0.93
  -6  -4   3    7.45    0.73
   6   4  -3    6.84    0.64
  -6   4   3    7.56    0.55
   6   4  -3    6.88    0.58
   6   4  -3    7.05    0.56
  -6   4   3    6.53    0.68
  -6   4   3    6.66    0.47
  -6   4   3    6.45    0.52
   4  -4  -3  530.06   23.23
   4  -4  -3  514.07   23.30
  -4  -4   3  522.94   23.72
  -4  -4   3  534.23   23.31
  -4  -4   3  547.89   23.33
   4  -4  -3  567.58   23.32
  -4   4   3  540.03   23.28
  -4   4   3  516.77   23.40
   4   4  -3  545.38   23.32
  -4   4   3  505.82   23.28
  -4   4   3  545.27   23.29
   4   4  -3  504.61   23.29
  -2  -4   3  509.88   22.13
  -2  -4   3  495.61   22.49
   2  -4  -3  493.98   22.12
   2  -4  -3  516.07   22.00
   2   4  -3  518.10   22.13
  -2   4   3  503.82   22.10
  -2   4   3  512.52   22.09
   2   4  -3  490.87   22.11
  -2   4   3  494.79   22.13
   0  -4   3   12.91    0.80
   0  -4   3   11.71    0.85
   0  -4   3   12.41    1.10
   0  -4  -3   12.28    0.80
   0  -4  -3   11.15    0.79
   0  -4   3   11.46    0.79
   0  -4  -3   12.53    0.78
   0   4  -3   12.59    0.79
   0   4   3   12.54    0.80
   0   4   3   12.35    0.62
   0   4   3   11.96    0.77
   0   4   3   12.31    0.82
   0   4  -3   12.11    0.78
   0   4  -3   12.32    0.83
  -2  -4  -3   97.95    4.60
   2  -4   3   98.36    4.67
  -2  -4  -3   98.92    4.57
   2  -4   3   95.16    4.56
  -2  -4  -3  104.85    4.60
   2  -4   3   98.87    4.60
   2   4   3  108.91    4.48
  -2   4  -3  101.44    4.58
   2   4   3   94.75    4.60
  -2   4  -3  100.31    4.73
  -2   4  -3   97.45    4.58
   2   4   3   97.39    4.56
   2   4   3  101.99    4.58
  -4  -4  -3   37.91    1.84
  -4  -4  -3   34.73    1.88
  -4  -4  -3   35.92    1.81
   4  -4   3   37.28    1.89
   4  -4   3   33.65    1.82
   4  -4   3   33.61    1.91
  -4   4  -3   34.30    1.75
   4   4   3   35.55    1.83
   4   4   3   36.23    1.85
  -4   4  -3   32.72    1.71
   4   4   3   37.42    1.76
  -4   4  -3   37.30    1.98
  -4   4  -3   34.36    1.85
   4   4   3   34.38    1.85
  -4   4  -3   36.39    1.88
   6  -4   3  222.31   10.45
  -6  -4  -3  243.82   10.36
  -6  -4  -3  228.81   10.40
  -6  -4  -3  241.94   10.32
   6  -4   3  238.71   10.40
  -6  -4  -3  223.20   10.29
  -6   4  -3  235.40   10.24
   6   4   3  222.84   10.35
  -6   4  -3  236.10   10.38
  -6   4  -3  236.57   10.48
  -6   4  -3  223.71   10.36
   6   4   3  243.90   10.38
   6   4   3  229.26   10.20
   6   4   3  223.07   10.34
  -6   4  -3  210.76   10.51
  -8  -4  -3  606.33   27.73
   8  -4   3  606.99   27.66
  -8  -4  -3  658.29   27.70
   8  -4   3  603.00   27.80
   8  -4   3  682.33   27.98
  -8  -4  -3  649.44   27.62
  -8  -4  -3  618.76   27.56
  -8   4  -3  606.66   27.74
   8   4   3  621.29   27.68
  -8   4  -3  636.28   27.91
   8   4   3  635.61   27.93
  -8   4  -3  598.76   27.70
   8   4   3  613.47   27.69
  -8   4  -3  655.53   27.54
  -8   4  -3  644.93   27.72
   8   4   3  610.20   27.89
  10  -4   3   89.46    4.23
  10  -4   3   82.71    4.29
 -10  -4  -3   85.43    4.03
 -10  -4  -3   89.04    4.16
  10  -4   3   79.74    4.11
 -10   4  -3   79.72    4.22
  10   4   3   87.44    4.09
  10   4   3   84.31    4.11
 -10   4  -3   84.28    4.20
 -10   4  -3   86.29    3.92
 -10   4  -3   84.78    4.25
  10   4   3   90.15    4.20
  10   4   3   82.34    4.15
 -10   4  -3   88.09    4.18
 -12  -4  -3   25.86    1.78
 -12  -4  -3   25.83    1.88
 -12  -4  -3   28.04    1.59
  12  -4   3   28.10    1.87
  12  -4   3   27.77    1.78
  12   4   3   28.20    1.70
 -12   4  -3   30.90    1.96
 -12   4  -3   29.21    1.87
  12   4   3   30.32    1.77
 -12   4  -3   27.58    1.45
  12   4   3   29.98    1.88
  12   4   3   26.62    1.82
 -12   4  -3   26.38    1.82
 -12   4  -3   24.66    1.85
  14  -4   3   19.06    1.54
 -14  -4  -3   20.59    1.69
 -14  -4  -3   20.76    1.32
 -14  -4  -3   21.02    1.75
  14  -4   3   20.89    1.75
  14   4   3   21.26    1.65
  14   4   3   20.34    1.67
 -14   4  -3   19.72    1.62
 -14   4  -3   18.84    1.66
 -14   4  -3   16.97    2.03
  14   4   3   21.97    1.45
  14   4   3   21.90    1.60
 -14   4  -3   19.52    1.66
  19  -5  -3    0.12    0.77
  19  -5  -3   -0.13    0.56
 -19  -5   3    0.26    1.10
  19  -5  -3    0.07    0.62
 -19  -5   3    0.92    0.58
  19  -5  -3   -0.29    0.56
 -19  -5   3    0.25    0.82
  19   5  -3    0.65    0.64
  19   5  -3    0.57    0.78
 -19   5   3    0.22    0.81
 -19   5   3    0.59    0.57
 -19   5   3   -0.48    0.76
  19   5  -3    1.19    0.69
 -19   5   3   -0.14    0.73
  17  -5  -3    5.34    0.82
 -17  -5   3    5.76    1.53
 -17  -5   3    5.77    0.78
  17  -5  -3    4.14    0.81
  17  -5  -3    5.31    0.76
 -17  -5   3    4.70    1.08
  17   5  -3    6.10    0.83
 -17   5   3    5.79    1.06
 -17   5   3    6.48    0.82
  17   5  -3    6.17    0.86
 -17   5   3    5.03    1.05
  17   5  -3    5.02    0.87
 -17   5   3    7.08    1.28
  15  -5  -3    0.20    0.43
  15  -5  -3    0.21    0.46
 -15  -5   3    0.11    0.48
  15  -5  -3   -0.05    0.49
 -15  -5   3    0.18    0.45
 -15  -5   3   -0.15    0.79
 -15  -5   3    0.17    0.68
  15   5  -3    0.73    0.49
  15   5  -3   -0.27    0.45
 -15   5   3    0.25    0.43
 -15   5   3   -0.19    0.55
  15   5  -3    0.27    0.56
 -15   5   3    0.92    0.72
  13  -5  -3   31.49    2.14
 -13  -5   3   28.16    2.45
  13  -5  -3   28.37    1.70
  13  -5  -3   33.19    1.75
  13  -5  -3   27.66    2.60
 -13  -5   3   30.48    1.77
 -13  -5   3   29.07    2.21
  13   5  -3   29.50    1.72
  13   5  -3   28.91    1.94
 -13   5   3   35.11    2.07
  13   5  -3   29.14    1.74
 -13   5   3   29.28    2.53
 -13   5   3   29.96    1.71
  11  -5  -3   14.26    1.62
 -11  -5   3   12.72    1.01
  11  -5  -3   12.71    1.11
  11  -5  -3   13.50    0.98
 -11  -5   3   14.15    1.01
 -11  -5   3   11.96    1.38
 -11  -5   3   11.71    1.54
  11  -5  -3   12.51    0.97
  11   5  -3   12.57    0.96
  11   5  -3   13.78    0.99
 -11   5   3   12.28    0.95
  11   5  -3   11.53    1.17
 -11   5   3   14.38    1.23
 -11   5   3   12.24    1.26
  11   5  -3   15.08    1.10
 -11   5   3   11.46    1.18
   9  -5  -3    1.38    0.37
   9  -5  -3    1.50    0.37
  -9  -5   3    1.26    0.38
  -9  -5   3    2.83    0.81
   9  -5  -3    1.07    0.49
  -9  -5   3    1.82    0.71
   9  -5  -3    1.75    0.47
  -9  -5   3    1.71    0.40
  -9   5   3    1.44    0.22
  -9   5   3    1.72    0.53
   9   5  -3    1.13    0.37
  -9   5   3    1.27    0.50
  -9   5   3    1.50    0.35
   9   5  -3    1.71    0.44
   9   5  -3    2.11    0.43
  -7  -5   3    3.85    0.86
  -7  -5   3    3.43    0.45
  -7  -5   3    3.44    0.66
   7  -5  -3    2.42    0.53
   7  -5  -3    3.25    0.50
   7  -5  -3    3.48    0.44
   7  -5  -3    3.09    0.43
  -7  -5   3    3.33    0.45
   7   5  -3    2.99    0.46
   7   5  -3    3.43    0.43
   7   5  -3    3.10    0.45
  -7   5   3    3.59    0.63
  -7   5   3    3.01    0.40
  -7   5   3    3.43    0.34
  -7   5   3    3.20    0.52
  -5  -5   3   12.49    0.87
   5  -5  -3   11.27    1.04
  -5  -5   3   10.49    0.80
  -5  -5   3   10.12    1.18
  -5  -5   3   12.15    0.83
   5  -5  -3   10.92    0.79
   5  -5  -3   13.70    0.85
   5  -5  -3   11.48    0.81
   5   5  -3   12.06    0.83
  -5   5   3   11.69    0.91
  -5   5   3   11.67    0.88
   5   5  -3   11.17    0.80
  -5   5   3   12.72    0.79
   5   5  -3   11.61    0.85
  -5   5   3   11.70    0.73
  -3  -5   3   52.06    3.02
   3  -5  -3   55.98    2.67
  -3  -5   3   53.87    2.62
  -3  -5   3   54.58    2.62
   3  -5  -3   51.02    2.60
  -3  -5   3   51.35    2.66
   3  -5  -3   56.98    2.60
  -3   5   3   52.98    2.58
   3   5  -3   54.94    2.67
  -3   5   3   54.50    2.58
   3   5  -3   52.97    2.60
  -3   5   3   59.08    2.64
   3   5  -3   55.84    2.62
  -3   5   3   54.54    2.70
   1  -5  -3   19.66    1.15
  -1  -5   3   19.95    1.15
  -1  -5   3   18.03    1.18
  -1  -5   3   19.45    1.14
   1  -5  -3   21.78    1.18
  -1  -5   3   18.08    1.52
   1  -5  -3   19.60    1.13
  -1   5   3   20.60    1.07
   1   5  -3   18.49    1.12
  -1   5   3   18.69    1.18
  -1   5   3   19.73    1.15
  -1   5   3   20.34    1.12
   1   5  -3   20.58    1.18
   1   5  -3   20.11    1.15
   1  -5   3    0.57    0.35
   1  -5   3    0.78    0.32
  -1  -5  -3    0.85    0.31
  -1  -5  -3    0.60    0.33
  -1  -5  -3    0.97    0.33
   1   5   3    0.31    0.28
   1   5   3    0.34    0.31
   1   5   3    0.65    0.32
   1   5   3    0.92    0.33
  -1   5  -3    0.59    0.32
  -1   5  -3    0.31    0.30
   1   5   3    0.73    0.20
   3  -5   3    1.11    0.37
  -3  -5  -3    1.44    0.38
  -3  -5  -3    1.59    0.38
   3  -5   3    1.92    0.44
  -3  -5  -3    1.99    0.42
   3  -5   3    1.50    0.44
  -3   5  -3    1.10    0.42
   3   5   3    2.45    0.28
  -3   5  -3    1.75    0.50
  -3   5  -3    1.39    0.39
   3   5   3    1.50    0.40
   3   5   3    0.92    0.33
   3   5   3    1.59    0.40
   5  -5   3    7.36    0.76
  -5  -5  -3    6.29    0.67
   5  -5   3    7.12    0.71
  -5  -5  -3    7.11    0.65
   5  -5   3    6.63    0.79
  -5  -5  -3    5.52    0.68
  -5   5  -3    6.91    0.74
  -5   5  -3    6.95    0.59
   5   5   3    5.90    0.65
  -5   5  -3    6.15    0.84
   5   5   3    6.29    0.48
  -5   5  -3    6.82    0.48
   5   5   3    6.39    0.69
  -5   5  -3    4.83    0.63
   5   5   3    5.66    0.65
  -7  -5  -3   49.31    2.60
  -7  -5  -3   53.61    2.53
  -7  -5  -3   48.04    2.67
   7  -5   3   49.10    2.70
   7  -5   3   51.94    2.84
  -7  -5  -3   47.15    2.55
   7  -5   3   50.91    2.62
  -7   5  -3   51.69    2.66
   7   5   3   50.58    2.62
  -7   5  -3   46.94    2.63
  -7   5  -3   52.48    2.77
   7   5   3   54.36    2.66
   7   5   3   53.12    2.72
  -7   5  -3   51.98    2.45
   7   5   3   51.99    2.44
   9  -5   3   15.53    1.32
   9  -5   3   14.08    1.20
  -9  -5  -3   14.51    1.26
   9  -5   3   18.39    1.36
  -9  -5  -3   14.76    1.23
  -9  -5  -3   15.08    1.06
  -9  -5  -3   15.83    1.04
  -9   5  -3   14.30    0.93
  -9   5  -3   13.34    1.49
  -9   5  -3   16.60    1.30
   9   5   3   15.08    1.22
  -9   5  -3   14.12    1.27
  -9   5  -3   14.48    1.09
   9   5   3   14.10    1.21
   9   5   3   17.34    1.06
   9   5   3   14.71    1.18
  11  -5   3    0.45    0.52
 -11  -5  -3    0.75    0.57
 -11  -5  -3    0.57    0.39
  11  -5   3   -0.05    0.54
 -11  -5  -3    0.25    0.57
  11  -5   3    0.38    0.55
 -11   5  -3    0.61    0.56
  11   5   3   -0.12    0.41
 -11   5  -3    0.02    0.56
  11   5   3    0.20    0.54
 -11   5  -3    0.28    0.30
 -11   5  -3    0.44    0.55
 -11   5  -3    0.03    0.45
  11   5   3    0.59    0.51
  11   5   3    0.64    0.60
 -13  -5  -3    2.34    0.57
 -13  -5  -3    1.91    0.70
  13  -5   3    1.54    0.67
  13  -5   3    1.78    0.81
  13  -5   3    2.55    0.78
 -13  -5  -3    1.36    0.71
  13   5   3    1.67    0.59
 -13   5  -3    1.62    0.69
  13   5   3    1.24    0.69
 -13   5  -3    1.64    0.63
  13   5   3    1.28    0.66
 -13   5  -3    1.67    0.38
  13   5   3    0.93    0.45
 -13   5  -3    1.52    0.76
 -13   5  -3    2.11    0.70
  18  -6  -3    3.25    0.74
 -18  -6   3    2.96    1.35
 -18  -6   3    2.25    0.68
  18  -6  -3    2.33    0.73
 -18  -6   3    3.05    1.04
  18  -6  -3    1.89    0.82
 -18   6   3    2.90    0.69
 -18   6   3    1.72    0.86
  18   6  -3    2.98    0.72
  18   6  -3    2.92    0.77
 -18   6   3    3.94    0.95
 -18   6   3    1.44    0.97
  18   6  -3    2.03    0.86
  16  -6  -3   -0.16    0.58
 -16  -6   3    0.42    0.75
  16  -6  -3    0.18    0.57
  16  -6  -3    0.38    0.53
 -16  -6   3   -0.08    0.11
  16  -6  -3    1.29    0.75
 -16  -6   3    0.21    0.92
 -16  -6   3    0.91    0.56
  16   6  -3    0.27    0.58
  16   6  -3    0.06    0.53
 -16   6   3   -0.02    0.52
 -16   6   3   -0.38    0.68
 -16   6   3   -0.02    0.11
 -16   6   3    0.25    0.73
  16   6  -3    0.03    0.59
 -16   6   3    0.42    0.72
  14  -6  -3   41.93    2.27
 -14  -6   3   46.03    2.31
 -14  -6   3   39.17    3.12
  14  -6  -3   44.47    2.29
  14  -6  -3   41.83    2.48
 -14  -6   3   40.00    2.81
 -14  -6   3   40.77    2.29
 -14   6   3   41.13    2.38
  14   6  -3   37.88    2.23
 -14   6   3   40.08    2.64
  14   6  -3   46.18    2.34
  14   6  -3   39.27    2.49
 -14   6   3   36.67    2.21
 -14   6   3   36.70    2.62
  12  -6  -3   23.42    1.94
 -12  -6   3   20.49    2.14
 -12  -6   3   22.29    1.95
 -12  -6   3   21.95    1.52
  12  -6  -3   22.71    1.47
  12  -6  -3   25.47    1.86
  12  -6  -3   24.31    1.47
 -12  -6   3   26.12    1.53
 -12   6   3   23.12    1.82
 -12   6   3   24.54    1.77
  12   6  -3   19.62    1.66
  12   6  -3   23.69    1.48
 -12   6   3   22.88    1.47
  12   6  -3   25.21    1.58
  12   6  -3   25.42    1.52
 -10  -6   3   17.77    1.17
 -10  -6   3   15.40    1.17
 -10  -6   3   15.00    1.69
  10  -6  -3   16.44    1.44
  10  -6  -3   14.10    1.23
  10  -6  -3   15.88    1.11
 -10  -6   3   16.64    1.74
  10   6  -3   15.79    1.27
 -10   6   3   16.08    0.83
  10   6  -3   17.32    1.18
 -10   6   3   15.57    1.12
 -10   6   3   17.92    1.76
  10   6  -3   16.40    1.19
 -10   6   3   17.03    1.35
  -8  -6   3   26.01    1.48
  -8  -6   3   26.50    1.92
   8  -6  -3   25.61    1.73
  -8  -6   3   24.98    1.94
   8  -6  -3   23.86    1.45
  -8  -6   3   24.15    1.45
   8  -6  -3   23.44    1.54
   8  -6  -3   25.48    1.45
   8   6  -3   23.67    1.44
  -8   6   3   25.84    1.27
  -8   6   3   27.55    1.65
  -8   6   3   23.17    1.62
   8   6  -3   25.54    1.47
  -8   6   3   25.28    1.40
   8   6  -3   26.77    1.52
   6  -6  -3    7.89    0.77
   6  -6  -3    9.65    1.01
  -6  -6   3    9.16    0.79
  -6  -6   3    6.02    0.98
  -6  -6   3    9.45    0.81
   6  -6  -3    9.32    0.76
   6  -6  -3    6.74    0.75
  -6  -6   3    8.24    0.91
  -6   6   3    9.68    0.74
  -6   6   3    7.30    0.85
   6   6  -3    7.98    0.75
   6   6  -3    8.49    0.77
  -6   6   3    8.12    0.62
   6   6  -3    9.06    0.76
  -6   6   3    9.18    0.86
  -4  -6   3   43.66    2.23
  -4  -6   3   47.42    2.14
   4  -6  -3   44.75    2.20
  -4  -6   3   41.06    2.21
   4  -6  -3   44.00    2.23
   4  -6  -3   42.45    2.47
  -4  -6   3   39.79    2.65
  -4   6   3   43.03    2.19
  -4   6   3   43.81    2.18
  -4   6   3   42.61    2.31
  -4   6   3   48.84    2.30
  -4   6   3   42.20    2.16
   4   6  -3   40.73    2.19
   4   6  -3   47.11    2.27
   4   6  -3   46.11    2.24
   2  -6  -3   99.66    4.53
  -2  -6   3   89.86    4.95
  -2  -6   3  100.72    4.51
   2  -6  -3  100.56    4.48
  -2  -6   3   95.01    4.49
  -2  -6   3   94.10    4.52
   2  -6  -3   90.08    4.47
   2   6  -3   91.79    4.46
  -2   6   3   94.43    4.54
  -2   6   3  100.71    4.48
   2   6  -3  100.15    4.49
  -2   6   3   93.28    4.45
   2   6  -3   99.76    4.52
  -2   6   3   94.17    4.48
  -2   6   3   99.37    4.46
   0  -6  -3    1.46    0.40
   0  -6  -3    1.09    0.39
   0  -6   3    0.57    0.37
   0  -6   3    1.22    0.38
   0  -6   3    0.87    0.38
   0  -6  -3    1.00    0.39
   0   6   3    1.63    0.33
   0   6  -3    0.94    0.37
   0   6   3    0.98    0.34
   0   6  -3    1.42    0.39
   0   6   3    0.78    0.36
   0   6  -3    1.26    0.39
   0   6   3    1.10    0.37
   0   6   3    1.06    0.36
   2  -6   3   26.94    1.58
   2  -6   3   27.51    1.61
  -2  -6  -3   24.78    1.57
  -2  -6  -3   26.50    1.55
   2  -6   3   25.87    1.54
  -2  -6  -3   30.35    1.54
  -2   6  -3   26.36    1.53
   2   6   3   25.62    1.53
   2   6   3   28.80    1.56
  -2   6  -3   28.02    1.56
  -2   6  -3   27.91    1.73
   2   6   3   26.53    1.52
   2   6   3   28.79    1.39
   2   6   3   24.61    1.58
   4  -6   3   42.11    2.35
  -4  -6  -3   47.51    2.33
   4  -6   3   42.60    2.30
  -4  -6  -3   40.91    2.33
  -4  -6  -3   47.69    2.27
   4  -6   3   48.19    2.43
  -4   6  -3   43.76    2.31
   4   6   3   44.17    2.32
   4   6   3   43.25    2.08
   4   6   3   42.05    2.29
   4   6   3   46.65    2.11
   4   6   3   40.91    2.35
  -4   6  -3   42.09    2.30
  -4   6  -3   44.60    2.49
   4   6   3   45.65    2.05
  -6  -6  -3    7.00    0.77
  -6  -6  -3    8.32    0.72
  -6  -6  -3    5.36    0.76
   6  -6   3    5.75    0.72
   6  -6   3    7.18    0.79
   6  -6   3    6.38    0.83
   6   6   3    6.54    0.80
   6   6   3    6.82    0.59
  -6   6  -3    6.48    0.75
   6   6   3    6.53    0.74
   6   6   3    5.46    0.71
  -6   6  -3    6.55    0.62
  -6   6  -3    7.24    0.96
  -6   6  -3    6.91    0.80
  -8  -6  -3  103.66    4.65
   8  -6   3   97.99    4.76
  -8  -6  -3   94.31    4.75
  -8  -6  -3  103.83    4.78
   8  -6   3  100.49    4.88
  -8  -6  -3   91.74    4.82
   8  -6   3  103.76    4.84
  -8   6  -3   91.01    4.76
  -8   6  -3  101.70    4.96
   8   6   3   99.92    4.67
   8   6   3   94.53    4.76
  -8   6  -3  100.87    4.82
   8   6   3  102.18    4.81
  -8   6  -3   97.24    4.55
   8   6   3  105.49    4.81
 -10  -6  -3   35.26    2.08
  10  -6   3   35.49    2.11
 -10  -6  -3   35.13    1.87
 -10  -6  -3   33.34    1.98
 -10  -6  -3   32.64    2.16
  10  -6   3   38.20    2.20
  10  -6   3   34.33    2.18
 -10   6  -3   31.28    2.07
  10   6   3   35.19    1.90
  10   6   3   33.44    2.11
  10   6   3   35.74    2.11
 -10   6  -3   34.53    2.21
 -10   6  -3   34.46    1.77
  10   6   3   37.19    2.09
 -10   6  -3   32.63    1.90
 -10   6  -3   36.89    2.15
  12  -6   3    1.30    0.70
 -12  -6  -3    2.17    0.70
 -12  -6  -3    0.89    0.46
 -12  -6  -3    0.92    0.69
  12  -6   3    0.50    0.64
  12  -6   3    0.71    0.63
 -12   6  -3    0.39    0.72
  12   6   3    1.17    0.64
 -12   6  -3    1.14    0.77
 -12   6  -3    1.64    0.36
  12   6   3    1.37    0.69
 -12   6  -3    0.60    0.52
  12   6   3    1.20    0.65
 -12   6  -3    0.48    0.63
  17  -7  -3    5.11    1.07
  17  -7  -3    4.03    0.82
 -17  -7   3    4.24    1.35
 -17  -7   3    5.33    1.26
 -17  -7   3    5.88    0.86
  17   7  -3    3.77    0.91
 -17   7   3    2.67    1.09
  17   7  -3    7.10    1.06
 -17   7   3    4.97    1.10
  17   7  -3    3.90    0.78
  17   7  -3    4.14    0.87
 -17   7   3    4.26    0.96
  15  -7  -3   47.58    2.75
 -15  -7   3   44.74    3.29
 -15  -7   3   49.92    3.70
  15  -7  -3   54.67    3.29
  15  -7  -3   48.53    3.00
 -15  -7   3   61.05    3.70
  15  -7  -3   51.46    2.79
  15   7  -3   51.13    2.82
 -15   7   3   54.16    3.13
 -15   7   3   46.19    3.30
 -15   7   3   47.31    3.20
  15   7  -3   55.76    2.90
  15   7  -3   48.60    3.02
  15   7  -3   55.04    2.79
  13  -7  -3  133.22    6.68
 -13  -7   3  148.57    6.50
 -13  -7   3  121.14    7.75
  13  -7  -3  144.57    6.49
  13  -7  -3  135.37    6.46
 -13  -7   3  131.80    7.07
 -13   7   3  133.36    6.87
  13   7  -3  138.66    6.45
  13   7  -3  133.32    6.69
 -13   7   3  146.72    6.48
  13   7  -3  149.33    6.53
  11  -7  -3   32.19    1.87
 -11  -7   3   34.73    1.91
  11  -7  -3   30.59    1.86
 -11  -7   3   27.77    1.87
  11  -7  -3   32.72    2.59
  11  -7  -3   31.72    2.17
 -11  -7   3   27.69    2.51
 -11  -7   3   30.01    2.40
  11   7  -3   32.55    1.89
  11   7  -3   32.08    1.84
 -11   7   3   35.07    2.13
 -11   7   3   31.71    2.19
  11   7  -3   35.31    1.92
  11   7  -3   30.99    2.09
 -11   7   3   31.64    1.48
 -11   7   3   31.25    1.85
  -9  -7   3   83.78    4.67
   9  -7  -3   80.73    4.18
  -9  -7   3   73.99    4.56
  -9  -7   3   80.46    4.07
  -9  -7   3   89.41    4.09
   9  -7  -3   86.07    4.05
   9  -7  -3   83.75    4.07
   9  -7  -3   92.77    4.44
  -9   7   3   82.57    4.31
   9   7  -3   89.96    4.67
   9   7  -3   88.87    4.13
   9   7  -3   79.90    3.76
  -9   7   3   91.20    4.31
  -9   7   3   83.63    3.83
   9   7  -3   83.65    4.04
  -9   7   3   81.89    4.04
  -7  -7   3   39.24    2.22
  -7  -7   3   45.71    2.58
   7  -7  -3   46.11    2.24
  -7  -7   3   45.17    2.27
  -7  -7   3   39.32    2.96
  -7   7   3   46.71    2.41
  -7   7   3   40.43    2.18
  -7   7   3   42.53    2.05
   7   7  -3   39.04    2.78
   7   7  -3   44.09    2.25
  -7   7   3   35.86    2.56
  -7   7   3   36.11    2.12
   7   7  -3   42.88    2.22
  -5  -7   3  203.30    8.70
  -5  -7   3  184.77    8.67
   5  -7  -3  198.86    8.67
  -5  -7   3  212.53    8.74
   5  -7  -3  203.43    8.99
   5  -7  -3  179.75    8.66
  -5  -7   3  167.85    9.14
   5   7  -3  193.28    9.18
  -5   7   3  173.44    8.62
  -5   7   3  188.03    8.58
  -5   7   3  198.47    8.64
  -5   7   3  184.21    8.78
   5   7  -3  182.57    8.64
  -5   7   3  201.84    8.79
   5   7  -3  197.34    8.69
  -3  -7   3  405.29   18.16
  -3  -7   3  379.60   18.67
  -3  -7   3  401.24   18.18
   3  -7  -3  392.89   18.16
  -3  -7   3  422.18   18.21
   3  -7  -3  433.96   18.16
   3   7  -3  435.05   18.17
   3   7  -3  405.09   18.14
  -3   7   3  428.03   18.13
  -3   7   3  378.81   18.11
   3   7  -3  427.35   18.17
  -3   7   3  404.66   18.23
  -3   7   3  390.14   18.11
  -3   7   3  427.37   18.21
   1  -7  -3  198.27    8.51
  -1  -7   3  186.08    8.51
   1  -7  -3  177.79    8.51
  -1  -7   3  186.57    8.53
  -1  -7   3  187.52    8.67
   1   7  -3  183.44    8.49
  -1   7   3  170.86    8.51
  -1   7   3  177.01    8.47
   1   7  -3  196.35    8.51
  -1   7   3  196.93    8.49
  -1   7   3  195.43    8.49
   1   7  -3  195.28    8.51
  -1   7   3  184.85    8.53
  -1  -7  -3   16.28    1.18
  -1  -7  -3   16.96    1.29
  -1  -7  -3   18.58    1.15
   1  -7   3   14.31    1.13
   1  -7   3   15.34    1.18
   1  -7   3   13.42    1.11
   1   7   3   15.80    1.11
   1   7   3   15.27    1.12
   1   7   3   16.74    1.03
   1   7   3   16.84    1.13
  -1   7  -3   17.67    1.15
   1   7   3   13.68    1.20
  -1   7  -3   15.17    1.14
  -3  -7  -3  207.95    8.93
  -3  -7  -3  183.55    9.01
  -3  -7  -3  202.75    8.97
   3  -7   3  208.60    9.01
   3  -7   3  193.76    9.01
   3  -7   3  189.93    8.95
   3   7   3  190.80    8.77
  -3   7  -3  189.28    8.95
   3   7   3  172.02    9.21
  -3   7  -3  200.94    8.95
   3   7   3  196.40    8.92
   3   7   3  216.07    8.85
   3   7   3  207.48    8.97
  -5  -7  -3    2.35    0.59
  -5  -7  -3    1.04    0.54
   5  -7   3    0.99    0.52
  -5  -7  -3    2.03    0.44
   5  -7   3    1.61    0.55
   5  -7   3    2.57    1.06
  -5   7  -3    1.42    0.53
   5   7   3    1.52    0.38
  -5   7  -3    1.30    0.39
   5   7   3    1.19    0.54
   5   7   3    1.31    0.34
  -5   7  -3    1.43    0.57
   5   7   3    1.40    0.53
   5   7   3    1.39    0.53
  -7  -7  -3  202.01    9.89
   7  -7   3  222.95    9.91
   7  -7   3  208.45    9.91
   7  -7   3  206.50    9.83
  -7  -7  -3  227.42    9.74
  -7  -7  -3  227.67    9.87
   7   7   3  216.40    9.93
  -7   7  -3  213.59    9.65
  -7   7  -3  220.64    9.90
   7   7   3  216.58    9.65
  -7   7  -3  207.68    9.84
  -7   7  -3  216.84   10.04
   7   7   3  207.24    9.83
   7   7   3  227.78    9.88
   9  -7   3  217.60    9.85
   9  -7   3  203.56    9.77
  -9  -7  -3  224.20    9.81
  -9  -7  -3  197.31    9.79
   9  -7   3  205.91    9.86
  -9  -7  -3  205.76    9.85
  -9  -7  -3  223.26    9.66
  -9   7  -3  221.26   10.01
   9   7   3  203.20    9.77
   9   7   3  219.01    9.82
  -9   7  -3  219.14    9.54
   9   7   3  213.71    9.83
  -9   7  -3  225.17    9.86
  -9   7  -3  207.21    9.80
 -11  -7  -3    0.41    0.62
  11  -7   3    0.29    0.63
 -11  -7  -3    0.48    0.66
  11  -7   3    0.93    0.70
 -11  -7  -3    0.66    0.51
  11  -7   3    1.09    0.68
 -11  -7  -3    1.20    0.47
 -11   7  -3    0.80    0.69
  11   7   3    0.53    0.62
 -11   7  -3    0.33    0.43
 -11   7  -3    0.05    0.65
 -11   7  -3    0.69    0.36
 -11   7  -3    0.65    0.67
  11   7   3    0.24    0.61
  11   7   3    0.51    0.64
  14  -8  -3  225.06   10.55
 -14  -8   3  215.55   11.21
  14  -8  -3  235.12   10.58
 -14  -8   3  213.79   11.47
  14  -8  -3  206.46   10.74
 -14  -8   3  247.47   10.60
  14  -8  -3  243.62   11.04
 -14   8   3  243.77   10.57
  14   8  -3  215.26   10.76
  14   8  -3  223.95   10.52
  14   8  -3  239.73   10.62
 -14   8   3  249.02   10.97
  14   8  -3  246.07   10.62
 -14   8   3  222.22   11.01
  12  -8  -3  174.63    8.86
 -12  -8   3  199.83    8.74
  12  -8  -3  179.20    8.68
 -12  -8   3  169.34    9.29
 -12  -8   3  172.05    9.48
  12  -8  -3  205.62    8.74
  12  -8  -3  210.98    9.24
  12   8  -3  182.78    8.93
 -12   8   3  191.87    8.68
  12   8  -3  182.03    8.66
 -12   8   3  178.82    9.06
 -12   8   3  206.06    9.04
  12   8  -3  199.27    8.75
  10  -8  -3    0.09    0.34
  10  -8  -3    0.63    0.54
 -10  -8   3    0.79    0.55
 -10  -8   3    1.01    0.54
 -10  -8   3    0.61    0.82
 -10  -8   3    0.34    0.81
  10  -8  -3    0.49    0.51
 -10   8   3    0.61    0.62
  10   8  -3   -0.23    0.49
 -10   8   3    0.43    0.27
  10   8  -3    0.55    0.50
 -10   8   3    0.02    0.56
 -10   8   3    0.41    0.45
  10   8  -3    0.98    0.58
 -10   8   3    1.00    0.49
   8  -8  -3  104.81    5.13
  -8  -8   3  106.49    4.83
  -8  -8   3   92.86    5.38
  -8  -8   3  107.58    5.31
   8  -8  -3  107.30    4.80
  -8  -8   3   96.85    4.80
   8  -8  -3   94.03    4.78
   8   8  -3  105.14    4.81
  -8   8   3   96.45    4.75
   8   8  -3   95.51    4.76
   8   8  -3   95.05    4.51
  -8   8   3   99.02    4.57
  -8   8   3   92.20    4.96
   8   8  -3  104.12    4.79
  -8   8   3  103.45    4.74
   6  -8  -3   64.44    3.26
  -6  -8   3   73.50    3.36
   6  -8  -3   59.75    3.28
  -6  -8   3   58.59    3.80
  -6  -8   3   75.66    3.50
  -6  -8   3   61.30    3.28
   6  -8  -3   65.96    3.57
  -6   8   3   60.31    3.13
   6   8  -3   69.60    3.31
   6   8  -3   62.70    3.27
  -6   8   3   62.62    3.26
  -6   8   3   62.83    3.42
   6   8  -3   70.18    3.31
  -6   8   3   71.90    3.46
  -6   8   3   66.02    3.24
  -4  -8   3  149.65    6.69
   4  -8  -3  147.33    6.95
  -4  -8   3  160.86    6.48
   4  -8  -3  137.01    6.66
  -4  -8   3  138.03    6.65
  -4  -8   3  130.58    7.19
   4  -8  -3  143.69    6.81
   4   8  -3  149.14    6.63
  -4   8   3  157.38    6.75
  -4   8   3  144.65    6.60
  -4   8   3  136.00    6.71
  -4   8   3  134.01    6.57
   4   8  -3  151.69    6.67
  -4   8   3  131.36    6.59
   4   8  -3  137.30    6.62
  -2  -8   3  474.95   24.36
  -2  -8   3  577.81   23.88
   2  -8  -3  566.02   23.83
  -2  -8   3  527.35   23.82
   2  -8  -3  530.25   23.85
  -2  -8   3  513.35   23.81
  -2   8   3  515.64   23.78
  -2   8   3  572.88   23.81
  -2   8   3  503.86   23.83
  -2   8   3  576.91   23.87
   2   8  -3  512.69   23.82
   2   8  -3  574.19   23.81
  -2   8   3  516.56   24.13
   2   8  -3  574.15   23.85
   0  -8  -3   53.07    2.87
   0  -8   3   53.89    2.83
   0  -8  -3   56.81    2.85
   0  -8   3   54.31    2.86
   0  -8   3   53.54    2.85
   0   8   3   64.30    2.85
   0   8   3   51.96    3.17
   0   8  -3   52.88    2.84
   0   8   3   50.60    2.80
   0   8  -3   57.84    2.86
   0   8   3   57.73    2.81
   0   8   3   52.90    2.82
  -2  -8  -3   57.64    2.88
   2  -8   3   53.03    2.87
   2  -8   3   55.28    2.91
  -2  -8  -3   51.89    2.89
   2  -8   3   52.06    2.84
   2   8   3   57.48    2.83
  -2   8  -3   52.98    2.83
   2   8   3   62.38    2.79
  -2   8  -3   58.55    2.89
   2   8   3   53.09    2.83
   2   8   3   57.35    2.86
   2   8   3   50.10    2.96
   4  -8   3   10.34    1.06
  -4  -8  -3   11.43    1.17
   4  -8   3   12.68    1.15
  -4  -8  -3   13.39    1.14
   4  -8   3   11.12    1.16
  -4  -8  -3   11.88    0.98
   4   8   3   11.98    1.21
  -4   8  -3   11.59    1.11
   4   8   3   11.80    0.97
   4   8   3   10.47    1.11
  -4   8  -3   10.79    1.13
   4   8   3   10.96    1.12
   4   8   3   11.13    0.83
   4   8   3   13.05    0.94
   6  -8   3   76.01    4.10
   6  -8   3   82.44    4.13
  -6  -8  -3   88.60    4.13
   6  -8   3   87.00    4.17
  -6  -8  -3   81.02    4.18
  -6  -8  -3   89.66    4.01
  -6   8  -3   82.74    4.31
  -6   8  -3   74.76    4.07
   6   8   3   76.70    4.08
  -6   8  -3   82.84    3.89
   6   8   3   85.19    4.12
   6   8   3   96.05    3.96
   6   8   3   81.58    4.23
   6   8   3   70.85    3.83
   8  -8   3  217.05   10.51
   8  -8   3  238.22   10.54
  -8  -8  -3  242.37   10.51
  -8  -8  -3  220.20   10.54
  -8  -8  -3  211.62   10.56
  -8  -8  -3  238.59   10.32
   8  -8   3  216.86   10.46
  -8   8  -3  227.29   10.22
  -8   8  -3  230.90   10.53
   8   8   3  230.17   10.57
   8   8   3  225.89   10.46
  -8   8  -3  241.48   10.99
   8   8   3  244.16   10.50
  -8   8  -3  215.70   10.45
  10  -8   3   73.19    4.01
  10  -8   3   77.98    4.03
  10  -8   3   72.99    3.95
 -10  -8  -3   72.12    3.98
 -10  -8  -3   81.86    3.74
 -10  -8  -3   71.99    4.03
 -10  -8  -3   84.17    4.03
  10   8   3   78.65    4.03
 -10   8  -3   79.60    4.19
 -10   8  -3   80.06    4.04
 -10   8  -3   68.50    3.95
 -10   8  -3   79.42    3.63
  13  -9  -3  106.68    5.39
  13  -9  -3   96.26    4.94
 -13  -9   3   89.04    5.55
 -13  -9   3  114.10    5.01
 -13  -9   3   90.97    5.71
  13  -9  -3  101.08    4.94
  13   9  -3   92.67    4.88
 -13   9   3  105.42    5.99
  13   9  -3  105.86    5.00
 -13   9   3  102.20    4.92
 -13   9   3  102.21    5.58
  13   9  -3   90.38    5.12
  13   9  -3  103.47    4.93
 -11  -9   3   39.71    2.97
  11  -9  -3   41.56    2.33
  11  -9  -3   40.71    2.64
  11  -9  -3   38.28    2.30
 -11  -9   3   38.17    2.97
  11   9  -3   36.12    2.25
 -11   9   3   41.27    2.58
 -11   9   3   35.81    2.60
  11   9  -3   38.81    2.35
 -11   9   3   38.22    2.22
  -9  -9   3   17.70    1.42
   9  -9  -3   14.68    0.89
   9  -9  -3   16.11    1.35
  -9  -9   3   15.87    1.78
   9  -9  -3   17.59    1.38
  -9  -9   3   12.82    1.79
  -9   9   3   16.88    0.99
  -9   9   3   16.03    1.22
   9   9  -3   17.95    1.41
  -9   9   3   13.38    1.49
   9   9  -3   15.36    1.22
   9   9  -3   16.13    1.35
   9   9  -3   15.49    0.88
  -7  -9   3   19.18    1.62
  -7  -9   3   17.23    1.39
  -7  -9   3   17.92    1.43
  -7  -9   3   15.16    1.87
   7  -9  -3   17.47    1.37
   7  -9  -3   16.46    1.34
   7   9  -3   16.56    1.25
   7   9  -3   17.49    1.40
   7   9  -3   16.56    1.32
  -7   9   3   19.28    1.52
  -7   9   3   15.82    1.47
  -7   9   3   17.57    1.28
  -7   9   3   17.80    1.13
   7   9  -3   15.65    1.02
  -5  -9   3   84.21    4.30
  -5  -9   3   95.28    4.21
  -5  -9   3   75.43    4.84
  -5  -9   3   91.02    4.31
   5  -9  -3   90.55    4.30
   5  -9  -3   83.81    4.29
   5   9  -3   91.58    4.30
  -5   9   3   80.72    4.39
  -5   9   3   89.86    4.24
   5   9  -3   82.19    4.23
  -5   9   3   83.39    4.37
  -5   9   3   85.50    4.17
  -5   9   3   94.73    4.41
   5   9  -3   88.00    4.20
  -3  -9   3  291.83   13.76
   3  -9  -3  328.45   13.77
  -3  -9   3  269.44   14.36
  -3  -9   3  334.37   13.82
   3  -9  -3  287.93   13.76
   3   9  -3  286.98   13.70
  -3   9   3  341.78   13.88
  -3   9   3  275.67   13.84
   3   9  -3  314.01   13.76
  -3   9   3  297.74   13.74
   3   9  -3  323.90   13.70
  -3   9   3  301.26   13.81
  -3   9   3  316.02   13.71
  -1  -9   3  105.03    5.14
   1  -9  -3  100.67    5.19
  -1  -9   3  113.18    5.25
  -1  -9   3  105.93    5.20
   1  -9  -3  114.17    5.20
   1   9  -3  103.71    5.16
  -1   9   3  123.31    5.25
   1   9  -3  113.86    5.21
  -1   9   3  113.19    5.16
  -1   9   3  107.94    5.19
  -1   9   3   99.12    5.13
  -1   9   3   97.07    5.21
   1  -9   3    5.38    0.83
  -1  -9  -3    4.29    0.73
  -1  -9  -3    4.84    0.78
   1  -9   3    3.52    0.72
  -1   9  -3    3.96    0.71
   1   9   3    3.93    0.64
   1   9   3    3.47    0.83
   1   9   3    5.90    0.81
  -1   9  -3    5.72    0.79
   1   9   3    4.07    0.71
   1   9   3    5.63    0.75
  -1   9  -3    6.64    1.01
   3  -9   3   49.38    2.83
  -3  -9  -3   50.90    2.95
   3  -9   3   55.17    2.95
  -3  -9  -3   58.77    2.93
   3  -9   3   52.38    2.92
  -3   9  -3   56.52    2.90
   3   9   3   62.03    2.82
   3   9   3   59.21    2.93
   3   9   3   47.82    2.85
   3   9   3   47.24    3.00
  -3   9  -3   58.23    3.18
   3   9   3   53.04    2.78
  -3   9  -3   52.36    2.88
   5  -9   3    4.89    0.83
   5  -9   3    6.34    0.90
  -5  -9  -3    4.50    0.82
   5  -9   3    5.40    0.88
  -5  -9  -3    5.73    0.91
   5   9   3    4.52    0.87
  -5   9  -3    6.11    0.87
  -5   9  -3    4.94    0.97
   5   9   3    7.72    0.83
  -5   9  -3    7.14    0.91
   5   9   3    4.30    0.80
  -7  -9  -3  173.25    7.60
  -7  -9  -3  151.74    7.62
   7  -9   3  171.84    7.66
   7  -9   3  153.42    7.55
   7  -9   3  152.96    7.56
   7   9   3  166.04    7.60
   7   9   3  165.75    7.72
  -7   9  -3  151.62    7.29
  -7   9  -3  163.33    7.81
  -7   9  -3  170.16    8.38
  -7   9  -3  152.52    7.54
  10 -10  -3    6.00    1.11
  10 -10  -3    5.78    0.90
 -10 -10   3    5.12    0.89
 -10 -10   3    5.14    1.35
  10 -10  -3    5.04    0.53
  10 -10  -3    4.04    0.82
  10  10  -3    6.15    0.94
 -10  10   3    5.55    1.05
  10  10  -3    6.00    0.81
 -10  10   3    4.60    1.52
 -10  10   3    5.39    0.79
  10  10  -3    4.63    0.84
  -8 -10   3   -0.13    0.15
   8 -10  -3   -0.07    0.66
  -8 -10   3    0.55    0.94
   8 -10  -3    0.72    0.61
  -8 -10   3    0.89    0.69
   8 -10  -3    0.92    0.62
  -8 -10   3    0.42    0.22
  -8  10   3    0.39    0.40
   8  10  -3   -0.30    0.57
   8  10  -3    0.73    0.35
  -8  10   3    0.23    0.60
  -8  10   3   -0.13    0.13
   8  10  -3    0.62    0.60
  -8  10   3   -0.08    0.54
  -6 -10   3    3.21    0.75
  -6 -10   3    1.32    0.85
   6 -10  -3    1.44    0.76
   6 -10  -3    1.73    0.66
   6 -10  -3    2.21    0.72
   6  10  -3    2.54    0.60
   6  10  -3    2.14    0.66
   6  10  -3    2.24    0.46
  -6  10   3    1.94    0.67
  -6  10   3    2.97    0.78
   6  10  -3    2.42    0.69
  -6  10   3    1.73    0.55
   4 -10  -3   21.53    1.81
   4 -10  -3   18.75    1.54
   4 -10  -3   18.40    1.56
  -4 -10   3   18.50    2.08
  -4 -10   3   21.42    1.60
  -4  10   3   19.61    1.47
  -4  10   3   25.65    1.83
   4  10  -3   20.82    1.58
  -4  10   3   18.32    1.57
   4  10  -3   18.27    1.33
  -4  10   3   18.68    1.45
   4  10  -3   20.23    1.51
   2 -10  -3   33.17    2.04
  -2 -10   3   27.44    2.56
  -2 -10   3   26.28    1.92
  -2 -10   3   35.89    2.08
   2 -10  -3   29.42    2.03
   2 -10  -3   32.40    2.26
  -2  10   3   36.64    2.06
  -2  10   3   29.42    2.00
   2  10  -3   28.18    1.91
   2  10  -3   30.92    1.98
  -2  10   3   33.53    1.97
  -2  10   3   30.57    1.97
   0 -10   3    4.53    0.81
   0 -10   3    4.52    0.83
   0 -10  -3    5.52    0.87
   0 -10  -3    4.62    0.85
   0 -10   3    4.10    0.68
   0  10   3    4.98    0.74
   0  10   3    7.67    0.98
   0  10  -3    3.59    0.77
   0  10  -3    4.89    1.40
   0  10   3    3.30    0.81
   0  10  -3    4.26    0.79
   0  10   3    5.35    0.80
   2 -10   3    2.44    0.60
   2 -10   3    1.94    0.69
   2 -10   3    3.96    0.82
  -2 -10  -3    3.03    0.72
  -2 -10  -3    1.78    0.72
  -2  10  -3    3.48    0.89
  -2  10  -3    2.68    0.70
  -2  10  -3    1.68    0.62
   2  10   3    2.80    0.71
   2  10   3    2.53    0.76
   2  10   3    4.17    0.70
   2  10   3    2.66    0.60
   4 -10   3    1.38    0.56
   4 -10   3    1.34    0.58
  -4 -10  -3    1.49    0.68
   4 -10   3    1.81    0.70
  -4 -10  -3    1.86    0.74
  -4  10  -3    2.28    0.85
   4  10   3    2.38    0.76
   4  10   3    2.17    0.57
  -4  10  -3    1.98    0.72
   4  10   3    2.23    0.50
   4  10   3    1.91    0.74
  -4  10  -3    1.48    0.66
  -3 -11   3    3.82    1.52
   3 -11  -3    2.58    0.80
   3 -11  -3    4.86    1.09
   3 -11  -3    3.73    0.84
  -3 -11   3    3.13    0.83
   3  11  -3    3.32    0.78
   3  11  -3    3.12    0.80
  -3  11   3    3.33    0.83
  -3  11   3    3.16    0.79
  -3  11   3    4.28    0.82
  -3  11   3    3.92    0.78
  -1 -11   3    6.24    0.96
   1 -11  -3    7.01    1.22
   1 -11  -3    5.53    0.94
   1 -11  -3    5.36    0.96
  -1  11   3    6.80    1.06
  -1  11   3    5.65    0.89
   1  11  -3    5.39    0.86
  -1  11   3    7.68    1.16
  -1  11   3    4.52    0.79
   1  11  -3    6.21    1.15
   1  11  -3    5.87    0.95
  20   0  -4  127.29    6.30
  20   0  -4  118.86    5.25
 -20   0   4  105.79    6.50
  20   0  -4  120.14    5.63
 -20   0   4  125.36    5.56
  20   0  -4  107.94    5.86
  20   0  -4  112.46    5.58
 -20   0   4  119.18    6.10
 -18   0   4    0.50    0.27
  18   0  -4    2.27    0.88
 -18   0   4    1.28    0.41
 -18   0   4    1.30    0.48
 -18   0   4    1.59    0.77
  18   0  -4    1.18    0.50
 -18   0   4    1.83    0.98
  18   0  -4    1.14    0.65
 -16   0   4  208.04    9.08
  16   0  -4  210.73    9.18
  16   0  -4  203.90    9.15
 -16   0   4  199.27    9.93
 -16   0   4  205.55    9.16
  16   0  -4  188.27    9.40
  14   0  -4   19.16    1.19
 -14   0   4   20.57    1.81
  14   0  -4   20.28    1.22
 -14   0   4   20.45    1.17
 -14   0   4   19.45    1.20
 -14   0   4   20.48    1.17
  14   0  -4   22.80    1.75
 -14   0   4   19.98    1.55
  14   0  -4   20.78    1.46
  12   0  -4  436.06   18.93
 -12   0   4  421.08   18.90
  12   0  -4  412.09   19.15
 -12   0   4  430.20   18.88
 -12   0   4  429.46   18.94
 -12   0   4  425.75   19.48
  12   0  -4  437.60   19.48
  12   0  -4  435.71   18.88
  12   0  -4  454.02   19.45
  12   0  -4  419.54   18.90
  10   0  -4  740.11   32.26
  10   0  -4  728.32   31.77
 -10   0   4  691.08   31.78
  10   0  -4  716.79   31.71
 -10   0   4  738.60   31.69
 -10   0   4  712.25   31.72
  10   0  -4  758.75   31.73
  10   0  -4  742.22   32.15
 -10   0   4  700.06   32.17
  10   0  -4  727.10   31.74
   8   0  -4  574.45   24.91
   8   0  -4  570.59   25.18
   8   0  -4  575.65   25.03
   8   0  -4  568.55   25.31
   8   0  -4  563.88   24.88
  -8   0   4  554.13   25.20
   6   0  -4   17.70    0.97
   6   0  -4   14.92    1.03
   6   0  -4   14.01    1.11
   6   0  -4   14.16    0.85
   6   0  -4   11.51    0.79
   6   0  -4   13.67    0.91
   4   0  -4  341.97   15.63
   4   0  -4  347.25   15.56
   4   0  -4  348.45   15.38
   4   0  -4  348.37   15.43
   4   0  -4  355.53   15.45
   4   0  -4  355.53   15.46
  -2   0   4  423.53   18.29
  -2   0   4  412.89   18.40
  -2   0   4  411.32   18.46
   2   0  -4  413.37   18.30
   2   0  -4  414.93   18.45
   2   0  -4  431.87   18.46
   2   0  -4  416.96   18.29
   2   0  -4  418.73   18.57
   2   0  -4  424.28   18.40
   2   0   4  175.46    7.82
   2   0   4  177.28    7.94
  -2   0  -4  172.54    7.81
   2   0   4  183.07    7.84
   2   0   4  173.47    7.84
  -2   0  -4  181.52    7.82
  -2   0  -4  166.37    7.82
  -2   0  -4  173.01    7.83
   4   0   4   37.95    1.98
  -4   0  -4   35.68    1.96
  -4   0  -4   40.83    1.95
  -4   0  -4   40.01    1.91
   4   0   4   41.58    1.96
   4   0   4   36.87    2.05
  -4   0  -4   39.32    1.92
   6   0   4  104.64    4.64
  -6   0  -4  101.18    4.59
   6   0   4   91.82    4.69
  -6   0  -4   91.84    4.59
  -6   0  -4   98.28    4.51
   6   0   4   95.86    4.59
  -6   0  -4  102.89    4.55
   6   0   4   99.31    4.55
  -8   0  -4   43.23    2.25
  -8   0  -4   42.89    2.20
   8   0   4   41.38    2.24
   8   0   4   36.60    2.33
  -8   0  -4   43.58    2.08
   8   0   4   40.24    2.11
   8   0   4   41.40    2.23
  -8   0  -4   41.53    2.14
 -10   0  -4  319.81   15.17
  10   0   4  339.25   15.17
  10   0   4  346.76   15.20
 -10   0  -4  346.88   15.11
  10   0   4  329.15   15.03
 -10   0  -4  348.37   15.15
 -12   0  -4  251.63   11.11
 -12   0  -4  250.21   11.07
  12   0   4  249.33   11.17
  12   0   4  241.67   10.94
 -12   0  -4  237.48   11.15
  12   0   4  237.41   11.12
  12   0   4  239.64   11.31
  14   0   4    0.49    0.42
 -14   0  -4    0.01    0.63
  14   0   4    0.97    0.71
  14   0   4    0.31    0.73
 -14   0  -4    0.32    0.50
  14   0   4    0.36    0.45
 -14   0  -4    0.94    0.62
 -21  -1   4  123.12    5.96
  21  -1  -4  116.99    5.42
  21  -1  -4   88.71    5.70
  21  -1  -4  117.77    6.11
  21   1  -4   96.18    5.82
 -21   1   4  125.84    5.94
  21   1  -4  117.00    5.44
  21   1  -4   92.20    5.62
 -21   1   4  132.95    6.79
 -21   1   4  102.99    6.54
  21   1  -4  116.27    6.04
 -19  -1   4   22.34    2.38
  19  -1  -4   23.34    1.54
  19  -1  -4   22.45    1.88
  19  -1  -4   24.94    2.16
  19  -1  -4   29.43    1.69
 -19  -1   4   24.89    1.59
 -19   1   4   23.86    1.51
  19   1  -4   22.67    1.59
  19   1  -4   23.40    1.92
  19   1  -4   25.86    1.66
 -19   1   4   26.16    1.57
 -19   1   4   23.72    2.36
 -19   1   4   25.19    2.08
  19   1  -4   25.15    2.16
 -17  -1   4   28.39    2.48
  17  -1  -4   29.86    1.67
 -17  -1   4   30.48    1.77
  17  -1  -4   30.59    1.76
  17  -1  -4   29.74    1.42
 -17  -1   4   30.46    1.50
  17  -1  -4   26.00    1.95
 -17  -1   4   29.74    1.74
 -17   1   4   27.95    2.38
 -17   1   4   31.17    2.14
 -17   1   4   29.72    1.70
 -17   1   4   29.76    1.71
  17   1  -4   30.67    1.73
  17   1  -4   29.48    2.02
 -17   1   4   31.27    1.69
 -15  -1   4   18.24    1.86
 -15  -1   4   21.15    1.21
 -15  -1   4   18.99    1.24
  15  -1  -4   18.86    1.18
  15  -1  -4   20.93    1.02
  15  -1  -4   19.55    1.25
  15  -1  -4   20.42    1.76
 -15  -1   4   20.47    1.08
  15  -1  -4   18.77    1.49
 -15   1   4   18.70    1.82
  15   1  -4   20.42    1.27
 -15   1   4   20.95    1.60
 -15   1   4   21.60    1.20
 -15   1   4   17.99    1.20
  15   1  -4   20.88    1.76
 -15   1   4   20.75    1.26
  15   1  -4   18.87    1.51
  15   1  -4   19.52    1.25
  13  -1  -4   45.60    2.81
 -13  -1   4   45.83    2.29
  13  -1  -4   45.50    2.53
  13  -1  -4   44.68    2.86
 -13  -1   4   44.73    2.88
  13  -1  -4   47.60    2.30
  13  -1  -4   47.47    2.17
 -13  -1   4   50.50    2.38
  13  -1  -4   45.36    2.24
  13   1  -4   46.43    2.28
 -13   1   4   46.21    2.26
  13   1  -4   41.57    3.02
 -13   1   4   46.96    2.34
  13   1  -4   45.61    2.54
 -13   1   4   46.07    2.83
 -13   1   4   45.80    2.25
  13   1  -4   50.05    2.31
 -13   1   4   50.71    2.64
 -11  -1   4  595.95   26.58
 -11  -1   4  621.32   26.57
  11  -1  -4  616.92   27.16
  11  -1  -4  623.76   26.59
 -11  -1   4  618.95   27.13
  11  -1  -4  603.92   27.03
  11  -1  -4  595.38   26.56
  11  -1  -4  605.36   26.55
  11  -1  -4  584.07   26.81
  11   1  -4  580.27   26.84
  11   1  -4  603.57   26.58
  11   1  -4  609.90   26.58
  11   1  -4  640.24   27.09
 -11   1   4  600.66   26.57
  11   1  -4  621.36   27.13
 -11   1   4  584.26   27.07
 -11   1   4  585.30   26.67
  11   1  -4  615.77   26.59
 -11   1   4  616.65   26.88
 -11   1   4  614.23   26.55
   9  -1  -4  362.45   16.57
   9  -1  -4  369.04   16.27
  -9  -1   4  352.05   16.17
   9  -1  -4  348.21   16.36
   9  -1  -4  373.42   16.15
   9  -1  -4  372.81   16.70
  -9  -1   4  363.71   16.71
  -9  -1   4  364.89   16.58
   9  -1  -4  364.18   16.16
  -9  -1   4  371.14   16.15
   9  -1  -4  422.27   16.21
   9   1  -4  370.61   16.41
   9   1  -4  359.26   16.42
  -9   1   4  373.11   16.44
   9   1  -4  369.43   16.67
   9   1  -4  374.47   16.17
  -9   1   4  366.39   16.12
  -9   1   4  352.02   16.59
  -9   1   4  372.41   16.13
  -9   1   4  365.33   16.29
   9   1  -4  371.54   16.21
   9   1  -4  369.53   16.16
   9   1  -4  371.80   16.55
   7  -1  -4  247.93   11.65
  -7  -1   4  240.48   11.65
   7  -1  -4  256.44   11.25
  -7  -1   4  254.81   11.51
   7  -1  -4  263.87   11.38
   7  -1  -4  248.02   11.36
   7  -1  -4  262.33   11.56
   7  -1  -4  258.99   11.31
   7   1  -4  254.11   11.16
   7   1  -4  264.99   11.28
   7   1  -4  262.43   11.28
  -7   1   4  245.16   11.32
   7   1  -4  253.23   11.42
   7   1  -4  253.77   11.50
   7   1  -4  255.68   11.63
   7   1  -4  257.76   11.40
   7   1  -4  252.93   11.16
   5  -1  -4  297.13   13.46
   5  -1  -4  301.91   13.74
   5  -1  -4  296.13   13.47
  -5  -1   4  290.47   13.74
   5  -1  -4  315.61   13.48
   5  -1  -4  307.30   13.41
   5  -1  -4  305.54   13.66
   5   1  -4  302.83   13.72
   5   1  -4  304.83   13.44
   5   1  -4  311.41   13.44
   5   1  -4  313.57   13.53
   5   1  -4  306.41   13.59
   3  -1  -4   22.91    1.12
   3  -1  -4   24.93    1.25
  -3  -1   4   23.65    1.13
  -3  -1   4   24.06    1.50
  -3  -1   4   25.97    1.15
   3  -1  -4   24.77    1.24
   3  -1  -4   24.62    1.47
   3  -1  -4   24.31    1.45
  -3  -1   4   22.51    1.32
   3  -1  -4   24.62    1.12
   3  -1  -4   24.06    1.29
   3   1  -4   24.70    1.46
   3   1  -4   24.07    1.14
   3   1  -4   25.44    1.35
  -3   1   4   23.79    1.29
  -3   1   4   24.10    1.25
   3   1  -4   24.68    1.14
   3   1  -4   25.28    1.38
   3   1  -4   24.89    1.27
  -1  -1   4  783.72   34.48
  -3  -1  -4   36.64    1.83
  -3  -1  -4   36.04    1.78
   3  -1   4   34.72    1.82
  -3  -1  -4   36.91    1.70
   3  -1   4   36.58    1.77
  -3  -1  -4   36.83    1.79
   3  -1   4   34.74    1.79
   3  -1   4   34.05    1.91
   3   1   4   37.29    1.82
  -3   1  -4   36.65    1.81
  -3   1  -4   37.10    1.84
   3   1   4   34.91    1.81
   3   1   4   34.26    1.87
  -3   1  -4   35.95    1.78
  -3   1  -4   34.19    1.80
   5  -1   4  192.25    8.37
  -5  -1  -4  194.22    8.29
  -5  -1  -4  188.35    8.32
   5  -1   4  182.93    8.30
  -5  -1  -4  187.15    8.23
   5  -1   4  174.06    8.45
  -5  -1  -4  177.68    8.35
   5   1   4  180.10    8.42
   5   1   4  193.50    8.36
  -5   1  -4  186.10    8.33
  -5   1  -4  189.68    8.35
   5   1   4  182.70    8.33
  -5   1  -4  187.89    8.28
   5   1   4  179.97    8.33
  -5   1  -4  180.32    8.35
  -7  -1  -4   16.09    1.11
  -7  -1  -4   16.08    0.99
  -7  -1  -4   14.74    1.15
   7  -1   4   15.37    1.24
   7  -1   4   17.12    1.04
   7  -1   4   16.27    1.14
   7  -1   4   16.40    1.17
  -7   1  -4   16.89    1.10
  -7   1  -4   16.87    1.13
  -7   1  -4   18.24    1.00
   7   1   4   16.62    1.15
   7   1   4   13.91    1.20
   7   1   4   17.51    1.19
   7   1   4   15.94    1.07
  -7   1  -4   15.67    1.16
  -9  -1  -4  211.25   10.00
   9  -1   4  214.65    9.85
   9  -1   4  197.85   10.12
   9  -1   4  227.93   10.02
  -9  -1  -4  222.45    9.95
   9  -1   4  212.00    9.97
  -9  -1  -4  224.52    9.87
   9   1   4  226.60   10.01
   9   1   4  222.27   10.20
   9   1   4  215.02    9.89
  -9   1  -4  222.50    9.96
  -9   1  -4  217.16   10.01
  -9   1  -4  234.60    9.96
  -9   1  -4  230.12    9.98
 -11  -1  -4  355.44   15.87
  11  -1   4  340.73   16.12
  11  -1   4  382.56   15.97
 -11  -1  -4  325.76   15.89
 -11  -1  -4  366.86   15.81
  11  -1   4  352.39   15.73
  11  -1   4  339.31   15.88
  11   1   4  366.61   15.94
  11   1   4  353.85   15.76
  11   1   4  343.05   15.88
  11   1   4  358.85   16.02
 -11   1  -4  344.98   15.92
 -11   1  -4  370.87   15.90
 -11   1  -4  359.56   15.88
  13  -1   4   32.91    2.02
 -13  -1  -4   28.40    1.92
 -13  -1  -4   26.48    1.99
  13  -1   4   30.69    1.68
 -13  -1  -4   29.72    1.79
 -13   1  -4   31.94    1.90
  13   1   4   27.35    1.91
  13   1   4   30.15    1.98
 -13   1  -4   30.02    1.93
 -13   1  -4   27.73    2.00
  13   1   4   27.89    1.70
  13   1   4   29.39    2.09
 -20  -2   4    7.07    1.52
  20  -2  -4   10.17    1.39
 -20  -2   4   11.07    1.13
  20  -2  -4   12.40    1.19
  20  -2  -4   10.10    1.08
  20  -2  -4   10.49    1.77
  20   2  -4   10.03    1.68
 -20   2   4   11.19    1.76
  20   2  -4   10.16    1.43
 -20   2   4   11.03    1.10
  20   2  -4   12.18    1.20
 -20   2   4   12.95    1.54
 -20   2   4   11.75    1.12
  20   2  -4   10.87    1.15
 -18  -2   4    5.46    1.36
  18  -2  -4    6.03    1.08
  18  -2  -4    7.75    0.81
  18  -2  -4    5.32    0.87
 -18  -2   4    8.53    0.94
 -18   2   4   10.22    1.29
 -18   2   4    8.51    0.96
  18   2  -4   10.40    1.47
  18   2  -4    9.12    0.91
 -18   2   4    8.06    0.80
 -18   2   4    8.71    1.48
  18   2  -4    8.97    1.19
  18   2  -4    7.92    0.86
  16  -2  -4   11.04    0.89
 -16  -2   4   10.77    0.96
  16  -2  -4   10.15    1.18
  16  -2  -4   10.30    0.95
 -16   2   4   10.03    0.97
  16   2  -4   11.08    0.97
 -16   2   4   10.87    1.48
 -16   2   4    9.86    0.90
  14  -2  -4    1.90    0.45
  14  -2  -4    1.98    0.26
 -14  -2   4    2.17    0.44
 -14  -2   4    1.20    0.81
  14  -2  -4    1.59    0.54
  14  -2  -4    1.88    0.78
 -14  -2   4    2.12    0.41
 -14   2   4    1.49    0.60
 -14   2   4    1.58    0.37
 -14   2   4    1.87    0.50
 -14   2   4    1.56    0.39
  14   2  -4    1.31    0.58
  14   2  -4    1.81    0.44
  14   2  -4    1.44    0.62
 -14   2   4    2.35    0.87
  12  -2  -4   83.94    3.75
  12  -2  -4   87.06    4.51
 -12  -2   4   78.42    4.42
  12  -2  -4   87.56    3.88
 -12  -2   4   88.09    3.86
  12  -2  -4   83.82    4.39
 -12  -2   4   79.67    3.87
  12  -2  -4   79.99    4.07
 -12  -2   4   83.74    4.47
  12  -2  -4   83.31    3.84
 -12   2   4   83.86    3.84
 -12   2   4   84.62    4.18
  12   2  -4   84.84    4.39
  12   2  -4   85.81    3.89
  12   2  -4   77.75    4.11
 -12   2   4   84.83    4.00
 -12   2   4   84.44    3.83
  12   2  -4   82.78    3.86
 -12   2   4   83.38    4.39
  10  -2  -4   76.82    3.62
 -10  -2   4   76.74    3.65
  10  -2  -4   77.64    3.84
  10  -2  -4   81.58    3.75
 -10  -2   4   81.12    3.64
 -10  -2   4   77.47    4.19
  10  -2  -4   79.37    3.64
  10  -2  -4   81.26    4.07
  10  -2  -4   79.96    4.19
  10  -2  -4   80.90    3.60
 -10  -2   4   80.48    4.11
  10   2  -4   79.88    3.61
 -10   2   4   77.93    3.64
 -10   2   4   76.34    4.08
  10   2  -4   78.84    3.64
  10   2  -4   81.69    3.66
  10   2  -4   77.67    3.91
  10   2  -4   85.21    3.90
 -10   2   4   81.68    3.61
 -10   2   4   80.42    3.79
 -10   2   4   79.72    3.91
  10   2  -4   81.77    4.15
   8  -2  -4    6.13    0.92
   8  -2  -4    7.40    0.83
   8  -2  -4    6.88    0.49
   8  -2  -4    6.78    0.47
  -8  -2   4    7.10    0.47
   8  -2  -4    6.74    0.61
  -8  -2   4    6.95    0.79
   8  -2  -4    6.49    0.65
   8  -2  -4    6.92    0.46
  -8  -2   4    6.81    0.49
  -8  -2   4    6.47    0.95
   8   2  -4    6.51    0.47
  -8   2   4    6.66    0.43
   8   2  -4    6.69    0.50
  -8   2   4    7.11    0.64
   8   2  -4    6.93    0.77
   8   2  -4    6.88    0.70
  -8   2   4    7.76    0.71
   8   2  -4    6.44    0.74
   8   2  -4    6.65    0.50
  -8   2   4    6.64    0.43
   6  -2  -4    2.96    0.37
  -6  -2   4    2.76    0.28
   6  -2  -4    3.16    0.34
   6  -2  -4    2.78    0.27
   6  -2  -4    2.57    0.36
   6  -2  -4    3.21    0.57
  -6  -2   4    2.67    0.44
  -6  -2   4    3.24    0.65
   6  -2  -4    3.87    0.46
  -6  -2   4    3.08    0.30
   6  -2  -4    3.04    0.27
   6   2  -4    3.39    0.37
   6   2  -4    2.55    0.26
   6   2  -4    2.61    0.46
  -6   2   4    2.93    0.44
  -6   2   4    3.55    0.36
   6   2  -4    2.96    0.32
   6   2  -4    3.50    0.51
   6   2  -4    2.34    0.52
  -6   2   4    3.16    0.43
   4  -2  -4    2.98    0.27
   4  -2  -4    3.53    0.29
   4  -2  -4    4.22    0.64
  -4  -2   4    3.15    0.31
  -4  -2   4    3.36    0.33
   4  -2  -4    3.99    0.46
  -4  -2   4    2.62    0.54
  -4  -2   4    3.58    0.47
   4  -2  -4    3.70    0.39
   4  -2  -4    2.68    0.32
   4  -2  -4    3.16    0.37
  -4   2   4    3.24    0.26
   4   2  -4    2.94    0.31
   4   2  -4    2.34    0.32
  -4   2   4    3.54    0.45
   4   2  -4    3.49    0.46
   4   2  -4    3.04    0.31
   4   2  -4    4.17    0.60
  -4   2   4    2.82    0.24
   4   2  -4    2.72    0.41
  -4   2   4    3.49    0.37
  -2  -2   4   95.02    4.50
   2  -2  -4   94.28    4.20
   2  -2  -4   90.85    4.26
  -2  -2   4   93.51    4.15
   2  -2  -4   91.28    4.12
   2  -2  -4   91.93    4.14
  -2  -2   4   87.29    4.30
   2  -2  -4   93.54    4.19
  -2  -2   4   91.58    4.13
   2  -2  -4   90.46    4.11
   2   2  -4   94.29    4.30
   2   2  -4   92.36    4.14
   2   2  -4   91.66    4.22
   2   2  -4   90.46    4.25
   2   2  -4   93.46    4.42
  -2   2   4   93.66    4.21
  -2   2   4   92.34    4.12
  -2   2   4   93.65    4.11
  -2   2   4   91.55    4.21
   0  -2   4  226.92   10.02
   0  -2   4  216.17    9.99
   0  -2  -4  226.26   10.04
   0  -2   4  232.60   10.28
   0  -2  -4  226.38    9.99
   0  -2  -4  223.28   10.02
   0  -2  -4  229.84   10.12
   0  -2   4  222.79   10.16
   0  -2  -4  228.42   10.19
   0   2  -4  230.95   10.02
   0   2   4  226.56   10.08
   0   2   4  231.08   10.06
   0   2  -4  230.82   10.06
   0   2   4  217.10    9.99
   0   2   4  227.28   10.00
   0   2  -4  220.15   10.01
   0   2  -4  230.78   10.13
  -2  -2  -4   53.22    2.58
  -2  -2  -4   53.40    2.57
   2  -2   4   54.43    2.60
  -2  -2  -4   55.58    2.66
  -2  -2  -4   53.57    2.60
   2  -2   4   53.20    2.71
   2   2   4   54.80    2.62
  -2   2  -4   56.17    2.59
   2   2   4   55.09    2.63
   2   2   4   52.64    2.57
  -2   2  -4   54.92    2.68
  -2   2  -4   52.98    2.58
  -2   2  -4   52.12    2.58
   2   2   4   55.79    2.58
   4  -2   4    9.62    0.76
   4  -2   4    8.58    0.84
   4  -2   4    8.58    0.71
   4  -2   4   10.87    0.80
  -4  -2  -4    9.05    0.72
  -4  -2  -4    8.06    0.78
  -4  -2  -4    9.28    0.77
  -4   2  -4    9.95    0.78
  -4   2  -4    9.10    0.79
  -4   2  -4    9.09    0.75
  -4   2  -4    9.04    0.70
   4   2   4    8.89    0.75
   4   2   4    8.84    0.77
   4   2   4    9.01    0.76
  -6  -2  -4   46.14    2.29
   6  -2   4   43.10    2.22
  -6  -2  -4   42.35    2.30
  -6  -2  -4   46.38    2.25
   6  -2   4   47.23    2.47
   6  -2   4   46.65    2.16
  -6  -2  -4   44.67    2.08
   6  -2   4   40.19    2.37
  -6   2  -4   44.19    2.29
   6   2   4   40.00    2.22
   6   2   4   41.60    2.31
   6   2   4   45.99    2.80
  -6   2  -4   43.62    2.26
  -6   2  -4   47.39    2.18
   6   2   4   41.51    2.24
  -6   2  -4   41.05    2.26
  -8  -2  -4    2.91    0.55
   8  -2   4    4.08    0.60
   8  -2   4    3.15    0.60
  -8  -2  -4    4.15    1.10
  -8  -2  -4    3.93    0.46
   8  -2   4    2.63    0.64
   8   2   4    2.74    0.65
  -8   2  -4    2.54    0.62
  -8   2  -4    3.07    0.41
  -8   2  -4    3.84    0.59
   8   2   4    2.52    0.46
   8   2   4    3.14    0.58
  -8   2  -4    3.12    0.58
   8   2   4    4.31    0.63
 -10  -2  -4   86.99    4.37
  10  -2   4   82.35    4.26
 -10  -2  -4   90.65    4.16
 -10  -2  -4   89.86    4.31
  10  -2   4   96.58    4.41
  10  -2   4   84.05    4.51
  10   2   4   85.82    4.30
 -10   2  -4   88.50    4.32
  10   2   4   88.81    4.23
 -10   2  -4   87.70    4.53
 -10   2  -4   90.74    4.13
  10   2   4   93.31    4.38
  10   2   4   89.91    4.34
 -10   2  -4   82.68    4.31
  12  -2   4   32.07    2.28
 -12  -2  -4   33.23    2.12
 -12  -2  -4   33.36    1.87
 -12  -2  -4   35.05    2.03
  12  -2   4   33.25    2.03
  12  -2   4   34.63    2.13
  12   2   4   35.35    2.15
  12   2   4   32.30    1.88
 -12   2  -4   31.60    2.04
  12   2   4   33.37    2.09
 -12   2  -4   33.78    2.05
  12   2   4   33.45    2.07
 -12   2  -4   32.39    2.02
 -14  -2  -4    0.68    0.65
  14  -2   4   -0.12    0.76
  14  -2   4   -0.16    1.14
 -14  -2  -4    0.06    0.64
  14  -2   4   -0.25    0.16
 -14  -2  -4    0.03    0.47
 -14   2  -4    0.48    0.57
  14   2   4   -0.28    0.19
  14   2   4    0.26    0.53
  14   2   4    0.12    0.46
 -14   2  -4   -0.01    0.61
 -14   2  -4   -0.01    0.59
  14   2   4   -0.30    0.71
  19  -3  -4    3.11    0.64
  19  -3  -4    3.17    0.70
  19  -3  -4    4.09    1.17
  19  -3  -4    2.81    0.82
 -19  -3   4    1.91    1.23
 -19  -3   4    3.90    0.70
 -19   3   4    3.84    1.04
  19   3  -4    3.08    0.88
 -19   3   4    3.04    0.78
  19   3  -4    2.52    0.65
 -19   3   4    3.53    0.64
  19   3  -4    4.09    1.09
  19   3  -4    3.42    0.70
 -19   3   4    3.14    1.12
  17  -3  -4    1.38    0.48
 -17  -3   4    1.10    0.99
  17  -3  -4    3.21    1.03
 -17  -3   4    2.18    0.61
  17  -3  -4    1.17    0.56
  17   3  -4    2.15    0.73
 -17   3   4    2.64    0.77
  17   3  -4    1.41    0.67
 -17   3   4    0.83    0.38
  17   3  -4    1.81    0.54
 -17   3   4    1.95    0.88
  17   3  -4    2.55    0.59
 -17   3   4    2.46    0.52
 -17   3   4    0.96    0.59
 -15  -3   4    2.33    0.88
  15  -3  -4    1.32    0.55
 -15  -3   4    0.96    0.76
  15  -3  -4    1.69    0.44
 -15  -3   4    2.00    0.47
  15  -3  -4    1.74    0.48
 -15   3   4    1.93    0.47
 -15   3   4    2.47    0.87
  15   3  -4    2.05    0.48
  15   3  -4    1.75    0.63
 -15   3   4    2.86    0.67
 -15   3   4    0.87    0.46
  13  -3  -4    3.86    0.91
  13  -3  -4    3.81    0.52
  13  -3  -4    3.40    0.76
  13  -3  -4    2.57    0.55
 -13  -3   4    4.12    0.96
 -13  -3   4    3.95    0.51
  13  -3  -4    3.77    0.49
 -13  -3   4    3.52    0.48
 -13  -3   4    2.88    0.80
 -13   3   4    3.01    0.46
  13   3  -4    4.74    0.54
  13   3  -4    2.96    0.81
 -13   3   4    4.74    1.36
  13   3  -4    3.85    0.50
 -13   3   4    3.66    0.58
  13   3  -4    4.61    0.93
 -13   3   4    4.38    1.00
 -13   3   4    5.21    0.53
  11  -3  -4   10.38    0.74
  11  -3  -4   10.71    0.93
 -11  -3   4   10.27    0.75
 -11  -3   4    9.76    0.76
 -11  -3   4    9.81    1.25
 -11  -3   4    9.96    1.18
  11  -3  -4    9.68    0.73
  11  -3  -4    9.91    0.57
  11  -3  -4    9.68    1.10
  11   3  -4    9.06    0.73
 -11   3   4   10.55    1.03
  11   3  -4    9.60    1.13
  11   3  -4   11.22    0.97
  11   3  -4   10.10    0.57
 -11   3   4    9.61    0.72
 -11   3   4    9.45    1.14
 -11   3   4    9.61    0.71
 -11   3   4    9.53    0.90
  11   3  -4    9.52    0.76
  11   3  -4    9.11    1.03
  -9  -3   4    1.83    0.34
  -9  -3   4    1.83    0.70
   9  -3  -4    2.02    0.43
  -9  -3   4    2.28    0.33
   9  -3  -4    1.59    0.31
   9  -3  -4    1.95    0.59
   9  -3  -4    2.11    0.45
   9  -3  -4    2.07    0.32
  -9  -3   4    2.11    0.57
   9  -3  -4    1.75    0.25
  -9   3   4    1.81    0.48
  -9   3   4    1.95    0.29
   9   3  -4    1.78    0.26
   9   3  -4    1.63    0.32
   9   3  -4    1.86    0.44
  -9   3   4    2.15    0.30
  -9   3   4    2.47    0.49
   9   3  -4    2.22    0.60
   9   3  -4    1.20    0.39
   9   3  -4    1.65    0.31
   7  -3  -4    4.93    0.52
   7  -3  -4    3.54    0.58
  -7  -3   4    5.05    0.65
   7  -3  -4    4.27    0.41
   7  -3  -4    4.87    0.42
  -7  -3   4    4.52    0.44
   7  -3  -4    5.43    0.57
   7  -3  -4    4.68    0.55
  -7  -3   4    4.28    0.44
  -7  -3   4    5.18    0.87
   7  -3  -4    5.08    0.44
   7   3  -4    4.66    0.44
   7   3  -4    5.17    0.47
  -7   3   4    6.33    0.42
   7   3  -4    4.04    0.64
   7   3  -4    3.27    0.47
  -7   3   4    5.39    0.62
  -7   3   4    5.60    0.62
   7   3  -4    4.26    0.44
  -7   3   4    4.68    0.43
   5  -3  -4   10.74    0.69
   5  -3  -4   10.90    0.98
   5  -3  -4   10.10    0.76
  -5  -3   4   10.26    0.77
   5  -3  -4   10.84    0.78
   5  -3  -4   10.80    0.62
  -5  -3   4   10.62    1.09
   5  -3  -4    9.89    0.65
  -5  -3   4   10.25    0.65
  -5  -3   4   10.40    0.65
   5  -3  -4   11.01    0.64
   5   3  -4   11.06    1.02
   5   3  -4   10.76    0.66
  -5   3   4   10.99    0.62
  -5   3   4   11.23    0.69
   5   3  -4   10.90    0.65
  -5   3   4   11.14    0.61
   5   3  -4   10.22    0.79
  -5   3   4   10.21    0.80
  -5   3   4   11.22    0.73
  -3  -3   4    9.61    0.61
  -3  -3   4    7.91    0.57
   3  -3  -4    7.98    0.68
  -3  -3   4    8.29    0.72
   3  -3  -4    8.39    0.58
   3  -3  -4    8.56    0.59
   3  -3  -4    8.05    0.51
   3  -3  -4    8.47    0.55
   3  -3  -4    8.67    0.57
  -3  -3   4    8.28    0.94
  -3   3   4    9.28    0.65
  -3   3   4    9.09    0.55
   3   3  -4    8.50    0.58
   3   3  -4    8.41    0.62
   3   3  -4    8.37    0.71
  -3   3   4    8.95    0.53
   3   3  -4    7.65    0.57
  -1  -3   4   36.29    2.10
   1  -3  -4   33.37    1.72
   1  -3  -4   37.04    1.74
   1  -3  -4   36.12    1.82
  -1  -3   4   35.35    1.72
  -1  -3   4   34.66    1.74
  -1  -3   4   33.14    1.86
   1  -3  -4   35.54    1.70
  -1   3   4   32.77    1.81
  -1   3   4   33.99    1.69
  -1   3   4   36.01    1.70
   1   3  -4   35.97    1.72
   1   3  -4   36.59    1.72
  -1   3   4   36.02    1.78
   1   3  -4   33.99    1.76
   1   3  -4   34.47    1.71
   1   3  -4   34.57    1.84
  -1  -3  -4   42.06    2.12
  -1  -3  -4   40.19    2.09
   1  -3   4   45.54    2.37
   1  -3   4   40.54    2.19
   1  -3   4   41.92    2.07
  -1  -3  -4   40.54    2.07
  -1   3  -4   43.40    2.08
  -1   3  -4   41.94    2.06
  -1   3  -4   40.12    2.05
   1   3   4   39.65    2.02
   1   3   4   43.37    2.04
   1   3   4   43.43    2.04
  -3  -3  -4    0.42    0.27
   3  -3   4    0.06    0.29
  -3  -3  -4    0.44    0.29
   3  -3   4    0.49    0.34
   3  -3   4    0.33    0.41
  -3  -3  -4    0.62    0.33
   3  -3   4    0.19    0.31
  -3   3  -4    0.50    0.29
   3   3   4    0.87    0.34
   3   3   4    0.69    0.31
  -3   3  -4    0.28    0.31
  -3   3  -4    0.28    0.32
  -3   3  -4    0.31    0.34
   3   3   4    2.06    0.37
   5  -3   4    2.13    0.42
   5  -3   4    1.49    0.42
   5  -3   4    0.78    0.42
  -5  -3  -4    1.50    0.40
  -5  -3  -4    0.79    0.38
   5  -3   4    1.29    0.49
  -5  -3  -4    0.95    0.34
   5   3   4    0.96    0.39
   5   3   4    1.16    0.38
  -5   3  -4    1.23    0.42
  -5   3  -4    0.76    0.32
  -5   3  -4    1.11    0.41
   5   3   4    2.12    0.48
  -5   3  -4    1.48    0.45
   5   3   4    1.91    0.51
  -7  -3  -4   15.12    1.21
   7  -3   4   15.07    1.58
   7  -3   4   13.85    1.41
  -7  -3  -4   16.07    1.13
  -7  -3  -4   15.73    1.09
   7  -3   4   15.07    1.15
   7  -3   4   14.02    1.06
   7   3   4   15.17    1.16
  -7   3  -4   16.25    0.96
   7   3   4   14.49    1.16
  -7   3  -4   14.98    1.15
  -7   3  -4   14.98    1.13
   7   3   4   13.70    1.06
   7   3   4   14.07    1.12
  -7   3  -4   14.28    1.11
   9  -3   4    0.47    0.59
   9  -3   4    0.36    0.50
   9  -3   4   -0.04    0.44
  -9  -3  -4    0.75    0.54
   9  -3   4    0.43    0.41
  -9  -3  -4    0.24    0.38
  -9  -3  -4   -0.10    0.44
  -9   3  -4    3.14    0.61
  -9   3  -4   -0.11    0.48
  -9   3  -4    0.45    0.44
   9   3   4   -0.13    0.48
   9   3   4    0.14    0.38
   9   3   4   -0.16    0.38
  -9   3  -4    0.41    0.31
  11  -3   4   21.77    1.59
 -11  -3  -4   20.81    1.66
  11  -3   4   20.43    1.78
 -11  -3  -4   26.92    1.65
 -11  -3  -4   25.27    1.51
  11  -3   4   25.94    1.71
 -11   3  -4   24.24    1.67
  11   3   4   22.96    1.52
  11   3   4   21.38    1.65
 -11   3  -4   20.86    1.62
  11   3   4   27.87    1.63
 -11   3  -4   22.86    1.33
 -11   3  -4   22.80    1.63
  11   3   4   22.56    1.67
 -13  -3  -4    2.20    0.75
  13  -3   4    1.83    0.91
  13  -3   4    0.64    0.39
 -13  -3  -4    2.70    0.73
  13  -3   4    2.09    0.78
 -13  -3  -4    3.25    1.04
 -13   3  -4    2.10    0.68
 -13   3  -4    2.54    0.80
  13   3   4    1.79    0.77
 -13   3  -4    1.58    0.69
 -13   3  -4    1.06    0.68
  13   3   4    2.51    0.62
  18  -4  -4    3.75    0.91
  18  -4  -4    3.35    0.99
  18  -4  -4    4.59    0.71
 -18  -4   4    2.70    1.24
 -18  -4   4    3.36    0.96
  18  -4  -4    3.76    0.71
 -18  -4   4    4.60    0.76
  18   4  -4    4.41    1.08
  18   4  -4    3.62    0.93
 -18   4   4    4.08    1.04
 -18   4   4    2.67    0.97
 -18   4   4    3.56    0.85
  18   4  -4    3.37    0.68
  18   4  -4    4.74    0.77
 -18   4   4    3.45    0.68
  16  -4  -4   36.90    2.33
  16  -4  -4   35.67    2.07
 -16  -4   4   38.24    2.75
  16  -4  -4   42.68    2.74
 -16  -4   4   35.87    3.02
  16  -4  -4   46.11    2.94
 -16   4   4   41.23    2.10
  16   4  -4   37.42    2.12
 -16   4   4   34.68    2.32
 -16   4   4   32.01    2.02
  16   4  -4   40.80    2.68
  16   4  -4   40.15    2.16
  16   4  -4   38.59    2.44
 -16   4   4   39.21    2.51
 -16   4   4   41.24    2.76
 -14  -4   4    3.04    0.90
 -14  -4   4    2.72    1.00
  14  -4  -4    2.62    0.52
  14  -4  -4    2.90    0.53
  14  -4  -4    2.28    0.58
 -14  -4   4    3.58    0.58
 -14   4   4    3.04    0.51
  14   4  -4    2.42    0.50
 -14   4   4    1.89    0.64
  14   4  -4    3.42    0.57
  14   4  -4    3.17    0.78
 -14   4   4    3.54    0.81
 -14   4   4    4.46    1.01
  12  -4  -4  246.00   11.38
 -12  -4   4  249.93   11.97
 -12  -4   4  238.31   12.33
  12  -4  -4  263.81   11.32
  12  -4  -4  228.96   11.46
  12  -4  -4  262.07   11.81
 -12  -4   4  268.44   11.33
 -12  -4   4  251.37   11.34
  12   4  -4  257.27   11.56
  12   4  -4  265.99   11.55
 -12   4   4  246.08   11.29
 -12   4   4  271.22   11.67
 -12   4   4  249.30   11.28
  12   4  -4  263.25   11.87
 -12   4   4  239.16   11.53
 -12   4   4  257.46   11.96
  10  -4  -4  347.20   15.37
  10  -4  -4  358.83   15.37
 -10  -4   4  365.45   15.88
  10  -4  -4  351.80   16.14
  10  -4  -4  331.22   15.51
 -10  -4   4  333.11   15.38
 -10  -4   4  387.07   15.52
 -10  -4   4  338.07   15.99
 -10   4   4  367.50   15.66
  10   4  -4  340.51   15.36
  10   4  -4  348.40   15.59
  10   4  -4  356.31   15.40
 -10   4   4  322.72   15.56
  10   4  -4  336.61   15.65
  10   4  -4  354.31   15.24
 -10   4   4  343.79   15.34
 -10   4   4  331.48   15.34
  -8  -4   4    2.89    0.68
   8  -4  -4    5.54    0.54
   8  -4  -4    4.15    0.59
   8  -4  -4    5.04    0.81
  -8  -4   4    5.70    0.76
  -8  -4   4    5.50    0.54
  -8  -4   4    4.52    0.48
   8  -4  -4    3.97    0.53
   8  -4  -4    5.29    0.51
   8   4  -4    4.53    0.42
   8   4  -4    5.39    0.53
  -8   4   4    4.87    0.62
   8   4  -4    2.89    0.48
  -8   4   4    4.30    0.47
   8   4  -4    3.03    0.62
   8   4  -4    4.78    0.49
  -8   4   4    4.48    0.43
  -8   4   4    4.79    0.63
   6  -4  -4  165.61    7.56
   6  -4  -4  168.26    7.63
  -6  -4   4  168.11    7.51
   6  -4  -4  169.61    7.51
  -6  -4   4  163.04    8.05
   6  -4  -4  159.51    7.49
   6  -4  -4  171.83    7.90
  -6  -4   4  163.57    7.51
   6  -4  -4  173.16    7.49
  -6  -4   4  170.95    7.64
  -6   4   4  162.08    7.67
   6   4  -4  164.97    7.50
  -6   4   4  173.24    7.47
   6   4  -4  172.59    7.69
  -6   4   4  171.11    7.51
  -6   4   4  172.59    7.62
   6   4  -4  178.98    7.53
  -6   4   4  158.82    7.47
  -4  -4   4   17.98    1.07
  -4  -4   4   19.16    1.21
   4  -4  -4   21.43    1.43
   4  -4  -4   18.72    1.03
   4  -4  -4   20.02    1.05
  -4  -4   4   18.96    1.08
   4  -4  -4   18.42    1.07
   4  -4  -4   19.71    1.21
  -4  -4   4   19.23    1.55
   4  -4  -4   20.10    1.19
  -4   4   4   18.82    1.10
   4   4  -4   20.86    1.09
  -4   4   4   18.69    1.04
   4   4  -4   19.10    1.07
  -4   4   4   19.47    1.13
  -4   4   4   20.91    1.04
   4   4  -4   20.34    1.23
  -4   4   4   20.09    1.22
  -2  -4   4  252.89   10.94
  -2  -4   4  234.11   11.06
  -2  -4   4  246.77   11.39
  -2  -4   4  243.49   10.92
   2  -4  -4  245.31   10.93
   2  -4  -4  256.17   10.91
  -2   4   4  255.27   10.90
   2   4  -4  259.80   11.06
   2   4  -4  239.21   10.92
  -2   4   4  234.89   10.96
  -2   4   4  243.11   11.04
  -2   4   4  245.36   10.90
   0  -4  -4  425.39   19.39
   0  -4  -4  454.38   19.46
   0  -4   4  454.43   19.83
   0  -4   4  427.54   19.52
   0  -4   4  454.07   19.42
   0   4   4  428.96   19.43
   0   4   4  451.50   19.30
   0   4  -4  445.33   19.41
   0   4   4  450.69   19.37
   0   4  -4  432.99   19.48
   0   4  -4  425.65   19.38
   0   4   4  420.22   19.36
   0   4  -4  451.10   19.39
   2  -4   4  220.13   10.42
  -2  -4  -4  230.26   10.28
   2  -4   4  244.99   10.70
  -2  -4  -4  237.74   10.35
   2  -4   4  214.96   10.26
  -2  -4  -4  222.67   10.31
   2  -4   4  243.18   10.34
  -2   4  -4  222.29   10.29
  -2   4  -4  229.89   10.27
  -2   4  -4  227.58   10.14
   2   4   4  230.58   10.28
  -2   4  -4  234.47   10.47
  -2   4  -4  236.78   10.33
   2   4   4  220.50   10.33
   2   4   4  240.69   10.22
   4  -4   4   59.35    3.07
  -4  -4  -4   61.18    3.14
   4  -4   4   71.31    3.49
   4  -4   4   62.62    3.24
  -4  -4  -4   66.11    3.10
  -4  -4  -4   66.69    3.12
   4   4   4   60.80    3.23
  -4   4  -4   64.43    3.24
   4   4   4   60.27    3.12
   4   4   4   67.00    3.05
  -4   4  -4   65.09    3.14
  -4   4  -4   64.10    3.04
   4   4   4   62.74    3.09
  -4   4  -4   61.05    3.10
  -6  -4  -4  301.45   13.10
   6  -4   4  291.51   13.15
   6  -4   4  328.89   13.48
  -6  -4  -4  306.37   13.65
   6  -4   4  282.16   13.08
   6  -4   4  263.22   13.31
  -6  -4  -4  274.90   12.93
  -6  -4  -4  296.62   13.10
  -6   4  -4  306.16   13.02
   6   4   4  279.37   13.09
  -6   4  -4  301.69   13.25
   6   4   4  302.30   13.13
  -6   4  -4  278.98   13.11
   6   4   4  294.06   13.52
  -6   4  -4  289.06   13.13
   6   4   4  294.07   13.09
   8  -4   4    9.70    1.18
  -8  -4  -4    8.52    0.85
   8  -4   4    9.09    0.93
  -8  -4  -4    8.91    0.98
  -8  -4  -4    8.00    0.91
   8  -4   4    9.58    1.04
   8  -4   4    9.49    1.12
  -8   4  -4   10.16    1.02
  -8   4  -4    9.54    0.76
   8   4   4   10.22    0.99
  -8   4  -4    8.98    0.99
  -8   4  -4    9.33    0.94
   8   4   4    9.73    0.94
   8   4   4    9.84    1.02
   8   4   4    8.00    1.03
 -10  -4  -4  175.74    8.57
  10  -4   4  179.77    8.48
  10  -4   4  178.56    8.72
  10  -4   4  197.79    8.62
 -10  -4  -4  191.83    8.44
 -10  -4  -4  194.68    8.53
 -10   4  -4  179.82    8.55
 -10   4  -4  175.55    8.60
  10   4   4  168.77    8.39
  10   4   4  184.99    8.48
 -10   4  -4  195.63    8.57
 -10   4  -4  188.72    8.30
  10   4   4  178.63    8.51
  10   4   4  193.47    8.56
 -10   4  -4  188.24    8.62
  12  -4   4  111.91    5.64
 -12  -4  -4  114.87    5.38
 -12  -4  -4  103.70    5.44
  12  -4   4  116.77    5.51
  12   4   4  115.01    5.44
 -12   4  -4  112.69    5.09
 -12   4  -4  100.74    5.46
 -12   4  -4  114.70    5.52
 -12   4  -4  104.39    5.40
 -12   4  -4  111.56    5.44
  12   4   4  112.05    5.31
  19  -5  -4   43.09    2.68
  19  -5  -4   53.26    3.47
  19  -5  -4   48.83    2.97
 -19  -5   4   47.73    3.35
 -19  -5   4   42.55    3.73
 -19   5   4   46.28    3.29
  19   5  -4   44.15    2.71
  19   5  -4   39.57    3.30
 -19   5   4   55.70    3.22
 -17  -5   4   35.88    2.81
  17  -5  -4   42.70    2.83
  17  -5  -4   37.35    2.18
  17  -5  -4   36.15    2.43
  17  -5  -4   36.17    2.13
 -17  -5   4   31.88    3.08
 -17  -5   4   39.23    2.49
 -17   5   4   39.74    2.50
 -17   5   4   42.80    2.67
  17   5  -4   41.32    2.23
  17   5  -4   34.78    2.45
  17   5  -4   38.47    2.18
 -17   5   4   33.22    2.44
 -17   5   4   36.65    2.73
 -15  -5   4   42.97    3.09
  15  -5  -4   45.81    2.43
  15  -5  -4   47.89    2.74
 -15  -5   4   43.26    3.34
  15  -5  -4   51.41    3.06
  15  -5  -4   45.64    2.70
  15   5  -4   46.27    2.45
 -15   5   4   44.65    2.97
 -15   5   4   41.95    2.75
 -15   5   4   47.01    2.42
  15   5  -4   48.71    2.51
  15   5  -4   43.77    2.75
  15   5  -4   52.65    2.74
  13  -5  -4   31.83    1.77
  13  -5  -4   31.46    1.76
  13  -5  -4   28.62    1.96
 -13  -5   4   32.06    2.52
 -13  -5   4   31.07    2.41
 -13   5   4   35.30    2.15
  13   5  -4   34.33    1.81
  13   5  -4   31.93    1.76
 -13   5   4   30.64    1.74
  13   5  -4   29.99    2.07
 -13   5   4   29.90    2.04
  11  -5  -4  322.32   15.09
  11  -5  -4  350.68   15.41
  11  -5  -4  349.66   14.95
  11  -5  -4  333.64   14.94
 -11  -5   4  354.48   15.58
 -11  -5   4  313.54   15.56
 -11   5   4  316.82   15.21
  11   5  -4  320.47   15.22
  11   5  -4  349.59   14.97
  11   5  -4  353.23   15.14
  11   5  -4  324.37   14.92
 -11   5   4  354.65   15.25
 -11   5   4  324.72   14.91
 -11   5   4  344.82   14.92
   9  -5  -4  276.03   12.96
  -9  -5   4  282.32   13.51
   9  -5  -4  275.47   12.85
  -9  -5   4  305.16   12.89
  -9  -5   4  279.35   12.88
   9  -5  -4  299.00   13.30
  -9  -5   4  299.44   13.23
   9  -5  -4  296.07   12.85
  -9   5   4  277.52   13.08
  -9   5   4  277.87   12.83
   9   5  -4  282.14   12.85
   9   5  -4  305.50   13.12
  -9   5   4  304.25   13.10
   9   5  -4  292.23   12.73
  -9   5   4  291.20   12.75
   7  -5  -4    9.98    1.05
  -7  -5   4    8.23    0.73
   7  -5  -4    8.11    0.63
  -7  -5   4    9.42    0.84
   7  -5  -4    8.98    0.81
   7  -5  -4    7.79    0.73
  -7  -5   4    8.63    0.73
   7  -5  -4    7.54    0.70
  -7  -5   4    9.55    1.23
   7  -5  -4    8.59    0.68
  -7   5   4    8.18    0.68
   7   5  -4    8.70    0.85
  -7   5   4    8.70    0.83
   7   5  -4    7.32    0.68
  -7   5   4    7.86    0.62
  -7   5   4    8.32    0.88
  -7   5   4    8.46    0.66
   5  -5  -4  210.19    9.84
   5  -5  -4  218.58    9.37
   5  -5  -4  218.87    9.46
  -5  -5   4  220.50    9.50
  -5  -5   4  210.35   10.06
   5  -5  -4  222.42    9.59
   5  -5  -4  204.33    9.47
  -5  -5   4  218.33    9.46
   5  -5  -4  202.73    9.47
  -5   5   4  201.26    9.62
   5   5  -4  223.35    9.63
  -5   5   4  203.45    9.44
   5   5  -4  204.34    9.46
   5   5  -4  213.59    9.51
  -5   5   4  218.27    9.44
  -5   5   4  213.42    9.53
  -5   5   4  206.13    9.46
  -3  -5   4   13.24    1.03
   3  -5  -4   14.23    0.90
   3  -5  -4   16.51    0.98
   3  -5  -4   14.93    1.01
  -3  -5   4   15.00    1.44
  -3  -5   4   14.49    0.95
  -3   5   4   14.24    0.93
   3   5  -4   13.20    0.90
  -3   5   4   13.21    0.88
  -3   5   4   14.54    0.85
   3   5  -4   14.35    0.94
   3   5  -4   15.30    1.03
  -3   5   4   12.92    0.89
  -3   5   4   14.24    1.05
  -1  -5   4  534.05   23.03
   1  -5  -4  549.22   23.09
   1  -5  -4  519.35   23.03
  -1  -5   4  516.13   23.52
  -1  -5   4  505.68   23.13
   1  -5  -4  524.66   23.03
   1   5  -4  546.65   23.12
  -1   5   4  539.09   22.99
  -1   5   4  510.84   23.09
   1   5  -4  526.31   23.01
  -1   5   4  520.64   23.27
   1   5  -4  498.23   22.99
  -1   5   4  504.66   23.04
  -1  -5  -4  688.14   29.49
   1  -5   4  643.25   29.43
  -1  -5  -4  633.71   29.46
   1  -5   4  697.42   29.51
  -1  -5  -4  694.51   29.44
   1  -5   4  673.80   29.96
   1  -5   4  666.47   29.58
  -1   5  -4  682.41   29.44
  -1   5  -4  638.91   29.43
   1   5   4  700.53   29.55
   1   5   4  625.46   29.48
   1   5   4  690.36   29.28
  -1   5  -4  674.63   29.44
  -3  -5  -4   10.24    0.86
   3  -5   4   10.38    1.29
   3  -5   4    8.73    0.85
   3  -5   4   10.07    0.90
   3  -5   4    8.75    0.93
  -3  -5  -4   10.18    0.84
   3   5   4   10.33    0.87
  -3   5  -4   10.18    0.88
   3   5   4    8.53    0.88
  -3   5  -4    9.41    0.99
   3   5   4   10.53    0.87
  -3   5  -4    9.82    0.77
  -3   5  -4    9.82    0.90
  -5  -5  -4   37.72    2.16
   5  -5   4   40.20    2.14
   5  -5   4   36.63    2.06
  -5  -5  -4   36.14    2.11
   5  -5   4   36.75    2.20
   5  -5   4   41.78    2.59
  -5  -5  -4   38.42    2.07
  -5   5  -4   35.88    2.53
  -5   5  -4   44.51    2.29
   5   5   4   35.62    2.06
   5   5   4   38.06    2.08
   5   5   4   35.31    2.10
   5   5   4   42.45    1.96
  -5   5  -4   39.24    2.14
  -5   5  -4   37.47    1.96
  -5   5  -4   35.67    1.82
   7  -5   4    2.93    0.63
   7  -5   4    2.92    0.60
  -7  -5  -4    3.75    0.57
  -7  -5  -4    3.55    0.61
   7  -5   4    3.21    0.70
  -7  -5  -4    2.83    0.62
   7   5   4    3.15    0.56
  -7   5  -4    2.05    0.57
   7   5   4    2.16    0.66
  -7   5  -4    2.66    0.64
  -7   5  -4    3.01    0.63
   7   5   4    2.12    0.58
   7   5   4    1.98    0.53
  -7   5  -4    3.00    0.69
  -7   5  -4    2.58    0.45
  -9  -5  -4   97.77    5.22
   9  -5   4  113.72    5.28
  -9  -5  -4  111.30    5.09
  -9  -5  -4  113.48    5.19
   9  -5   4  106.08    5.15
   9  -5   4  100.48    5.32
  -9   5  -4  109.55    4.97
  -9   5  -4  108.96    5.31
  -9   5  -4  102.37    5.19
   9   5   4  108.00    5.20
  -9   5  -4   99.66    5.07
   9   5   4  116.50    5.22
   9   5   4  107.06    5.19
  -9   5  -4  113.77    5.25
   9   5   4  107.05    5.19
 -11  -5  -4  265.29   12.89
 -11  -5  -4  297.04   12.83
  11  -5   4  273.47   13.02
  11  -5   4  307.23   12.96
  11   5   4  280.48   12.79
 -11   5  -4  285.74   12.56
  11   5   4  293.97   12.87
 -11   5  -4  297.91   12.88
 -11   5  -4  252.40   12.76
 -11   5  -4  288.64   12.97
 -11   5  -4  265.92   12.82
  16  -6  -4   57.65    3.51
 -16  -6   4   60.69    2.96
  16  -6  -4   58.17    2.95
  16  -6  -4   51.23    3.12
  16  -6  -4   57.28    2.93
 -16  -6   4   52.27    3.63
 -16  -6   4   45.34    3.85
  16   6  -4   51.05    2.89
  16   6  -4   60.55    2.99
  16   6  -4   61.95    3.19
 -16   6   4   49.23    3.30
 -16   6   4   56.87    2.88
 -16   6   4   60.21    3.39
  16   6  -4   52.74    3.23
  14  -6  -4    4.44    0.66
 -14  -6   4    4.05    1.02
  14  -6  -4    3.70    0.76
  14  -6  -4    4.25    0.68
  14  -6  -4    6.35    1.09
 -14  -6   4    4.80    0.71
  14   6  -4    4.46    0.68
  14   6  -4    4.97    0.91
  14   6  -4    4.36    0.69
 -14   6   4    2.98    0.82
 -14   6   4    5.06    0.66
  14   6  -4    5.40    0.85
 -12  -6   4  182.74    8.88
  12  -6  -4  184.60    8.38
  12  -6  -4  176.99    8.12
  12  -6  -4  163.91    8.25
 -12  -6   4  169.06    8.78
 -12   6   4  181.41    8.11
 -12   6   4  197.20    8.49
 -12   6   4  168.48    8.42
  12   6  -4  168.27    8.39
  12   6  -4  174.22    8.09
  12   6  -4  192.98    8.17
  10  -6  -4  443.22   20.20
  10  -6  -4  434.04   19.76
 -10  -6   4  470.49   20.27
  10  -6  -4  434.54   19.89
 -10  -6   4  422.13   20.43
  10   6  -4  461.10   19.92
  10   6  -4  461.91   19.80
 -10   6   4  455.03   19.59
 -10   6   4  491.60   20.08
 -10   6   4  419.60   20.02
 -10   6   4  425.07   19.73
  10   6  -4  439.78   19.75
  10   6  -4  448.36   19.54
  -8  -6   4   97.36    4.47
   8  -6  -4  100.60    4.72
   8  -6  -4   85.17    4.31
   8  -6  -4   87.66    4.47
  -8  -6   4   81.62    5.21
  -8   6   4   77.26    4.65
  -8   6   4   93.64    4.14
   8   6  -4   93.23    4.38
   8   6  -4   89.08    4.25
  -8   6   4   87.43    4.21
  -8   6   4   92.33    4.19
   8   6  -4   85.51    4.34
  -8   6   4   98.53    4.47
  -6  -6   4   72.89    3.47
  -6  -6   4   70.02    3.29
   6  -6  -4   69.13    3.69
   6  -6  -4   65.38    3.30
  -6  -6   4   65.59    3.90
   6  -6  -4   64.78    3.31
   6  -6  -4   67.50    3.12
  -6   6   4   71.01    3.50
  -6   6   4   69.07    3.26
  -6   6   4   67.20    3.24
  -6   6   4   65.48    3.26
   6   6  -4   71.37    3.33
   6   6  -4   67.12    3.29
  -6   6   4   71.46    3.42
   6   6  -4   80.31    3.77
  -4  -6   4   40.86    2.80
   4  -6  -4   47.75    2.37
  -4  -6   4   46.28    2.30
   4  -6  -4   46.09    2.64
   4  -6  -4   45.11    2.33
   4  -6  -4   45.18    2.29
  -4  -6   4   44.19    2.38
   4   6  -4   46.19    2.29
  -4   6   4   44.82    2.27
  -4   6   4   46.52    2.23
  -4   6   4   44.26    2.26
  -4   6   4   42.38    2.39
   4   6  -4   46.60    2.37
  -4   6   4   43.33    2.27
   4   6  -4   43.25    2.26
   2  -6  -4  187.83    8.91
  -2  -6   4  182.21    9.44
  -2  -6   4  192.87    8.90
   2  -6  -4  206.82    8.90
   2  -6  -4  198.62    8.99
  -2  -6   4  190.48    9.01
  -2  -6   4  209.73    8.94
   2   6  -4  192.08    8.89
  -2   6   4  196.91    9.01
  -2   6   4  190.88    8.92
   2   6  -4  205.32    8.92
  -2   6   4  204.98    8.80
  -2   6   4  205.81    8.88
   2   6  -4  203.55    9.00
   0  -6  -4  524.13   23.61
   0  -6   4  520.71   23.41
   0  -6   4  519.05   24.01
   0  -6  -4  530.47   23.44
   0  -6  -4  565.83   23.42
   0  -6   4  514.01   23.52
   0  -6   4  565.74   23.46
   0   6  -4  546.93   23.52
   0   6   4  530.81   23.48
   0   6   4  515.84   23.47
   0   6  -4  563.99   23.43
   0   6   4  485.76   23.55
   0   6  -4  516.43   23.40
   2  -6   4  132.38    6.41
  -2  -6  -4  150.43    6.43
  -2  -6  -4  124.59    6.58
   2  -6   4  132.00    6.52
   2  -6   4  148.57    6.47
   2  -6   4  139.49    7.04
  -2  -6  -4  144.62    6.45
  -2   6  -4  138.13    6.42
   2   6   4  131.62    7.01
   2   6   4  137.40    6.40
  -2   6  -4  145.13    6.66
  -2   6  -4  146.13    6.43
   4  -6   4   39.91    2.39
   4  -6   4   44.03    2.34
  -4  -6  -4   44.72    2.27
   4  -6   4   41.53    2.28
   4  -6   4   42.60    2.88
  -4  -6  -4   44.65    2.29
  -4  -6  -4   40.94    2.33
  -4   6  -4   44.72    2.20
  -4   6  -4   40.21    2.30
   4   6   4   40.45    2.28
   4   6   4   40.62    2.36
   4   6   4   45.02    2.30
  -4   6  -4   43.79    2.35
  -4   6  -4   42.47    2.47
   4   6   4   46.43    2.05
  -6  -6  -4   89.41    4.17
   6  -6   4   86.10    4.27
   6  -6   4   84.89    4.36
  -6  -6  -4   84.06    4.28
   6  -6   4   86.93    4.22
  -6  -6  -4   89.41    4.23
   6   6   4   76.68    4.35
   6   6   4   80.96    4.28
  -6   6  -4   89.40    4.30
   6   6   4   90.38    4.24
   6   6   4   92.95    4.05
  -6   6  -4   88.10    4.08
  -6   6  -4   82.96    4.23
  -6   6  -4   90.35    4.42
  -8  -6  -4   35.10    1.88
   8  -6   4   30.63    1.98
   8  -6   4   30.59    2.09
  -8  -6  -4   35.59    2.02
  -8  -6  -4   30.29    1.80
   8  -6   4   36.11    2.12
  -8  -6  -4   31.86    2.08
  -8   6  -4   29.44    1.97
  -8   6  -4   31.25    2.04
   8   6   4   35.29    1.86
   8   6   4   33.60    2.04
  -8   6  -4   31.85    1.66
  -8   6  -4   35.32    2.18
   8   6   4   34.21    2.00
  -8   6  -4   32.95    1.76
   8   6   4   29.12    1.97
 -10  -6  -4  210.61    9.34
 -10  -6  -4  189.26    9.38
  10  -6   4  181.95    9.44
  10  -6   4  208.43    9.42
 -10   6  -4  201.95    9.36
  10   6   4  205.25    9.36
 -10   6  -4  190.39    9.32
 -10   6  -4  193.13    9.12
 -10   6  -4  204.78    9.50
  10   6   4  206.20    9.48
  10   6   4  227.91    9.34
 -10   6  -4  201.57    9.06
  15  -7  -4    7.07    1.27
 -15  -7   4    5.11    1.16
  15  -7  -4    5.13    0.90
  15  -7  -4    6.15    0.81
 -15  -7   4    4.69    1.47
  15  -7  -4    5.51    0.82
 -15  -7   4    5.69    0.81
  15   7  -4    7.19    0.99
  15   7  -4    3.39    0.87
 -15   7   4    7.22    0.81
  15   7  -4    6.72    0.90
 -15   7   4    7.26    1.19
  15   7  -4    5.85    0.80
 -15   7   4    5.12    1.09
  13  -7  -4   12.26    1.14
  13  -7  -4   11.04    1.13
 -13  -7   4   14.18    1.20
  13  -7  -4   13.36    1.57
 -13  -7   4   13.03    1.84
  13  -7  -4   12.26    1.31
 -13  -7   4   13.36    1.69
  13   7  -4   12.35    1.20
 -13   7   4   12.94    1.52
  13   7  -4   12.54    1.43
 -13   7   4   12.12    1.10
  13   7  -4   12.82    1.12
  13   7  -4   13.45    1.25
 -11  -7   4  100.14    5.05
  11  -7  -4   84.47    4.51
  11  -7  -4   89.15    4.40
 -11  -7   4   85.77    5.09
  11  -7  -4   97.15    4.39
 -11   7   4   97.27    4.72
  11   7  -4   87.56    4.37
 -11   7   4   87.20    4.71
 -11   7   4   91.11    4.12
  11   7  -4   95.76    4.44
  -9  -7   4   36.84    2.79
   9  -7  -4   40.06    2.10
   9  -7  -4   37.27    2.19
  -9  -7   4   36.55    2.12
  -9  -7   4   43.07    2.43
   9  -7  -4   36.68    2.11
   9   7  -4   37.50    2.18
  -9   7   4   37.49    2.35
   9   7  -4   37.94    2.10
  -9   7   4   43.46    2.39
   9   7  -4   39.57    2.14
  -9   7   4   41.15    1.93
  -7  -7   4    4.13    1.05
   7  -7  -4    3.37    0.57
  -7  -7   4    4.99    0.65
   7  -7  -4    2.97    0.73
   7  -7  -4    3.48    0.56
  -7  -7   4    3.97    0.59
  -7   7   4    4.72    0.75
  -7   7   4    4.12    0.48
   7   7  -4    3.36    0.60
   7   7  -4    3.82    0.57
   7   7  -4    3.78    0.62
  -7   7   4    6.29    0.91
  -5  -7   4   26.31    2.23
   5  -7  -4   27.82    1.66
   5  -7  -4   30.14    2.03
   5  -7  -4   30.98    1.65
  -5  -7   4   28.60    1.67
  -5   7   4   30.38    1.74
   5   7  -4   27.42    1.63
   5   7  -4   28.04    1.71
  -5   7   4   26.70    1.58
   5   7  -4   28.85    1.68
  -5   7   4   30.49    1.84
  -3  -7   4    9.16    0.92
   3  -7  -4   12.42    1.00
  -3  -7   4    9.91    0.98
   3  -7  -4   12.58    0.97
   3  -7  -4   11.16    0.98
  -3  -7   4   11.05    0.96
  -3   7   4   12.80    0.95
  -3   7   4   12.20    1.08
   3   7  -4   12.48    1.01
  -3   7   4   11.99    0.97
   3   7  -4   11.48    0.96
   3   7  -4   11.51    1.01
   1  -7  -4  165.77    7.38
   1  -7  -4  154.95    7.40
  -1  -7   4  153.00    7.46
   1  -7  -4  176.72    7.46
  -1  -7   4  150.92    8.02
  -1  -7   4  157.63    7.39
  -1  -7   4  170.88    7.44
  -1   7   4  175.70    7.26
   1   7  -4  154.79    7.37
  -1   7   4  143.51    7.64
  -1   7   4  152.86    7.42
   1   7  -4  170.69    7.46
  -1   7   4  156.75    7.36
   1   7  -4  173.55    7.41
   1  -7   4  137.35    6.60
  -1  -7  -4  140.56    6.64
   1  -7   4  131.98    7.25
  -1  -7  -4  148.52    6.63
   1  -7   4  154.99    6.66
  -1  -7  -4  148.81    6.61
   1  -7   4  139.61    6.72
   1   7   4  138.79    6.58
  -1   7  -4  151.44    6.89
  -1   7  -4  151.09    6.62
   1   7   4  134.90    6.68
  -1   7  -4  138.01    6.60
   3  -7   4    7.38    0.92
  -3  -7  -4    7.84    0.84
   3  -7   4    6.42    0.78
   3  -7   4    9.81    1.50
   3  -7   4    7.69    0.86
  -3  -7  -4    7.16    0.85
  -3   7  -4    8.11    1.05
  -3   7  -4    7.18    0.81
  -3   7  -4    7.19    0.76
   3   7   4    6.72    0.79
   3   7   4    6.80    0.84
  -3   7  -4    9.01    0.92
   3   7   4    7.57    0.80
   5  -7   4   20.03    1.52
  -5  -7  -4   19.98    1.42
   5  -7   4   20.83    1.48
  -5  -7  -4   19.53    1.53
   5  -7   4   20.51    1.54
  -5  -7  -4   21.42    1.35
  -5   7  -4   19.17    1.60
   5   7   4   20.89    1.55
  -5   7  -4   21.56    1.26
   5   7   4   17.67    1.00
  -5   7  -4   19.24    1.44
  -5   7  -4   21.11    1.50
   5   7   4   18.97    1.60
   5   7   4   22.21    1.47
   7  -7   4    0.40    0.60
  -7  -7  -4    0.69    0.56
   7  -7   4    0.25    0.49
   7  -7   4    0.49    0.58
  -7  -7  -4    0.43    0.61
  -7  -7  -4    0.25    0.32
  -7  -7  -4    0.16    0.46
   7   7   4   -0.48    0.29
  -7   7  -4    0.64    0.39
   7   7   4   -0.02    0.11
  -7   7  -4    0.52    0.59
   7   7   4    0.66    0.56
   7   7   4   -0.11    0.59
  -7   7  -4    0.37    0.61
  -7   7  -4    1.24    0.62
   9  -7   4   58.68    3.43
  -9  -7  -4   57.64    3.38
  -9  -7  -4   66.78    3.37
  -9  -7  -4   59.46    3.18
   9  -7   4   64.73    4.07
  -9   7  -4   62.13    3.36
   9   7   4   65.10    3.43
   9   7   4   67.62    3.42
  -9   7  -4   63.04    3.52
  -9   7  -4   66.16    3.42
  -9   7  -4   59.22    3.02
 -14  -8   4   -0.18    0.13
 -14  -8   4   -0.52    0.81
  14  -8  -4   -0.36    0.55
  14  -8  -4    0.75    0.65
 -14  -8   4   -0.01    0.52
  14  -8  -4    0.44    0.58
 -14  -8   4   -1.05    0.88
  14   8  -4    0.06    0.71
 -14   8   4   -0.36    0.48
 -14   8   4   -0.19    0.15
 -14   8   4   -0.32    0.69
 -14   8   4    0.64    0.78
  14   8  -4   -0.57    0.51
  14   8  -4    0.02    0.54
  14   8  -4    0.71    0.62
 -12  -8   4   -0.42    0.84
  12  -8  -4    0.34    0.49
  12  -8  -4   -0.04    0.75
  12  -8  -4    0.65    0.57
 -12  -8   4    0.71    0.83
 -12  -8   4   -0.21    0.15
 -12  -8   4   -0.38    0.79
  12  -8  -4   -0.09    0.54
 -12   8   4    0.49    0.54
  12   8  -4    0.97    0.76
 -12   8   4   -0.09    0.04
  12   8  -4    0.83    0.94
 -12   8   4   -0.03    0.11
 -12   8   4   -0.35    0.64
  12   8  -4    0.40    0.52
  12   8  -4   -0.18    0.51
  10  -8  -4    3.39    0.64
  10  -8  -4    3.46    0.80
 -10  -8   4    4.59    0.99
 -10  -8   4    3.53    1.15
 -10  -8   4    3.67    0.69
  10  -8  -4    4.55    1.04
  10  -8  -4    2.36    0.63
  10   8  -4    2.25    0.58
 -10   8   4    4.66    0.63
 -10   8   4    4.39    0.91
 -10   8   4    2.29    0.73
 -10   8   4    4.16    0.47
  10   8  -4    4.35    1.04
  10   8  -4    3.50    0.67
  10   8  -4    3.82    0.38
   8  -8  -4    0.38    0.45
  -8  -8   4    0.35    0.49
  -8  -8   4    0.19    0.41
  -8  -8   4   -0.58    0.46
  -8  -8   4    0.27    0.76
   8  -8  -4    0.12    0.46
  -8   8   4    0.28    0.33
  -8   8   4    0.89    0.61
   8   8  -4    0.27    0.50
   8   8  -4   -0.01    0.45
  -8   8   4    0.36    0.54
  -6  -8   4    2.01    0.58
   6  -8  -4    1.41    0.54
  -6  -8   4    1.69    0.53
   6  -8  -4    1.94    0.52
  -6  -8   4    1.18    0.83
  -6   8   4    1.61    0.60
  -6   8   4    1.46    0.60
  -6   8   4    2.14    0.48
   6   8  -4    1.52    0.54
   6   8  -4    1.66    0.52
  -6   8   4    0.73    0.39
   6   8  -4    1.68    0.52
  -4  -8   4   14.56    1.71
  -4  -8   4   15.16    1.20
   4  -8  -4   13.83    1.12
   4  -8  -4   12.94    1.15
  -4  -8   4   13.25    1.15
   4   8  -4   12.65    1.08
   4   8  -4   13.92    1.14
  -4   8   4   13.33    1.09
  -4   8   4   12.89    1.09
  -4   8   4   13.50    1.25
  -4   8   4   15.70    1.20
  -2  -8   4    0.79    0.50
  -2  -8   4    1.39    0.52
   2  -8  -4    1.99    0.53
  -2  -8   4    1.36    0.86
   2  -8  -4    1.46    0.56
  -2  -8   4    1.91    0.58
  -2   8   4    2.93    0.56
   2   8  -4    1.50    0.55
  -2   8   4    1.74    0.50
   2   8  -4    1.37    0.51
  -2   8   4    0.10    0.44
  -2   8   4    1.86    0.58
   2   8  -4    1.68    0.51
   0  -8  -4    1.04    0.52
   0  -8   4    2.23    0.60
   0  -8   4    2.50    0.64
   0  -8  -4    1.15    0.57
   0  -8   4    4.88    1.13
   0  -8   4    0.92    0.62
   0   8   4    1.10    0.53
   0   8   4    2.06    0.58
   0   8   4    1.99    0.51
   0   8  -4    2.44    0.58
   0   8  -4    3.14    0.61
   0   8   4    1.50    0.51
   2  -8   4    0.17    0.50
   2  -8   4    0.10    0.80
   2  -8   4    0.16    0.49
   2  -8   4    0.41    0.52
  -2  -8  -4    0.13    0.51
  -2  -8  -4    0.51    0.51
   2   8   4   -0.08    0.52
   2   8   4    0.42    0.48
  -2   8  -4    0.52    0.53
  -2   8  -4   -0.29    0.47
  -2   8  -4    0.13    0.53
   2   8   4    0.22    0.47
   2   8   4    0.55    0.50
   4  -8   4   -0.26    0.51
   4  -8   4    0.09    0.46
  -4  -8  -4    0.30    0.51
  -4  -8  -4    0.30    0.57
   4  -8   4    0.47    0.51
  -4   8  -4    0.33    0.62
  -4   8  -4    0.27    0.54
   4   8   4    0.70    0.67
  -4   8  -4    0.25    0.52
   4   8   4   -0.29    0.24
   4   8   4    0.42    0.55
   6  -8   4    4.46    0.82
  -6  -8  -4    4.06    0.78
   6  -8   4    4.01    0.83
  -6  -8  -4    4.24    0.84
  -6   8  -4    2.78    1.14
   6   8   4    4.04    0.87
   6   8   4    3.99    0.95
  -6   8  -4    4.45    0.83
  -6   8  -4    2.83    0.71
  -8  -8  -4   15.62    1.44
   8  -8   4   14.53    1.42
  -8  -8  -4   11.26    1.26
  -8  -8  -4   15.15    1.27
   8  -8   4   14.16    1.40
  -8  -8  -4   12.90    1.24
  -8   8  -4   11.44    1.26
   8   8   4   13.38    1.38
  -8   8  -4   11.73    1.33
   8   8   4   13.42    1.58
  -8   8  -4   13.83    1.53
  11  -9  -4   51.51    2.76
  11  -9  -4   52.60    3.24
  11  -9  -4   46.22    2.75
 -11  -9   4   52.55    2.81
 -11  -9   4   45.10    3.52
 -11   9   4   52.13    2.67
  11   9  -4   50.09    2.81
  11   9  -4   49.93    2.80
 -11   9   4   57.25    3.18
 -11   9   4   45.54    3.09
  11   9  -4   47.10    2.72
   9  -9  -4   11.42    1.50
  -9  -9   4    8.58    1.45
   9  -9  -4   11.22    1.15
   9  -9  -4   10.97    1.18
  -9  -9   4   13.67    1.37
  -9   9   4   12.13    1.39
  -9   9   4    8.63    1.20
  -9   9   4   10.47    1.06
   9   9  -4   10.86    1.17
  -9   9   4   10.58    0.83
   9   9  -4   11.87    1.14
   9   9  -4   10.40    1.07
   9   9  -4   10.29    0.73
  -7  -9   4   39.15    3.16
   7  -9  -4   50.12    2.98
   7  -9  -4   42.16    2.54
  -7  -9   4   50.86    2.64
   7  -9  -4   47.70    2.53
   7   9  -4   46.46    2.55
  -7   9   4   51.81    2.79
   7   9  -4   42.66    2.48
  -7   9   4   44.32    2.75
  -7   9   4   43.91    2.35
  -7   9   4   47.39    2.48
   5  -9  -4   36.02    2.07
   5  -9  -4   37.39    2.51
   5  -9  -4   32.86    2.09
  -5  -9   4   29.78    2.68
  -5  -9   4   37.31    2.14
  -5   9   4   33.95    2.20
   5   9  -4   35.04    2.11
  -5   9   4   35.21    2.18
  -5   9   4   38.79    2.22
  -5   9   4   36.57    2.02
   5   9  -4   31.42    2.03
   3  -9  -4    0.07    0.50
   3  -9  -4    0.15    0.61
   3  -9  -4   -0.26    0.50
  -3  -9   4   -0.04    0.80
  -3  -9   4    0.42    0.56
  -3  -9   4    0.23    0.19
   3   9  -4    0.85    0.51
  -3   9   4    0.07    0.47
   3   9  -4   -0.15    0.52
  -3   9   4    0.07    0.50
  -3   9   4    0.08    0.49
  -3   9   4    0.12    0.56
  -3   9   4   -0.23    0.10
   1  -9  -4   48.95    2.55
  -1  -9   4   45.22    2.56
   1  -9  -4   45.96    2.58
  -1  -9   4   39.24    3.16
  -1  -9   4   47.31    2.59
  -1   9   4   53.71    2.51
   1   9  -4   48.96    2.58
  -1   9   4   41.21    2.59
   1   9  -4   45.08    2.53
  -1   9   4   41.44    2.53
  -1   9   4   47.34    2.49
   1  -9   4  109.34    4.95
   1  -9   4   84.85    5.60
   1  -9   4   96.10    4.91
  -1  -9  -4   97.86    4.95
  -1  -9  -4  112.00    4.92
  -1   9  -4   97.20    4.87
   1   9   4  105.48    4.86
   1   9   4   98.76    4.86
   1   9   4   86.61    4.96
  -1   9  -4  104.78    4.90
  -1   9  -4  110.23    5.37
   3  -9   4    2.92    1.22
   3  -9   4    4.43    0.82
  -3  -9  -4    2.83    0.77
  -3  -9  -4    3.99    0.78
   3  -9   4    3.93    0.84
  -3  -9  -4    3.50    0.64
  -3   9  -4    3.84    0.88
   3   9   4    3.58    0.94
  -3   9  -4    3.25    0.70
  -3   9  -4    3.48    0.74
   3   9   4    4.26    0.94
  -5  -9  -4   33.97    2.14
   5  -9   4   39.55    2.26
  -5  -9  -4   34.89    2.00
   5  -9   4   31.39    2.13
  -5  -9  -4   30.84    2.17
   5   9   4   32.43    2.08
  -5   9  -4   35.35    2.37
  -5   9  -4   33.00    2.14
  -5   9  -4   30.85    1.86
   5   9   4   33.58    2.33
  -8 -10   4   15.87    1.47
   8 -10  -4   14.59    1.32
   8 -10  -4   14.69    1.99
  -8  10   4   14.64    1.28
   8  10  -4   14.64    0.99
   8  10  -4   13.70    1.35
  -8  10   4   16.64    1.13
   8  10  -4   17.61    1.36
  -8  10   4   12.72    1.85
   8  10  -4   17.29    1.49
   6 -10  -4   22.67    1.99
  -6 -10   4   16.95    2.19
  -6 -10   4   24.25    1.72
   6 -10  -4   21.46    1.56
   6 -10  -4   18.45    1.62
   6  10  -4   22.41    1.54
  -6  10   4   18.40    1.70
   6  10  -4   21.31    1.64
  -6  10   4   24.12    1.79
  -6  10   4   19.98    1.41
   6  10  -4   19.20    1.52
  -6  10   4   21.46    1.50
   4 -10  -4   19.84    1.63
  -4 -10   4   18.22    2.19
   4 -10  -4   24.01    2.05
  -4 -10   4   21.87    1.67
   4 -10  -4   21.60    1.64
  -4  10   4   20.48    1.69
  -4  10   4   20.02    1.52
  -4  10   4   26.10    1.75
   4  10  -4   20.26    1.61
   4  10  -4   22.03    1.54
  -4  10   4   21.89    1.56
   4  10  -4   21.43    1.62
   2 -10  -4   40.24    2.52
   2 -10  -4   44.22    2.51
  -2 -10   4   44.95    2.56
  -2 -10   4   39.97    3.24
   2 -10  -4   43.25    2.89
  -2  10   4   39.40    2.49
  -2  10   4   42.43    2.49
   2  10  -4   37.46    2.41
   2  10  -4   45.61    2.49
  -2  10   4   44.55    2.46
  -2  10   4   44.53    2.43
   0 -10  -4  155.73    6.91
   0 -10   4  158.72    6.99
   0 -10   4  138.60    6.87
   0 -10  -4  138.03    6.93
   0 -10   4  124.93    7.66
   0  10   4  156.06    6.87
   0  10   4  141.36    6.87
   0  10  -4  155.43    7.25
   0  10  -4  143.92    6.88
   0  10   4  131.02    6.97
   0  10  -4  153.66    6.91
  -2 -10  -4   46.29    2.53
  -2 -10  -4   39.20    2.54
   2 -10   4   45.21    2.57
   2 -10   4   39.98    2.44
   2 -10   4   37.74    3.28
   2  10   4   43.86    2.41
  -2  10  -4   42.50    2.49
   2  10   4   35.07    2.59
   2  10   4   40.60    2.36
  -2  10  -4   39.28    2.46
  -2  10  -4   47.90    3.28
  20   0  -5    0.43    0.74
  20   0  -5    0.03    0.29
  20   0  -5   -0.11    0.68
  20   0  -5   -0.51    0.51
 -20   0   5   -0.87    0.44
 -20   0   5   -0.14    0.07
 -20   0   5    0.08    0.18
 -20   0   5    0.40    1.02
 -18   0   5   -0.41    0.26
  18   0  -5   -0.40    0.77
 -18   0   5    0.55    0.97
 -18   0   5   -0.25    0.39
  18   0  -5    0.18    0.66
 -18   0   5    0.51    0.35
  18   0  -5    0.05    0.46
  18   0  -5   -0.03    0.29
 -16   0   5    0.24    0.36
  16   0  -5    0.32    0.57
 -16   0   5    0.24    0.64
  16   0  -5   -0.05    0.28
  16   0  -5   -0.14    0.59
  16   0  -5    0.00    0.38
 -16   0   5    0.13    0.32
 -14   0   5   -0.10    0.63
 -14   0   5    0.11    0.27
 -14   0   5    0.04    0.29
  14   0  -5   -0.16    0.25
  14   0  -5    0.73    0.57
 -14   0   5    0.29    0.30
 -12   0   5    0.04    0.20
  12   0  -5   -0.18    0.21
  12   0  -5   -0.07    0.23
  12   0  -5   -0.01    0.41
  12   0  -5   -0.22    0.41
 -12   0   5    0.15    0.20
  12   0  -5   -0.21    0.24
  12   0  -5   -0.04    0.27
 -12   0   5    0.34    0.56
  10   0  -5    0.48    0.27
  10   0  -5    0.37    0.29
 -10   0   5    0.46    0.52
  10   0  -5    0.26    0.38
  10   0  -5    1.31    0.48
  10   0  -5    0.24    0.54
  10   0  -5    0.37    0.48
   8   0  -5   -0.05    0.48
   8   0  -5    0.15    0.33
   8   0  -5    0.17    0.26
   8   0  -5   -0.04    0.26
   8   0  -5   -0.01    0.38
   8   0  -5    0.12    0.30
   6   0  -5   -0.10    0.24
   6   0  -5   -0.04    0.32
   6   0  -5   -0.05    0.22
   6   0  -5    0.12    0.30
   6   0  -5    0.60    0.34
   6   0  -5    0.23    0.38
   4   0  -5   -0.07    0.34
   4   0  -5    0.12    0.26
   4   0  -5   -0.11    0.38
  -4   0   5    0.07    0.31
   4   0  -5    0.66    0.29
   4   0  -5    0.89    0.32
   4   0  -5    0.01    0.26
   2   0  -5    0.09    0.29
   2   0  -5    0.60    0.19
   2   0  -5   -0.06    0.26
  -2   0   5    0.00    0.30
   2   0  -5   -0.09    0.16
  -2   0   5    0.09    0.15
   2   0  -5    0.07    0.33
   2   0  -5    0.00    0.33
   2   0  -5    0.09    0.30
  -2   0   5    0.22    0.15
   0   0   5    0.36    0.24
   0   0   5    0.05    0.32
   0   0  -5    0.25    0.22
   0   0  -5    0.42    0.28
   0   0   5    0.10    0.21
   0   0  -5    0.36    0.24
   0   0   5    0.00    0.24
   0   0  -5    0.12    0.28
  -2   0  -5    0.15    0.24
  -2   0  -5    0.24    0.29
   2   0   5    0.06    0.30
   2   0   5    0.05    0.33
   2   0   5    0.29    0.30
  -2   0  -5   -0.25    0.23
  -2   0  -5   -0.05    0.26
  -4   0  -5    0.03    0.35
   4   0   5   -0.12    0.33
  -4   0  -5    0.13    0.28
   4   0   5    1.82    0.47
   4   0   5   -0.08    0.36
  -4   0  -5   -0.17    0.31
  -4   0  -5   -0.06    0.26
   6   0   5    0.23    0.38
  -6   0  -5    0.33    0.31
  -6   0  -5    0.17    0.37
   6   0   5    0.59    0.69
  -6   0  -5    0.02    0.31
  -6   0  -5    0.16    0.42
   6   0   5    0.39    0.42
   8   0   5   -0.06    0.49
   8   0   5    0.12    0.54
   8   0   5   -0.12    0.45
  -8   0  -5   -0.02    0.49
  -8   0  -5    0.32    0.36
   8   0   5   -0.22    0.41
  -8   0  -5   -0.06    0.44
 -10   0  -5    0.08    0.49
  10   0   5   -0.43    0.61
 -10   0  -5    0.65    0.57
 -10   0  -5    0.12    0.41
  10   0   5   -0.08    0.22
  10   0   5    0.27    0.54
  10   0   5    0.72    0.47
  12   0   5    0.70    0.82
 -12   0  -5   -0.12    0.64
  12   0   5    0.03    0.60
 -12   0  -5   -0.37    0.58
  12   0   5   -0.09    0.12
  12   0   5    1.36    0.52
  19  -1  -5   29.20    1.77
 -19  -1   5   29.52    2.83
  19  -1  -5   30.18    3.16
 -19  -1   5   33.53    1.87
  19  -1  -5   30.44    1.86
  19  -1  -5   31.75    1.49
  19  -1  -5   32.26    2.21
 -19   1   5   30.53    1.78
  19   1  -5   27.28    3.40
  19   1  -5   30.32    1.83
 -19   1   5   28.54    2.76
 -19   1   5   28.81    2.60
  19   1  -5   31.42    1.86
 -19   1   5   31.63    2.06
  19   1  -5   29.43    2.19
 -17  -1   5   21.04    1.25
  17  -1  -5   19.84    1.29
  17  -1  -5   19.07    1.90
 -17  -1   5   20.17    2.14
 -17  -1   5   18.73    1.26
  17  -1  -5   19.06    1.23
  17  -1  -5   18.43    1.03
  17  -1  -5   19.00    1.61
  17   1  -5   19.00    1.26
 -17   1   5   17.34    1.97
  17   1  -5   16.78    1.58
 -17   1   5   21.32    1.81
 -17   1   5   19.30    1.19
  17   1  -5   21.03    1.96
  17   1  -5   18.55    1.27
 -17   1   5   19.86    1.29
 -17   1   5   17.96    1.21
 -15  -1   5    4.24    0.90
  15  -1  -5    5.56    0.54
  15  -1  -5    6.20    0.62
 -15  -1   5    5.09    0.55
  15  -1  -5    5.36    0.52
  15  -1  -5    5.14    0.94
  15  -1  -5    6.91    0.93
  15   1  -5    6.51    0.68
 -15   1   5    5.14    1.05
  15   1  -5    4.82    0.82
  15   1  -5    5.62    0.62
 -15   1   5    6.55    0.74
 -15   1   5    5.02    0.54
  13  -1  -5   41.89    2.45
 -13  -1   5   47.39    2.13
  13  -1  -5   45.94    2.16
  13  -1  -5   44.07    2.12
 -13  -1   5   43.79    2.13
  13  -1  -5   45.73    2.74
  13  -1  -5   44.26    2.13
 -13  -1   5   44.07    2.79
 -13   1   5   44.48    2.11
 -13   1   5   43.45    2.28
  13   1  -5   46.79    2.75
  13   1  -5   43.95    2.14
  13   1  -5   46.18    2.31
 -13   1   5   44.48    3.85
  13   1  -5   46.72    2.21
  13   1  -5   43.97    2.17
  13   1  -5   40.12    2.46
  11  -1  -5    9.58    0.93
 -11  -1   5   10.66    0.59
  11  -1  -5   11.33    1.64
 -11  -1   5   10.37    0.59
  11  -1  -5   10.27    0.61
  11  -1  -5    9.90    0.70
  11  -1  -5   10.46    0.79
  11  -1  -5    9.20    1.12
 -11  -1   5   11.59    1.22
  11  -1  -5   10.82    0.63
  11  -1  -5    8.54    0.93
  11   1  -5    8.75    0.96
  11   1  -5   10.71    1.18
  11   1  -5    9.57    0.64
 -11   1   5    9.40    1.18
  11   1  -5   10.21    0.62
 -11   1   5   10.35    0.82
  11   1  -5    9.76    1.09
  11   1  -5   11.55    1.59
  11   1  -5   10.68    0.75
  11   1  -5    9.97    0.72
   9  -1  -5  361.57   16.86
   9  -1  -5  374.95   17.25
   9  -1  -5  385.76   16.79
  -9  -1   5  371.43   17.07
   9  -1  -5  394.52   16.90
   9  -1  -5  387.08   17.12
   9  -1  -5  380.28   16.71
   9   1  -5  378.54   16.76
   9   1  -5  380.83   16.74
   9   1  -5  382.93   17.06
  -9   1   5  366.76   16.81
   9   1  -5  392.03   16.93
   9   1  -5  384.49   17.24
   9   1  -5  372.80   16.94
   7  -1  -5  204.88    8.99
  -7  -1   5  190.80    9.37
   7  -1  -5  202.63    9.25
   7  -1  -5  193.82    9.00
   7  -1  -5  200.39    9.03
   7  -1  -5  208.91    8.92
   7  -1  -5  189.50    9.33
   7   1  -5  195.37    9.08
   7   1  -5  199.47    9.34
   7   1  -5  206.69    8.95
   7   1  -5  198.29    9.16
   7   1  -5  204.09    9.08
   7   1  -5  207.41    8.96
   5  -1  -5    0.32    0.25
   5  -1  -5   -0.10    0.35
   5  -1  -5    0.22    0.26
   5  -1  -5    0.29    0.31
   5  -1  -5    0.46    0.26
   5  -1  -5    0.38    0.40
   5   1  -5    0.40    0.28
   5   1  -5    0.16    0.34
   5   1  -5    0.10    0.22
   5   1  -5    0.15    0.36
   5   1  -5    0.36    0.35
   3  -1  -5   80.26    3.76
   3  -1  -5   82.00    3.84
   3  -1  -5   80.68    4.04
   3  -1  -5   79.89    3.64
   3  -1  -5   82.05    3.63
   3  -1  -5   83.44    3.79
  -3  -1   5   82.17    3.90
  -3  -1   5   81.65    3.63
  -3  -1   5   83.37    3.64
   3  -1  -5   84.15    4.05
  -3  -1   5   79.83    4.08
   3  -1  -5   80.17    3.86
   3   1  -5   81.99    3.81
   3   1  -5   83.19    3.96
   3   1  -5   80.91    4.02
  -3   1   5   79.46    3.79
  -3   1   5   79.35    3.84
   3   1  -5   87.61    3.91
   3   1  -5   83.97    3.73
   3   1  -5   81.34    3.65
  -1  -1   5   54.75    2.85
   1  -1  -5   58.14    2.88
   1  -1  -5   58.31    2.67
   1  -1  -5   58.79    2.74
  -1  -1   5   56.91    2.94
   1  -1  -5   56.98    2.77
  -1  -1   5   54.40    2.64
  -1  -1   5   57.82    2.66
   1  -1  -5   53.23    2.64
   1  -1  -5   59.72    2.84
   1  -1  -5   59.67    2.64
   1   1  -5   56.15    2.87
   1   1  -5   56.13    2.65
   1   1  -5   57.21    2.82
  -1   1   5   55.59    2.75
  -1   1   5   56.27    2.80
   1   1  -5   59.31    2.76
  -1   1   5   58.38    2.67
   1   1  -5   57.12    2.65
  -1   1   5   60.74    2.63
   1  -1   5   88.28    4.13
  -1  -1  -5   90.56    4.04
  -1  -1  -5   93.29    4.10
   1  -1   5   87.92    4.30
  -1  -1  -5   91.04    4.27
  -1  -1  -5   89.83    4.13
   1  -1   5   88.44    4.08
  -1  -1  -5   90.33    4.18
   1   1   5   89.63    4.24
  -1   1  -5   88.96    4.11
  -1   1  -5   91.21    4.17
  -1   1  -5   87.42    4.11
   1   1   5   85.02    4.17
   1   1   5   88.75    4.10
   1   1   5   92.41    4.11
  -1   1  -5   91.46    4.20
   3  -1   5  306.87   13.43
   3  -1   5  298.82   13.14
  -3  -1  -5  318.78   13.36
  -3  -1  -5  302.59   13.16
  -3  -1  -5  297.39   13.06
   3  -1   5  291.40   13.34
  -3  -1  -5  288.47   13.19
  -3   1  -5  297.31   13.20
  -3   1  -5  283.31   13.16
   3   1   5  295.76   13.29
   3   1   5  293.63   13.52
  -3   1  -5  303.52   13.19
   3   1   5  291.52   13.21
   3   1   5  285.24   13.15
  -5  -1  -5   65.89    3.18
   5  -1   5   66.56    3.19
  -5  -1  -5   67.56    3.06
  -5  -1  -5   62.50    3.38
   5  -1   5   64.27    3.37
  -5  -1  -5   67.03    3.16
  -5   1  -5   66.26    3.19
   5   1   5   62.70    3.20
  -5   1  -5   67.72    3.16
  -5   1  -5   65.42    3.20
  -5   1  -5   66.00    3.47
   5   1   5   65.89    3.33
  -7  -1  -5   24.99    1.53
  -7  -1  -5   24.07    1.57
   7  -1   5   22.04    1.68
   7  -1   5   24.27    1.47
  -7  -1  -5   26.76    1.38
   7  -1   5   24.59    1.50
  -7   1  -5   25.39    1.50
  -7   1  -5   25.97    1.43
   7   1   5   24.73    1.71
  -7   1  -5   24.98    1.55
   7   1   5   24.24    1.54
   7   1   5   26.29    1.51
  -7   1  -5   24.14    1.58
  -9  -1  -5   43.30    2.20
  -9  -1  -5   45.69    2.39
  -9  -1  -5   41.10    2.42
   9  -1   5   39.72    2.59
   9  -1   5   42.66    2.26
   9  -1   5   47.47    2.48
   9   1   5   37.55    2.34
   9   1   5   46.12    2.43
  -9   1  -5   42.26    2.37
  -9   1  -5   43.81    2.44
  -9   1  -5   44.74    2.34
   9   1   5   43.61    2.31
   9   1   5   40.82    2.60
 -11  -1  -5   13.33    1.33
 -11  -1  -5   15.03    1.28
 -11  -1  -5   14.10    1.08
  11  -1   5   12.71    1.54
  11  -1   5   14.32    1.10
 -11   1  -5   13.17    1.19
  11   1   5   13.98    1.14
  11   1   5   12.48    1.54
 -11   1  -5   13.06    1.33
 -11   1  -5   15.98    1.35
  20  -2  -5   88.63    4.61
  20  -2  -5   81.07    4.67
  20  -2  -5   95.23    5.26
  20  -2  -5   89.43    4.39
 -20  -2   5   76.67    5.44
 -20  -2   5   92.56    4.35
 -20   2   5   90.92    4.30
 -20   2   5   94.35    5.01
  20   2  -5   89.85    4.40
  20   2  -5   93.83    4.72
  20   2  -5   83.58    5.63
  20   2  -5   94.23    5.16
 -20   2   5   90.27    4.41
 -18  -2   5  191.05    8.23
  18  -2  -5  169.91    8.56
  18  -2  -5  186.34    8.28
  18  -2  -5  186.85    9.11
 -18  -2   5  167.37    9.29
  18  -2  -5  173.25    8.20
  18   2  -5  189.52    8.30
 -18   2   5  170.81    9.07
 -18   2   5  192.57    8.82
 -18   2   5  194.06    8.21
  18   2  -5  170.13    8.59
  18   2  -5  176.09    8.23
  18   2  -5  187.04    9.01
 -18   2   5  175.44    8.32
 -16  -2   5   24.80    2.34
 -16  -2   5   27.67    1.74
  16  -2  -5   28.76    1.58
  16  -2  -5   28.32    1.34
 -16  -2   5   28.99    1.54
  16  -2  -5   24.33    1.83
  16  -2  -5   26.54    1.52
  16  -2  -5   29.02    2.30
  16   2  -5   24.21    1.87
  16   2  -5   26.72    2.14
 -16   2   5   27.23    2.28
  16   2  -5   26.16    1.55
 -16   2   5   27.93    1.50
  16   2  -5   28.48    1.60
 -16   2   5   26.51    1.52
 -16   2   5   28.59    1.69
  14  -2  -5  109.26    5.51
 -14  -2   5  112.50    5.19
  14  -2  -5  113.33    5.09
  14  -2  -5  111.59    5.16
 -14  -2   5  114.73    6.25
 -14  -2   5  119.29    5.17
  14   2  -5  108.73    5.18
  14   2  -5  103.90    5.51
 -14   2   5  114.65    5.35
 -14   2   5  120.02    5.64
  14   2  -5  118.49    5.21
 -14   2   5  114.01    5.15
 -14   2   5  112.77    5.87
 -14   2   5  115.43    5.13
  12  -2  -5   67.87    3.66
 -12  -2   5   65.62    3.10
  12  -2  -5   67.46    3.08
 -12  -2   5   59.88    4.02
  12  -2  -5   69.90    3.84
  12  -2  -5   66.81    3.08
 -12  -2   5   67.55    3.70
  12  -2  -5   67.68    3.10
  12  -2  -5   64.85    3.37
 -12   2   5   68.50    3.77
  12   2  -5   70.23    3.27
  12   2  -5   66.24    3.48
 -12   2   5   70.25    3.04
 -12   2   5   66.03    3.29
  12   2  -5   65.44    3.10
  12   2  -5   66.91    3.10
 -12   2   5   65.04    3.04
  12   2  -5   61.79    3.40
 -12   2   5   71.04    3.51
  10  -2  -5   74.35    3.57
 -10  -2   5   74.15    3.39
  10  -2  -5   79.27    4.12
  10  -2  -5   70.88    3.64
 -10  -2   5   72.80    3.88
  10  -2  -5   73.53    3.44
  10  -2  -5   82.48    4.10
 -10  -2   5   75.89    3.37
  10  -2  -5   73.93    3.37
  10  -2  -5   76.00    3.66
  10  -2  -5   74.45    3.38
 -10  -2   5   71.71    4.09
  10   2  -5   77.19    3.87
  10   2  -5   72.13    3.75
  10   2  -5   78.40    4.33
 -10   2   5   70.91    3.60
  10   2  -5   76.55    3.41
  10   2  -5   76.53    3.47
  10   2  -5   74.63    3.40
   8  -2  -5  551.12   24.16
   8  -2  -5  561.12   24.45
   8  -2  -5  551.03   24.02
  -8  -2   5  541.62   24.31
  -8  -2   5  542.67   24.62
   8  -2  -5  572.23   24.14
   8  -2  -5  530.91   24.14
   8  -2  -5  551.86   24.59
   8   2  -5  531.64   24.26
   8   2  -5  557.24   24.24
   8   2  -5  547.26   24.51
   8   2  -5  540.87   23.93
   8   2  -5  560.69   23.94
   8   2  -5  538.08   24.05
  -8   2   5  519.97   24.15
   8   2  -5  567.16   24.11
   8   2  -5  544.43   24.31
   6  -2  -5  282.69   12.99
   6  -2  -5  285.22   12.61
  -6  -2   5  276.11   13.02
   6  -2  -5  286.02   12.53
   6  -2  -5  281.02   12.88
   6  -2  -5  290.00   12.63
   6  -2  -5  276.15   12.57
   6   2  -5  288.06   12.59
   6   2  -5  299.42   12.72
   6   2  -5  275.46   12.72
   6   2  -5  289.72   12.42
   6   2  -5  275.45   12.41
   6   2  -5  286.87   12.93
  -6   2   5  274.01   12.53
  -4  -2   5   98.86    4.85
   4  -2  -5   95.33    4.42
   4  -2  -5   94.95    4.39
  -4  -2   5   95.46    4.31
   4  -2  -5   93.06    4.29
   4  -2  -5   97.74    4.28
   4  -2  -5   99.64    4.80
   4  -2  -5   99.30    4.48
  -4  -2   5   94.60    4.56
   4  -2  -5   98.08    4.76
  -4  -2   5   98.06    4.30
   4  -2  -5   96.26    4.52
   4   2  -5   95.53    4.47
   4   2  -5   98.96    4.57
   4   2  -5  100.23    4.75
   4   2  -5   94.87    4.31
   4   2  -5   97.06    4.34
   4   2  -5   95.03    4.56
  -4   2   5   95.28    4.44
  -2  -2   5  138.10    6.50
  -2  -2   5  140.74    6.70
   2  -2  -5  145.02    6.57
  -2  -2   5  144.99    6.49
   2  -2  -5  152.18    6.67
   2  -2  -5  151.77    6.59
   2  -2  -5  143.84    6.82
  -2  -2   5  146.69    6.90
   2  -2  -5  142.94    6.49
   2  -2  -5  148.30    6.47
   2  -2  -5  139.52    6.44
   2   2  -5  145.38    6.50
  -2   2   5  143.17    6.60
  -2   2   5  145.04    6.45
   2   2  -5  147.82    6.61
   2   2  -5  145.14    6.67
   2   2  -5  151.59    6.81
   2   2  -5  145.92    6.49
   2   2  -5  149.21    6.69
  -2   2   5  144.57    6.60
  -2   2   5  148.16    6.45
   0  -2  -5   49.29    2.52
   0  -2  -5   49.39    2.49
   0  -2   5   48.20    2.36
   0  -2   5   48.66    2.62
   0  -2  -5   51.43    2.40
   0  -2  -5   50.59    2.33
   0  -2   5   48.91    2.55
   0  -2   5   47.44    2.32
   0  -2  -5   48.63    2.37
   0   2  -5   48.15    2.35
   0   2   5   47.63    2.43
   0   2   5   51.02    2.45
   0   2  -5   48.29    2.35
   0   2   5   46.37    2.32
   0   2  -5   50.61    2.43
   0   2   5   51.95    2.33
   0   2  -5   48.35    2.49
  -2  -2  -5  611.79   27.39
  -2  -2  -5  637.11   27.37
   2  -2   5  600.44   27.57
   2  -2   5  639.19   27.62
   2  -2   5  608.48   27.36
  -2  -2  -5  608.22   27.54
   2  -2   5  639.60   27.55
  -2  -2  -5  609.43   27.41
  -2   2  -5  612.87   27.39
  -2   2  -5  658.60   27.43
   2   2   5  645.50   27.41
  -2   2  -5  625.27   27.40
   2   2   5  638.32   27.48
  -2   2  -5  630.39   27.50
   2   2   5  607.37   27.37
   2   2   5  606.05   27.45
  -4  -2  -5  509.98   23.03
   4  -2   5  535.63   22.92
  -4  -2  -5  541.77   23.03
   4  -2   5  493.55   23.10
  -4  -2  -5  530.68   22.90
  -4  -2  -5  536.71   22.91
  -4   2  -5  530.47   22.91
  -4   2  -5  517.27   22.98
   4   2   5  512.43   22.96
   4   2   5  516.53   23.01
  -4   2  -5  484.48   22.93
  -4   2  -5  526.94   22.94
   6  -2   5    0.17    0.39
  -6  -2  -5    0.52    0.46
  -6  -2  -5    0.25    0.39
  -6  -2  -5    0.71    0.23
   6  -2   5   -0.03    0.45
  -6  -2  -5   -0.37    0.42
  -6   2  -5    0.44    0.41
  -6   2  -5    0.48    0.33
   6   2   5    0.61    0.44
   6   2   5    0.28    0.44
   6   2   5    0.33    0.43
  -6   2  -5    0.10    0.39
  -6   2  -5    0.33    0.43
  -8  -2  -5   89.89    4.20
  -8  -2  -5   83.84    4.22
   8  -2   5   76.31    4.35
   8  -2   5   82.99    4.12
  -8  -2  -5   87.87    3.95
   8  -2   5   91.81    4.27
  -8   2  -5   82.50    4.20
   8   2   5   85.55    4.19
  -8   2  -5   88.77    4.20
   8   2   5   91.92    4.25
  -8   2  -5   87.44    4.19
   8   2   5   80.80    4.14
 -10  -2  -5    2.02    0.43
  10  -2   5    1.47    0.68
 -10  -2  -5    0.92    0.53
 -10  -2  -5    1.00    0.64
  10  -2   5    2.50    0.68
 -10   2  -5    1.92    0.67
 -10   2  -5    1.49    0.56
  10   2   5    1.99    0.80
 -10   2  -5    1.74    0.64
  10   2   5    0.92    0.47
  10   2   5    1.67    0.64
  12  -2   5   84.63    4.85
 -12  -2  -5   93.08    4.50
 -12  -2  -5   91.13    4.28
 -12  -2  -5   81.21    4.53
  12  -2   5   95.44    4.61
 -12  -2  -5   95.48    4.53
  12   2   5   88.09    4.39
 -12   2  -5   99.41    4.56
  12   2   5   94.23    4.58
 -12   2  -5   85.04    4.53
 -12   2  -5   89.47    4.50
  12   2   5   81.29    4.79
 -19  -3   5  168.54    7.21
  19  -3  -5  146.32    7.15
  19  -3  -5  164.19    7.24
  19  -3  -5  169.80    8.18
 -19  -3   5  134.25    8.30
  19  -3  -5  141.52    7.49
  19   3  -5  161.72    7.96
 -19   3   5  161.41    7.15
  19   3  -5  165.25    7.27
  19   3  -5  148.02    7.58
  19   3  -5  151.61    7.19
 -19   3   5  172.30    7.85
 -19   3   5  141.83    8.00
 -19   3   5  149.43    7.34
  17  -3  -5   99.93    5.39
  17  -3  -5  100.82    5.29
  17  -3  -5   85.30    4.77
 -17  -3   5  104.54    4.55
  17  -3  -5   91.01    4.49
 -17  -3   5   92.50    5.57
  17  -3  -5  100.00    4.55
  17   3  -5   87.36    4.84
  17   3  -5   97.19    4.57
 -17   3   5   97.24    4.47
  17   3  -5  100.46    5.25
  17   3  -5   89.38    4.51
 -17   3   5   89.31    4.69
 -17   3   5  102.51    5.07
 -17   3   5   93.95    5.30
 -15  -3   5    2.19    0.81
  15  -3  -5    3.68    0.56
  15  -3  -5    3.87    0.79
 -15  -3   5    3.74    1.15
 -15  -3   5    3.37    0.52
 -15  -3   5    3.06    0.65
  15  -3  -5    2.81    0.49
  15   3  -5    3.34    0.81
 -15   3   5    3.45    0.69
 -15   3   5    2.64    0.48
  15   3  -5    3.34    0.98
  15   3  -5    3.33    0.52
 -15   3   5    2.42    0.82
  15   3  -5    3.37    0.55
 -13  -3   5   54.10    2.77
  13  -3  -5   55.18    2.72
 -13  -3   5   62.97    2.76
  13  -3  -5   57.64    2.63
 -13  -3   5   56.61    3.50
 -13  -3   5   55.74    3.39
  13  -3  -5   55.10    2.99
 -13   3   5   59.80    2.70
  13   3  -5   54.03    3.10
  13   3  -5   57.33    2.64
  13   3  -5   58.07    2.77
  13   3  -5   57.54    2.75
 -13   3   5   54.96    3.34
 -13   3   5   56.88    2.70
 -13   3   5   60.32    3.17
 -13   3   5   58.19    2.99
  11  -3  -5    0.74    0.42
  11  -3  -5    0.09    0.23
  11  -3  -5    0.45    0.59
 -11  -3   5    0.07    0.28
  11  -3  -5    0.69    0.29
 -11  -3   5   -0.06    0.56
  11  -3  -5    1.21    0.30
 -11  -3   5    0.33    0.49
 -11  -3   5    1.02    0.31
  11   3  -5    0.16    0.24
 -11   3   5    0.19    0.45
  11   3  -5    0.02    0.27
  11   3  -5    0.10    0.47
 -11   3   5    0.42    0.25
 -11   3   5    0.04    0.37
  11   3  -5    0.07    0.29
 -11   3   5    0.61    0.25
  11   3  -5    0.31    0.47
  -9  -3   5  405.03   18.83
  -9  -3   5  413.17   18.10
   9  -3  -5  393.26   18.08
   9  -3  -5  384.74   18.28
   9  -3  -5  429.72   18.30
   9  -3  -5  432.65   18.85
   9  -3  -5  410.58   18.08
   9  -3  -5  417.05   18.13
   9  -3  -5  413.57   18.28
  -9  -3   5  415.32   18.12
  -9  -3   5  410.57   18.48
   9  -3  -5  423.36   18.75
   9   3  -5  462.70   19.27
   9   3  -5  391.76   18.45
   9   3  -5  423.55   18.13
  -9   3   5  392.61   18.33
  -9   3   5  414.90   18.37
   9   3  -5  405.43   18.10
  -9   3   5  409.86   18.05
   9   3  -5  405.62   18.42
   9   3  -5  410.42   18.16
  -9   3   5  415.75   18.05
  -7  -3   5  601.45   27.67
   7  -3  -5  597.45   26.98
   7  -3  -5  633.70   27.50
  -7  -3   5  636.60   27.01
   7  -3  -5  601.79   27.13
   7  -3  -5  628.12   26.97
   7  -3  -5  638.44   27.20
  -7  -3   5  613.41   27.00
   7  -3  -5  627.12   27.15
   7  -3  -5  621.66   27.06
   7   3  -5  607.92   27.27
   7   3  -5  628.62   27.55
   7   3  -5  604.79   27.00
  -7   3   5  616.34   27.07
   7   3  -5  625.74   27.02
   7   3  -5  612.53   27.30
   7   3  -5  626.58   27.11
  -7   3   5  594.61   27.22
  -7   3   5  612.17   26.94
   5  -3  -5   80.71    3.73
  -5  -3   5   81.41    3.56
  -5  -3   5   74.51    3.53
   5  -3  -5   78.77    3.64
  -5  -3   5   80.31    4.17
   5  -3  -5   80.88    4.02
  -5  -3   5   73.64    3.78
   5  -3  -5   78.83    3.53
   5  -3  -5   70.07    3.65
   5  -3  -5   80.31    3.51
   5  -3  -5   77.32    3.61
  -5   3   5   76.49    3.63
   5   3  -5   79.61    4.01
   5   3  -5   79.72    3.79
   5   3  -5   76.19    3.73
   5   3  -5   80.52    3.70
   5   3  -5   74.88    3.53
  -5   3   5   78.61    3.48
  -5   3   5   79.12    3.49
   5   3  -5   79.98    3.55
  -3  -3   5  142.11    6.32
  -3  -3   5  137.08    6.52
  -3  -3   5  141.15    6.82
   3  -3  -5  137.45    6.30
   3  -3  -5  143.72    6.36
   3  -3  -5  142.07    6.27
   3  -3  -5  141.36    6.36
   3  -3  -5  152.87    6.49
   3  -3  -5  134.63    6.23
  -3  -3   5  139.47    6.29
   3   3  -5  145.91    6.52
   3   3  -5  138.94    6.41
  -3   3   5  141.92    6.26
   3   3  -5  135.13    6.29
  -3   3   5  139.83    6.40
  -3   3   5  142.96    6.25
   1  -3  -5   42.51    1.98
   1  -3  -5   41.53    2.14
  -1  -3   5   40.22    2.21
   1  -3  -5   38.43    2.01
   1  -3  -5   41.27    2.04
  -1  -3   5   41.71    2.43
   1  -3  -5   39.55    2.29
  -1  -3   5   41.48    2.02
  -1  -3   5   39.89    1.99
  -1   3   5   39.37    1.97
  -1   3   5   39.80    2.10
   1   3  -5   41.00    2.00
   1   3  -5   39.95    2.04
  -1   3   5   40.18    2.03
   1   3  -5   45.39    2.10
   1   3  -5   42.46    2.04
  -1   3   5   40.51    1.96
  -1  -3  -5  376.43   16.34
   1  -3   5  344.41   16.11
  -1  -3  -5  381.29   16.76
  -1  -3  -5  360.52   16.29
  -1  -3  -5  372.61   16.13
  -1  -3  -5  347.17   16.16
   1  -3   5  351.19   16.33
   1  -3   5  380.63   16.49
  -1   3  -5  369.54   16.16
  -1   3  -5  356.50   16.14
   1   3   5  371.78   16.17
  -1   3  -5  373.83   16.21
   1   3   5  361.75   16.22
  -1   3  -5  376.33   16.32
   1   3   5  357.46   16.12
  -3  -3  -5  446.20   19.17
  -3  -3  -5  415.51   19.13
  -3  -3  -5  432.51   19.37
   3  -3   5  401.21   19.24
   3  -3   5  459.89   19.31
  -3  -3  -5  415.84   19.02
  -3   3  -5  441.33   19.07
   3   3   5  449.27   19.11
  -3   3  -5  441.54   19.09
  -3   3  -5  441.95   19.21
   3   3   5  451.11   19.07
   3   3   5  416.02   19.05
  -3   3  -5  423.14   19.09
   3   3   5  402.77   19.13
  -5  -3  -5   31.07    1.67
   5  -3   5   26.58    1.63
  -5  -3  -5   29.23    1.73
  -5  -3  -5   30.37    1.74
   5  -3   5   31.99    1.74
   5  -3   5   27.05    1.84
   5   3   5   29.15    1.71
  -5   3  -5   29.45    1.61
   5   3   5   28.04    1.71
  -5   3  -5   28.98    1.70
  -5   3  -5   29.52    1.76
  -5   3  -5   28.31    1.68
   7  -3   5   36.24    1.80
   7  -3   5   33.74    1.92
  -7  -3  -5   31.90    2.01
  -7  -3  -5   34.46    1.92
   7  -3   5   28.54    2.08
   7  -3   5   37.82    2.06
   7   3   5   32.98    1.94
  -7   3  -5   34.90    2.02
  -7   3  -5   35.42    2.16
   7   3   5   33.66    2.05
  -7   3  -5   32.37    1.97
   7   3   5   33.07    1.94
  -7   3  -5   33.34    1.82
   7   3   5   33.41    2.01
   9  -3   5   39.83    2.58
  -9  -3  -5   42.34    2.37
   9  -3   5   46.17    2.48
  -9  -3  -5   40.06    2.45
  -9  -3  -5   42.32    2.35
   9   3   5   40.17    2.52
   9   3   5   45.51    2.43
   9   3   5   41.46    2.34
  -9   3  -5   43.70    2.41
  -9   3  -5   42.59    2.41
  -9   3  -5   40.58    2.41
 -11  -3  -5   58.64    2.94
  11  -3   5   45.54    3.14
 -11  -3  -5   49.66    2.96
  11  -3   5   57.71    3.03
 -11  -3  -5   53.48    2.85
  11   3   5   50.00    3.13
 -11   3  -5   52.83    2.66
 -11   3  -5   57.69    2.98
  11   3   5   53.38    2.86
 -11   3  -5   52.95    2.94
 -11   3  -5   47.87    2.90
  11   3   5   57.01    3.00
  18  -4  -5   77.93    4.58
  18  -4  -5   66.38    3.90
  18  -4  -5   77.53    3.70
  18  -4  -5   67.78    3.60
 -18  -4   5   66.05    4.71
 -18  -4   5   80.39    3.68
  18  -4  -5   80.15    4.48
  18   4  -5   77.77    4.39
  18   4  -5   70.62    3.65
 -18   4   5   66.87    3.88
 -18   4   5   68.05    4.37
 -18   4   5   81.35    4.63
  18   4  -5   79.89    4.08
  18   4  -5   76.01    3.71
 -18   4   5   74.78    3.59
  18   4  -5   66.09    3.97
  16  -4  -5   16.08    1.84
 -16  -4   5   16.31    1.15
 -16  -4   5   13.55    1.78
  16  -4  -5   13.02    1.08
 -16  -4   5   13.43    1.93
  16  -4  -5   14.84    1.16
  16  -4  -5   12.53    1.31
  16  -4  -5   14.03    1.68
 -16   4   5   15.34    1.06
 -16   4   5   12.12    1.01
  16   4  -5   14.95    1.17
  16   4  -5   13.22    1.44
  16   4  -5   15.06    1.46
 -16   4   5   15.18    1.79
  16   4  -5   16.15    1.74
 -16   4   5   16.35    1.64
  16   4  -5   13.14    1.11
 -16   4   5   15.21    1.41
 -14  -4   5   44.53    2.32
 -14  -4   5   40.53    3.00
  14  -4  -5   39.26    2.48
 -14  -4   5   48.18    2.31
  14  -4  -5   42.36    2.27
  14  -4  -5   46.85    2.30
 -14  -4   5   43.74    3.04
  14   4  -5   45.89    2.30
 -14   4   5   48.49    2.76
 -14   4   5   42.89    2.56
 -14   4   5   43.69    2.24
  14   4  -5   49.14    2.65
  14   4  -5   47.27    2.33
  14   4  -5   44.77    2.68
  12  -4  -5   36.08    2.14
 -12  -4   5   39.15    2.52
  12  -4  -5   38.61    1.93
  12  -4  -5   39.75    1.94
 -12  -4   5   38.25    2.70
 -12  -4   5   37.92    1.97
  12   4  -5   36.81    1.94
 -12   4   5   37.26    1.90
 -12   4   5   39.16    2.32
  12   4  -5   38.95    1.99
  12   4  -5   37.74    1.80
 -12   4   5   39.47    1.90
  12   4  -5   36.19    2.31
  10  -4  -5   85.90    3.97
 -10  -4   5   89.12    3.96
  10  -4  -5   85.61    4.08
  10  -4  -5   81.82    4.10
  10  -4  -5   85.30    4.12
 -10  -4   5   83.98    3.97
 -10  -4   5   85.10    5.55
 -10  -4   5   83.51    4.32
  10  -4  -5   82.81    3.93
 -10   4   5   86.32    3.89
  10   4  -5   87.69    4.23
  10   4  -5   85.20    3.90
 -10   4   5   86.06    3.90
  10   4  -5   90.36    3.98
  10   4  -5   86.34    4.46
 -10   4   5   89.08    4.25
  10   4  -5   90.18    4.58
  10   4  -5   81.95    3.94
 -10   4   5   78.98    4.18
   8  -4  -5  389.89   16.69
   8  -4  -5  373.10   16.59
  -8  -4   5  370.15   17.24
  -8  -4   5  364.31   16.51
   8  -4  -5  342.18   16.96
   8  -4  -5  382.27   16.58
   8  -4  -5  365.65   16.50
   8  -4  -5  358.51   16.61
  -8  -4   5  375.82   16.75
  -8   4   5  369.26   16.68
  -8   4   5  381.92   16.46
  -8   4   5  378.48   16.46
   8   4  -5  398.14   17.11
   8   4  -5  389.32   16.78
   8   4  -5  380.77   16.54
   8   4  -5  394.87   16.54
   8   4  -5  373.90   16.51
  -8   4   5  366.83   16.75
  -8   4   5  368.84   16.52
   6  -4  -5   95.95    4.39
   6  -4  -5   95.04    4.69
   6  -4  -5   92.17    4.34
  -6  -4   5   94.08    5.00
  -6  -4   5   95.09    4.35
   6  -4  -5   90.83    4.38
  -6  -4   5  100.02    4.37
   6  -4  -5   98.34    4.32
   6  -4  -5  103.81    4.99
   6   4  -5   89.47    4.63
  -6   4   5   95.05    4.30
  -6   4   5   90.86    4.55
  -6   4   5   93.86    4.40
   6   4  -5   99.90    4.37
  -6   4   5   98.41    4.29
  -6   4   5   97.89    4.45
   6   4  -5   93.41    4.35
   4  -4  -5   56.65    2.75
   4  -4  -5   59.89    2.72
  -4  -4   5   59.42    3.38
  -4  -4   5   62.99    2.78
   4  -4  -5   56.21    3.77
   4  -4  -5   56.11    2.68
  -4  -4   5   56.69    2.96
   4  -4  -5   61.56    2.75
  -4  -4   5   56.75    2.74
   4   4  -5   56.33    2.81
  -4   4   5   59.17    2.70
   4   4  -5   56.94    2.74
  -4   4   5   54.75    2.92
  -4   4   5   59.59    2.84
   4   4  -5   61.04    2.77
  -4   4   5   58.58    2.73
  -2  -4   5   70.40    3.53
   2  -4  -5   73.78    3.30
   2  -4  -5   69.97    3.56
  -2  -4   5   68.99    3.31
   2  -4  -5   69.20    3.33
  -2  -4   5   73.23    3.88
  -2   4   5   73.72    3.29
   2   4  -5   67.91    3.54
   2   4  -5   68.58    3.31
   2   4  -5   69.30    3.28
   2   4  -5   71.54    3.57
   2   4  -5   76.40    3.34
  -2   4   5   70.60    3.41
  -2   4   5   69.82    3.29
   0  -4   5   22.82    1.38
   0  -4   5   25.87    1.44
   0  -4   5   27.30    1.91
   0  -4   5   27.83    1.62
   0  -4  -5   23.50    1.43
   0  -4  -5   25.45    1.37
   0  -4  -5   25.10    1.50
   0   4   5   22.71    1.36
   0   4   5   24.64    1.33
   0   4  -5   24.40    1.39
   0   4  -5   25.81    1.44
   0   4  -5   25.60    1.29
   0   4   5   24.73    1.48
   0   4  -5   26.89    1.53
   0   4   5   25.26    1.37
   2  -4   5  362.48   15.54
   2  -4   5  343.86   15.68
  -2  -4  -5  306.07   15.33
  -2  -4  -5  351.96   15.19
   2   4   5  324.81   15.07
  -2   4  -5  338.44   15.34
  -2   4  -5  335.83   15.09
   2   4   5  346.87   15.05
  -2   4  -5  343.05   15.12
  -2   4  -5  331.33   14.99
  -2   4  -5  339.46   15.28
   2   4   5  355.28   15.20
   4  -4   5  363.42   15.30
  -4  -4  -5  348.01   14.94
   4  -4   5  318.95   14.91
  -4  -4  -5  338.95   15.01
  -4  -4  -5  316.95   14.98
   4  -4   5  315.26   15.12
  -4   4  -5  346.71   15.36
  -4   4  -5  322.33   14.94
  -4   4  -5  342.64   14.98
   4   4   5  317.68   15.00
  -4   4  -5  353.39   14.93
   4   4   5  341.94   14.92
   6  -4   5    3.13    0.70
   6  -4   5    2.31    0.54
   6  -4   5    2.93    0.73
   6  -4   5    2.11    0.61
  -6  -4  -5    1.79    0.52
  -6  -4  -5    1.78    0.57
   6   4   5    1.61    0.54
   6   4   5    2.90    0.58
   6   4   5    2.30    0.57
  -6   4  -5    1.86    0.56
  -6   4  -5    1.97    0.46
  -6   4  -5    3.88    0.65
  -6   4  -5    2.80    0.64
  -8  -4  -5   60.10    3.24
  -8  -4  -5   59.70    3.04
   8  -4   5   53.29    3.23
  -8  -4  -5   54.06    3.10
   8  -4   5   62.60    3.16
   8   4   5   55.21    3.04
  -8   4  -5   58.21    3.12
   8   4   5   60.12    3.07
  -8   4  -5   57.73    3.07
   8   4   5   58.64    3.09
  -8   4  -5   59.59    3.08
 -10  -4  -5    0.49    0.61
  10  -4   5    0.02    0.58
  10  -4   5   -0.10    0.63
 -10  -4  -5   -0.57    0.56
 -10  -4  -5    0.35    0.46
  10   4   5    0.16    0.49
 -10   4  -5    0.72    0.63
  10   4   5    0.88    0.70
 -10   4  -5    0.32    0.40
 -10   4  -5    0.75    0.65
 -10   4  -5    0.41    0.56
  10   4   5    0.79    0.63
  10   4   5   -0.20    0.15
 -17  -5   5   10.87    1.67
  17  -5  -5   10.05    1.06
  17  -5  -5    8.47    1.35
  17  -5  -5    9.93    1.31
  17  -5  -5   11.20    1.64
 -17  -5   5   10.00    1.08
  17  -5  -5   10.33    1.04
 -17  -5   5    9.81    1.88
  17   5  -5    9.91    1.18
 -17   5   5   10.57    1.38
  17   5  -5   10.54    1.35
  17   5  -5    7.82    0.90
  17   5  -5    9.63    1.08
 -17   5   5   10.38    0.98
 -17   5   5   11.92    1.48
  17   5  -5    8.31    1.31
  15  -5  -5    0.34    0.45
 -15  -5   5    0.89    0.86
  15  -5  -5    1.45    0.49
 -15  -5   5    0.27    0.74
  15  -5  -5   -0.02    0.64
 -15  -5   5    0.37    0.48
  15  -5  -5    0.91    0.64
 -15   5   5    0.35    0.84
  15   5  -5    0.77    0.47
  15   5  -5    0.49    0.69
 -15   5   5    0.67    0.67
  15   5  -5    0.10    0.69
 -15   5   5    0.56    0.42
  15   5  -5    0.49    0.55
  15   5  -5    0.72    0.49
 -13  -5   5    0.29    0.41
 -13  -5   5    0.49    0.73
  13  -5  -5    0.08    0.60
  13  -5  -5    0.68    0.40
  13  -5  -5    0.39    0.50
 -13  -5   5   -0.40    0.71
  13  -5  -5    0.76    0.41
 -13  -5   5    0.25    0.42
  13   5  -5    1.13    0.69
 -13   5   5    0.69    0.57
 -13   5   5    0.22    0.61
 -13   5   5    0.02    0.40
 -13   5   5    0.12    0.37
  13   5  -5    0.61    0.44
  13   5  -5    0.64    0.51
  13   5  -5    0.52    0.41
 -11  -5   5    6.16    1.11
 -11  -5   5    7.17    0.78
  11  -5  -5    7.47    0.71
  11  -5  -5    6.82    0.74
  11  -5  -5    7.13    0.87
 -11  -5   5    8.60    1.13
  11   5  -5    6.98    0.74
 -11   5   5    6.76    0.70
  11   5  -5    6.81    0.53
 -11   5   5    6.82    0.91
  11   5  -5    5.54    0.87
 -11   5   5    6.32    0.89
  11   5  -5    7.96    0.78
   9  -5  -5   15.93    1.03
  -9  -5   5   14.93    1.02
  -9  -5   5   16.13    1.04
   9  -5  -5   15.10    1.11
  -9  -5   5   15.87    1.67
   9  -5  -5   16.05    1.03
   9  -5  -5   17.14    1.01
  -9  -5   5   16.24    1.26
   9  -5  -5   15.42    1.18
  -9   5   5   16.93    0.96
   9   5  -5   15.34    1.02
   9   5  -5   15.51    0.94
   9   5  -5   16.13    1.06
  -9   5   5   15.56    0.98
  -9   5   5   16.26    1.25
  -9   5   5   16.00    1.31
   9   5  -5   15.05    1.20
   7  -5  -5   14.49    0.96
  -7  -5   5   15.79    1.61
  -7  -5   5   14.77    1.04
   7  -5  -5   14.40    0.97
   7  -5  -5   11.06    1.01
   7  -5  -5   15.89    0.93
  -7  -5   5   14.95    0.96
  -7  -5   5   15.21    0.98
   7  -5  -5   16.48    0.92
  -7   5   5   13.96    0.87
  -7   5   5   15.06    1.08
   7   5  -5   13.27    0.97
  -7   5   5   13.82    1.02
   7   5  -5   15.24    1.19
  -7   5   5   14.74    0.95
  -5  -5   5    0.29    0.59
  -5  -5   5    0.88    0.35
   5  -5  -5    1.15    0.37
   5  -5  -5    0.72    0.31
   5  -5  -5    1.19    0.28
  -5  -5   5    1.50    0.36
  -5   5   5    0.63    0.39
   5   5  -5    0.78    0.32
  -5   5   5    0.90    0.36
  -5   5   5    0.74    0.31
   5   5  -5    0.99    0.36
  -5   5   5    0.94    0.31
  -5   5   5    0.87    0.30
   5   5  -5    0.68    0.39
   3  -5  -5    0.22    0.30
   3  -5  -5    0.16    0.33
  -3  -5   5    0.62    0.36
   3  -5  -5    0.00    0.33
  -3  -5   5    0.47    0.33
  -3  -5   5   -0.01    0.58
  -3  -5   5    0.29    0.41
   3   5  -5    0.15    0.34
  -3   5   5    0.35    0.38
   3   5  -5    0.17    0.32
   3   5  -5    0.32    0.32
  -3   5   5    0.36    0.30
  -3   5   5    0.26    0.36
  -3   5   5   -0.04    0.30
   1  -5  -5    1.42    0.37
  -1  -5   5    1.86    0.74
   1  -5  -5    1.73    0.48
  -1  -5   5    1.30    0.39
   1   5  -5    1.44    0.54
  -1   5   5    1.08    0.43
  -1   5   5    1.57    0.39
  -1   5   5    1.72    0.38
   1   5  -5    1.22    0.43
   1   5  -5    1.52    0.47
   1   5  -5    1.39    0.49
   1  -5   5   17.71    1.34
   1  -5   5   18.98    1.70
  -1  -5  -5   17.48    1.23
  -1  -5  -5   17.64    1.23
  -1   5  -5   17.43    1.16
  -1   5  -5   18.05    1.17
  -1   5  -5   17.18    1.22
   1   5   5   18.48    1.00
   1   5   5   17.05    1.25
   1   5   5   15.63    1.12
  -1   5  -5   19.20    1.40
  -3  -5  -5   32.46    1.81
  -3  -5  -5   30.79    1.87
   3  -5   5   31.47    2.02
   3  -5   5   31.56    1.81
   3  -5   5   33.84    2.34
  -3   5  -5   32.51    1.87
   3   5   5   31.65    1.89
  -3   5  -5   30.32    1.83
  -3   5  -5   32.18    2.00
   3   5   5   35.42    1.69
  -3   5  -5   31.94    1.77
   5  -5   5    1.62    0.75
   5  -5   5    1.11    0.55
   5  -5   5    1.52    0.57
   5  -5   5    0.67    0.49
  -5  -5  -5    2.10    0.60
  -5  -5  -5    0.89    0.48
   5   5   5    1.14    0.41
  -5   5  -5    0.99    0.53
  -5   5  -5    1.61    0.61
  -5   5  -5    0.56    0.32
  -5   5  -5    0.64    0.49
   5   5   5    0.72    0.51
   5   5   5    0.99    0.48
   7  -5   5    2.65    0.81
  -7  -5  -5    2.83    0.65
  -7  -5  -5    1.87    0.61
   7  -5   5    2.87    0.85
  -7  -5  -5    1.71    0.65
   7  -5   5    3.24    0.72
  -7   5  -5    2.95    0.73
  -7   5  -5    3.73    0.77
   7   5   5    3.65    0.64
  -7   5  -5    3.24    0.70
   7   5   5    3.36    0.67
  -7   5  -5    2.49    0.48
   7   5   5    3.10    0.72
  -9  -5  -5    0.58    0.52
   9  -5   5    0.83    0.73
   9  -5   5   -0.07    0.55
  -9  -5  -5    0.68    0.67
  -9  -5  -5    0.62    0.60
  -9   5  -5    1.00    0.45
   9   5   5    0.41    0.59
   9   5   5    0.62    0.64
   9   5   5    0.88    0.60
  -9   5  -5    0.75    0.61
  -9   5  -5    0.81    0.65
  -9   5  -5    0.47    0.43
  -9   5  -5    0.62    0.63
 -16  -6   5   -0.14    0.14
  16  -6  -5    0.44    0.79
 -16  -6   5    0.23    0.53
  16  -6  -5    0.05    0.51
 -16  -6   5   -0.50    0.93
 -16  -6   5    0.32    0.90
  16  -6  -5   -0.11    0.49
  16  -6  -5    0.21    0.60
  16   6  -5    0.27    0.75
  16   6  -5    0.48    0.51
 -16   6   5   -0.20    0.10
  16   6  -5   -0.05    0.55
 -16   6   5    0.18    0.76
 -16   6   5    0.32    0.49
 -16   6   5    0.35    0.71
  14  -6  -5   23.47    2.11
  14  -6  -5   24.89    1.53
  14  -6  -5   20.71    1.51
 -14  -6   5   27.52    1.59
  14  -6  -5   23.43    1.71
 -14  -6   5   24.57    2.34
 -14   6   5   24.64    1.49
 -14   6   5   21.77    1.94
  14   6  -5   24.22    1.54
  14   6  -5   23.88    1.89
  14   6  -5   25.87    1.81
  12  -6  -5    3.51    0.69
 -12  -6   5    3.19    0.90
 -12  -6   5    1.61    0.45
 -12  -6   5    2.98    1.00
  12  -6  -5    2.51    0.82
  12  -6  -5    2.36    0.53
 -12  -6   5    2.86    0.55
  12  -6  -5    2.31    0.51
 -12   6   5    3.29    0.81
 -12   6   5    2.08    0.48
  12   6  -5    3.21    0.74
 -12   6   5    2.48    0.77
 -12   6   5    2.89    0.50
  12   6  -5    3.18    0.58
  12   6  -5    2.12    0.66
  12   6  -5    2.51    0.53
  10  -6  -5   11.10    0.97
 -10  -6   5   11.46    1.65
 -10  -6   5   13.66    1.05
  10  -6  -5   12.48    0.96
  10  -6  -5   12.34    0.92
 -10  -6   5   14.24    1.27
 -10  -6   5   12.62    1.02
  10  -6  -5   11.49    1.42
  10  -6  -5   11.08    1.03
 -10   6   5   14.48    1.27
  10   6  -5   14.26    0.81
 -10   6   5   10.99    0.92
  10   6  -5   13.06    1.00
 -10   6   5   13.42    0.83
  10   6  -5   14.44    1.07
 -10   6   5   11.80    1.29
   8  -6  -5   32.50    1.82
  -8  -6   5   32.73    1.78
  -8  -6   5   30.78    2.47
   8  -6  -5   29.77    1.77
  -8  -6   5   34.16    1.86
   8  -6  -5   32.32    1.65
   8  -6  -5   35.40    1.76
   8   6  -5   31.07    1.75
  -8   6   5   32.39    1.73
  -8   6   5   36.30    1.97
  -8   6   5   30.62    2.02
  -8   6   5   33.78    1.72
   8   6  -5   32.65    1.80
   6  -6  -5   10.06    0.89
   6  -6  -5   11.44    0.83
   6  -6  -5   12.33    0.87
   6  -6  -5   10.58    0.78
  -6  -6   5   11.11    1.54
  -6  -6   5   11.17    0.90
   6   6  -5    7.94    0.89
   6   6  -5   12.22    0.96
   6   6  -5   10.47    0.87
  -6   6   5   12.53    0.93
  -6   6   5   10.47    0.85
  -6   6   5   11.69    0.89
  -6   6   5   10.11    1.08
  -4  -6   5   20.91    1.28
  -4  -6   5   21.30    1.44
   4  -6  -5   20.49    1.29
   4  -6  -5   21.43    1.24
  -4  -6   5   20.44    2.18
  -4   6   5   21.21    1.45
   4   6  -5   20.71    1.26
  -4   6   5   21.87    1.31
   4   6  -5   20.68    1.67
  -4   6   5   20.26    1.24
  -4   6   5   20.51    1.12
   4   6  -5   18.03    1.33
   2  -6  -5   26.84    1.50
  -2  -6   5   25.92    1.68
  -2  -6   5   23.39    2.09
   2  -6  -5   26.09    1.54
  -2   6   5   25.14    1.47
  -2   6   5   27.09    1.60
   2   6  -5   24.83    1.50
   2   6  -5   26.74    1.52
  -2   6   5   27.03    1.65
   0  -6  -5    0.27    0.42
   0  -6   5    0.09    0.11
   0  -6  -5    0.24    0.37
   0  -6   5    0.11    0.41
   0  -6  -5   -0.01    0.14
   0  -6   5    0.05    0.68
   0   6   5    0.43    0.40
   0   6   5   -0.09    0.37
   0   6  -5    0.30    0.40
   0   6  -5   -0.18    0.38
   0   6  -5    0.06    0.18
   2  -6   5   46.19    3.03
   2  -6   5   42.38    2.30
  -2  -6  -5   40.84    2.35
   2  -6   5   42.07    2.47
  -2  -6  -5   44.49    2.30
   2   6   5   42.39    2.40
  -2   6  -5   41.41    2.30
  -2   6  -5   43.02    2.52
   2   6   5   44.43    2.02
  -2   6  -5   44.32    2.37
   4  -6   5   74.52    4.23
  -4  -6  -5   65.35    3.60
  -4  -6  -5   71.84    3.54
   4  -6   5   75.57    3.64
   4  -6   5   69.42    3.75
  -4   6  -5   73.06    3.77
   4   6   5   74.82    3.33
   4   6   5   72.50    3.68
  -4   6  -5   67.78    3.55
   4   6   5   64.85    3.62
  -4   6  -5   74.92    3.84
   6  -6   5    1.09    0.60
  -6  -6  -5    0.75    0.58
  -6  -6  -5    0.65    0.48
   6  -6   5   -0.34    0.78
   6  -6   5    0.99    0.62
  -6  -6  -5    0.92    0.57
  -6   6  -5    1.04    0.59
   6   6   5    0.03    0.53
   6   6   5    0.97    0.38
  -6   6  -5    0.34    0.56
  -6   6  -5    0.47    0.57
   6   6   5    1.57    0.68
   8  -6   5   14.01    1.45
  -8  -6  -5   14.66    1.21
   8  -6   5   12.99    1.64
  -8  -6  -5   14.24    1.32
   8  -6   5   16.22    1.39
  -8  -6  -5   13.74    1.43
  -8   6  -5   13.47    1.07
  -8   6  -5   12.72    1.31
  -8   6  -5   14.31    1.39
  -8   6  -5   13.88    1.44
   8   6   5   15.93    1.38
   8   6   5   13.08    1.35
  15  -7  -5    6.47    1.02
 -15  -7   5    8.85    0.94
  15  -7  -5    7.38    1.34
  15  -7  -5    6.77    1.00
 -15  -7   5    7.95    1.56
  15  -7  -5    7.93    0.87
 -15  -7   5    8.86    1.84
 -15   7   5    8.43    1.32
 -15   7   5    5.42    1.15
  15   7  -5    7.91    1.58
  15   7  -5    8.10    1.08
  15   7  -5    6.55    1.04
 -15   7   5    6.72    0.80
  15   7  -5    7.13    0.91
 -13  -7   5   43.47    3.36
 -13  -7   5   52.36    2.65
  13  -7  -5   52.18    2.59
  13  -7  -5   46.46    2.59
 -13  -7   5   53.67    3.25
  13  -7  -5   51.07    3.36
  13  -7  -5   46.72    2.76
  13   7  -5   45.71    2.94
  13   7  -5   50.18    2.63
 -13   7   5   47.02    3.03
  13   7  -5   45.68    2.55
  13   7  -5   50.84    2.82
 -13   7   5   48.03    2.66
  11  -7  -5    1.70    0.82
  11  -7  -5    1.42    0.56
  11  -7  -5    0.65    0.49
 -11  -7   5    0.29    0.62
  11  -7  -5    1.44    0.50
 -11  -7   5    1.59    0.99
 -11  -7   5    1.37    0.53
  11  -7  -5    0.83    0.42
 -11   7   5    1.29    0.71
  11   7  -5    0.81    0.26
  11   7  -5    0.96    0.53
 -11   7   5    1.15    0.48
 -11   7   5    1.21    0.34
  11   7  -5    0.43    0.51
 -11   7   5    0.72    0.64
  11   7  -5    0.66    0.47
  -9  -7   5  256.36   13.09
  -9  -7   5  284.58   12.36
   9  -7  -5  282.98   12.25
   9  -7  -5  258.76   12.26
   9  -7  -5  256.54   12.32
   9  -7  -5  269.01   12.09
   9  -7  -5  289.99   12.86
  -9  -7   5  285.23   12.44
  -9   7   5  291.00   12.53
  -9   7   5  256.39   12.54
   9   7  -5  267.17   12.24
  -9   7   5  271.21   12.15
  -9   7   5  285.46   12.20
   9   7  -5  285.08   12.31
  -9   7   5  248.40   12.20
   9   7  -5  288.42   12.47
   7  -7  -5  217.66    9.51
   7  -7  -5  224.76   10.10
  -7  -7   5  198.98   10.37
   7  -7  -5  202.92    9.55
  -7   7   5  193.52    9.48
  -7   7   5  211.24    9.48
  -7   7   5  204.63    9.77
   7   7  -5  220.48    9.58
  -7   7   5  216.84    9.47
  -7   7   5  228.95    9.69
   7   7  -5  201.21    9.51
  -5  -7   5    1.13    0.86
   5  -7  -5    0.97    0.53
   5  -7  -5    0.52    0.42
   5  -7  -5    0.61    0.62
   5  -7  -5    0.34    0.48
  -5   7   5    0.93    0.40
   5   7  -5    0.17    0.41
   5   7  -5   -0.08    0.44
  -5   7   5    0.99    0.42
  -5   7   5    0.55    0.41
  -5   7   5    0.35    0.39
  -5   7   5    1.25    0.61
   3  -7  -5   74.91    3.74
  -3  -7   5   71.67    4.46
  -3  -7   5   76.80    3.87
   3  -7  -5   83.37    3.84
  -3   7   5   72.39    3.73
  -3   7   5   76.47    3.87
   3   7  -5   80.36    3.74
  -3   7   5   75.93    3.68
   3   7  -5   76.98    3.72
   1  -7  -5   48.51    2.65
  -1  -7   5   46.29    2.59
   1  -7  -5   52.13    2.59
   1  -7  -5   50.38    2.70
  -1  -7   5   47.63    2.75
  -1  -7   5   46.95    3.34
  -1   7   5   47.70    2.70
  -1   7   5   51.02    2.69
   1   7  -5   61.89    3.49
   1   7  -5   51.59    2.62
   1   7  -5   53.51    2.62
  -1  -7  -5   62.96    3.04
   1  -7   5   55.10    3.11
  -1  -7  -5   60.16    2.97
  -1  -7  -5   52.78    2.99
   1  -7   5   54.12    3.69
   1  -7   5   62.52    3.05
  -1   7  -5   62.19    3.00
   1   7   5   52.40    3.05
  -1   7  -5   61.70    3.28
  -1   7  -5   60.17    2.97
  -1   7  -5   53.91    2.95
  -3  -7  -5  249.95   10.85
  -3  -7  -5  252.81   10.88
   3  -7   5  253.16   10.93
   3  -7   5  238.31   11.77
   3  -7   5  224.28   11.00
  -3  -7  -5  221.71   10.88
   3   7   5  212.65   10.93
  -3   7  -5  245.07   10.92
  -3   7  -5  248.59   11.14
  -3   7  -5  227.29   10.82
   3   7   5  250.09   10.84
  -3   7  -5  242.58   10.78
  -5  -7  -5   59.97    2.96
  -5  -7  -5   58.65    2.92
  -5  -7  -5   52.20    2.99
   5  -7   5   49.64    3.08
   5  -7   5   59.19    4.31
  -5   7  -5   55.01    3.15
   5   7   5   56.20    3.04
  -5   7  -5   57.76    2.81
  -5   7  -5   54.69    3.00
   5   7   5   53.08    3.07
  -5   7  -5   50.42    2.90
  -7  -7  -5   30.99    1.97
  -7  -7  -5   29.82    1.81
  -7  -7  -5   28.35    1.99
   7  -7   5   30.71    2.03
   7  -7   5   28.04    2.07
  -7  -7  -5   26.75    1.72
   7   7   5   28.92    2.07
  -7   7  -5   28.65    1.71
  -7   7  -5   31.81    2.05
  -7   7  -5   28.75    1.95
   7   7   5   30.86    1.95
  -7   7  -5   28.57    2.10
  12  -8  -5   15.04    1.42
  12  -8  -5   16.31    1.34
 -12  -8   5   15.51    2.10
 -12  -8   5   16.49    1.38
  12  -8  -5   19.53    1.36
  12  -8  -5   18.46    1.88
  12  -8  -5   16.00    1.12
  12   8  -5   16.53    1.74
 -12   8   5   16.04    1.80
  12   8  -5   20.17    2.07
 -12   8   5   19.52    1.32
  12   8  -5   17.32    1.43
  12   8  -5   15.81    1.32
  10  -8  -5   11.64    1.57
 -10  -8   5   13.26    1.18
  10  -8  -5   12.16    1.05
 -10  -8   5    7.91    1.43
  10  -8  -5   10.91    0.73
  10  -8  -5   10.66    1.13
  10   8  -5   11.64    1.27
 -10   8   5   12.83    1.38
 -10   8   5   11.67    1.38
 -10   8   5   10.52    0.84
  10   8  -5   11.15    1.15
  10   8  -5    9.28    0.96
 -10   8   5   11.05    0.98
  -8  -8   5  111.32    6.56
  -8  -8   5  131.63    5.80
   8  -8  -5  131.16    6.29
   8  -8  -5  115.85    5.72
   8  -8  -5  123.89    5.92
  -8   8   5  115.12    5.57
   8   8  -5  123.51    5.73
  -8   8   5  128.62    5.92
   8   8  -5  115.02    5.67
  -8   8   5  122.00    5.62
  -8   8   5  110.53    5.95
   8   8  -5  123.86    5.84
   6  -8  -5  109.08    5.62
  -6  -8   5  112.69    5.13
   6  -8  -5  102.42    5.09
  -6  -8   5   91.10    5.81
   6   8  -5  109.68    5.19
  -6   8   5  102.71    5.27
   6   8  -5  110.31    5.10
  -6   8   5  110.31    5.00
  -6   8   5  111.83    5.14
   6   8  -5  103.58    5.04
   4  -8  -5   10.86    1.48
   4  -8  -5    8.29    0.93
   4  -8  -5    9.42    1.01
  -4  -8   5   10.15    1.07
  -4  -8   5    9.10    1.56
  -4   8   5   10.39    0.87
   4   8  -5   10.83    1.08
   4   8  -5   10.23    1.10
   4   8  -5    9.27    0.99
  -4   8   5   10.03    1.00
  -4   8   5   11.08    1.19
  -4   8   5   11.42    0.97
  -2  -8   5   42.54    3.35
  -2  -8   5   46.34    2.70
   2  -8  -5   51.29    2.58
   2  -8  -5   48.55    2.67
   2  -8  -5   53.32    2.70
  -2  -8   5   53.35    2.67
   2   8  -5   43.49    2.55
  -2   8   5   46.16    2.67
  -2   8   5   44.60    2.63
   2   8  -5   50.59    2.62
   2   8  -5   51.00    2.68
  -2   8   5   52.07    2.56
   0  -8   5   38.60    2.18
   0  -8  -5   38.09    2.12
   0  -8  -5   31.55    2.15
   0  -8   5   34.14    2.22
   0  -8  -5   38.15    2.16
   0  -8   5   37.40    2.97
   0   8  -5   35.26    2.11
   0   8   5   37.52    2.06
   0   8  -5   39.58    2.37
   0   8   5   34.82    2.17
   0   8  -5   37.51    2.42
   0   8   5   37.21    2.25
   2  -8   5  211.39   11.09
  -2  -8  -5  207.75   10.22
   2  -8   5  235.81   10.71
  -2  -8  -5  237.14   10.20
   2  -8   5  206.81   10.30
  -2  -8  -5  238.31   10.22
   2   8   5  234.89   10.21
  -2   8  -5  214.11   10.17
  -2   8  -5  230.34   10.14
  -2   8  -5  230.53   10.92
  -2   8  -5  232.99   10.20
   2   8   5  195.94   10.28
   4  -8   5  115.64    5.47
  -4  -8  -5  118.74    5.41
  -4  -8  -5  114.32    5.37
   4  -8   5  107.19    6.36
   4  -8   5  106.14    5.53
  -4  -8  -5  107.90    5.47
  -4   8  -5  102.04    5.36
   4   8   5  105.28    5.55
  -4   8  -5  114.62    5.48
   4   8   5  119.16    5.41
  -4   8  -5  112.98    5.67
  -4   8  -5  113.34    5.28
   9  -9  -5  133.23    6.83
  -9  -9   5  136.69    6.34
   9  -9  -5  140.45    6.55
  -9  -9   5  119.06    7.27
   9  -9  -5  133.39    6.24
  -9   9   5  145.12    6.60
  -9   9   5  128.61    6.66
  -9   9   5  127.79    6.15
  -9   9   5  124.51    6.05
   9   9  -5  142.15    6.51
   9   9  -5  124.23    6.30
   9   9  -5  132.88    6.30
  -7  -9   5  181.44    7.85
   7  -9  -5  150.67    7.75
   7  -9  -5  170.23    7.73
  -7  -9   5  146.50    8.59
   7  -9  -5  180.84    8.45
   7   9  -5  155.73    7.71
  -7   9   5  168.94    7.68
  -7   9   5  156.10    7.63
  -7   9   5  158.94    7.98
   7   9  -5  176.14    7.87
   7   9  -5  177.22    7.81
  -7   9   5  182.27    7.97
   5  -9  -5    5.38    0.74
  -5  -9   5    2.73    1.15
   5  -9  -5    3.69    0.73
  -5  -9   5    2.31    0.72
  -5   9   5    3.72    0.64
  -5   9   5    3.90    0.65
  -5   9   5    2.84    0.76
  -5   9   5    3.08    0.62
   5   9  -5    3.13    0.73
   5   9  -5    3.01    0.67
   5   9  -5    3.37    0.71
   3  -9  -5   28.79    1.90
   3  -9  -5   33.92    1.90
  -3  -9   5   26.28    1.92
   3  -9  -5   31.38    2.43
  -3  -9   5   26.45    2.68
  -3  -9   5   32.79    1.96
  -3   9   5   27.10    1.88
   3   9  -5   31.22    1.90
   3   9  -5   28.34    1.84
  -3   9   5   30.66    2.01
   3   9  -5   29.26    1.90
  -3   9   5   29.83    1.80
  -1  -9   5    4.51    0.81
   1  -9  -5    4.35    0.74
  -1  -9   5    3.21    1.23
  -1  -9   5    4.67    0.89
   1  -9  -5    3.13    0.73
   1   9  -5    4.60    0.94
   1   9  -5    4.43    0.73
  -1   9   5    3.17    0.64
   1   9  -5    4.38    0.79
  -1   9   5    5.05    0.83
  -1   9   5    5.11    0.75
   1  -9   5   57.35    2.97
   1  -9   5   50.83    2.96
   1  -9   5   47.41    3.72
  -1  -9  -5   49.52    2.93
  -1  -9  -5   55.73    3.32
  -1   9  -5   55.12    2.90
   1   9   5   55.25    2.83
   1   9   5   48.40    3.00
  -1   9  -5   51.67    3.15
  -1   9  -5   52.74    2.87
 -18   0   6   18.79    1.14
  18   0  -6   18.31    1.10
  18   0  -6   16.44    1.97
  18   0  -6   18.20    1.22
 -18   0   6   18.04    2.18
 -18   0   6   18.84    1.12
  18   0  -6   16.11    1.62
  18   0  -6   16.82    1.14
  16   0  -6  254.56   11.78
  16   0  -6  246.52   10.95
  16   0  -6  227.00   11.35
  16   0  -6  229.94   10.91
 -16   0   6  244.96   11.90
 -16   0   6  254.85   10.89
  16   0  -6  264.71   11.95
  16   0  -6  255.76   11.43
  16   0  -6  243.34   10.98
  14   0  -6   80.02    3.66
  14   0  -6   81.83    3.83
 -14   0   6   78.32    4.48
  14   0  -6   74.90    4.09
  14   0  -6   78.82    3.69
  14   0  -6   82.64    3.79
  14   0  -6   83.60    4.41
  14   0  -6   87.26    4.18
  12   0  -6    4.38    0.55
  12   0  -6    4.51    0.72
  12   0  -6    4.38    0.53
  12   0  -6    8.19    1.23
  12   0  -6    4.14    0.72
  12   0  -6    3.48    0.75
  10   0  -6   11.03    1.05
  10   0  -6   10.95    1.38
  10   0  -6   13.19    1.07
  10   0  -6   11.04    0.84
  10   0  -6   11.40    0.89
   8   0  -6    7.41    0.73
   8   0  -6    7.51    0.97
   8   0  -6    7.06    0.83
   8   0  -6    7.35    1.10
   8   0  -6    5.84    0.79
   8   0  -6    7.54    0.70
   6   0  -6  513.76   22.73
   6   0  -6  527.55   23.07
   6   0  -6  518.05   22.97
   6   0  -6  518.44   22.67
   6   0  -6  513.53   22.78
   6   0  -6  496.10   22.73
   4   0  -6  396.15   18.03
   4   0  -6  408.50   17.83
   4   0  -6  393.83   18.11
   4   0  -6  402.26   17.77
   4   0  -6  412.71   17.84
  -4   0   6  387.94   17.82
   4   0  -6  405.60   18.01
   2   0  -6   27.72    1.72
  -2   0   6   29.29    1.69
   2   0  -6   29.03    1.68
  -2   0   6   29.11    1.35
   2   0  -6   27.09    1.79
  -2   0   6   28.15    1.34
   2   0  -6   26.05    1.61
   2   0  -6   29.36    1.57
   2   0  -6   27.94    1.39
   2   0  -6   29.55    1.38
   0   0  -6  167.87    7.70
   0   0   6  165.07    7.76
   0   0   6  168.01    7.50
   0   0   6  180.74    7.55
   0   0  -6  169.41    7.53
   0   0  -6  168.65    7.59
   0   0  -6  160.34    7.53
   2   0   6    1.80    0.46
   2   0   6    1.46    0.37
   2   0   6    1.37    0.41
  -2   0  -6    1.51    0.36
  -2   0  -6    1.33    0.37
   2   0   6    1.23    0.49
  -2   0  -6    1.40    0.41
  -4   0  -6  302.03   13.29
   4   0   6  298.59   13.41
   4   0   6  305.41   13.33
  -4   0  -6  306.50   13.36
   4   0   6  294.85   13.57
  -4   0  -6  289.43   13.38
  -6   0  -6  262.81   12.21
   6   0   6  269.86   12.19
  -6   0  -6  275.80   12.18
  -6   0  -6  275.89   12.14
   6   0   6  261.56   12.40
  -6   0  -6  278.91   12.09
  -8   0  -6   18.33    1.47
  -8   0  -6   19.77    1.29
   8   0   6   19.86    1.69
   8   0   6   19.14    1.88
   8   0   6   19.66    1.39
  -8   0  -6   20.66    1.43
  -8   0  -6   18.63    1.25
  10   0   6   32.66    2.10
  10   0   6   31.92    1.92
 -10   0  -6   32.63    1.85
  10   0   6   30.80    2.32
 -10   0  -6   30.74    2.02
  19  -1  -6    3.94    0.44
  19  -1  -6    3.34    0.61
 -19  -1   6    3.62    0.55
  19  -1  -6    3.49    0.56
  19  -1  -6    3.59    1.06
  19  -1  -6    2.63    0.81
 -19  -1   6    3.44    1.35
  19   1  -6    2.69    0.86
 -19   1   6    2.97    1.21
 -19   1   6    3.70    0.63
  19   1  -6    4.11    0.65
  19   1  -6    2.97    0.60
  19   1  -6    2.61    1.02
 -19   1   6    3.57    0.52
  17  -1  -6   93.53    5.07
  17  -1  -6  100.55    4.60
 -17  -1   6  109.85    4.63
  17  -1  -6  104.82    5.53
  17  -1  -6   97.65    5.76
  17  -1  -6   93.76    4.62
 -17  -1   6   95.76    5.65
 -17  -1   6  100.51    4.63
  17  -1  -6  100.69    4.67
  17   1  -6  108.79    5.19
 -17   1   6   98.91    4.79
 -17   1   6  107.33    4.62
  17   1  -6   91.98    5.08
  17   1  -6   97.07    4.68
  17   1  -6  106.81    5.98
 -17   1   6  107.81    4.60
 -17   1   6   97.22    5.61
  15  -1  -6  148.25    6.54
  15  -1  -6  150.89    7.29
 -15  -1   6  140.67    7.37
  15  -1  -6  140.96    6.47
 -15  -1   6  149.65    6.46
  15  -1  -6  150.25    6.95
  15  -1  -6  139.30    6.91
  15  -1  -6  146.68    6.50
 -15   1   6  141.52    7.36
  15   1  -6  145.11    6.51
 -15   1   6  143.40    6.70
  15   1  -6  151.71    6.99
  15   1  -6  148.24    6.64
  15   1  -6  134.21    6.93
  13  -1  -6    9.47    0.85
 -13  -1   6   10.12    1.35
  13  -1  -6   10.26    0.77
  13  -1  -6   10.74    1.29
  13  -1  -6    8.85    1.03
  13  -1  -6   10.69    1.45
  13  -1  -6    9.61    1.09
  13   1  -6    9.87    1.41
  13   1  -6    9.25    1.08
 -13   1   6    9.93    1.38
  13   1  -6    9.23    0.78
  13   1  -6    7.81    1.04
  13   1  -6    9.74    1.25
  13   1  -6    9.51    0.62
  13   1  -6    9.92    0.81
  11  -1  -6  213.21    9.84
  11  -1  -6  204.46    9.11
  11  -1  -6  209.62    9.62
 -11  -1   6  191.52    9.55
  11  -1  -6  207.65    9.35
  11  -1  -6  203.62    9.19
  11  -1  -6  191.20    9.29
  11   1  -6  202.49    9.75
  11   1  -6  209.92    9.40
  11   1  -6  194.49    9.37
  11   1  -6  205.06    9.16
  11   1  -6  212.18   10.03
  11   1  -6  204.52    9.14
   9  -1  -6   57.20    3.09
   9  -1  -6   63.37    3.16
   9  -1  -6   63.71    2.98
   9  -1  -6   66.05    3.07
   9  -1  -6   61.87    3.38
   9  -1  -6   60.94    3.57
   9   1  -6   62.76    3.50
   9   1  -6   61.65    3.02
   9   1  -6   61.69    3.01
   9   1  -6   61.67    3.20
   9   1  -6   63.55    3.20
   9   1  -6   62.48    3.31
   7  -1  -6  212.59    9.65
   7  -1  -6  211.78    9.36
   7  -1  -6  206.08    9.75
   7  -1  -6  197.47    9.32
   7  -1  -6  208.92    9.39
   7  -1  -6  203.71    9.26
   7   1  -6  205.91    9.70
   7   1  -6  217.77    9.37
   7   1  -6  206.94    9.54
   7   1  -6  198.93    9.41
   7   1  -6  206.42    9.32
   5  -1  -6  440.28   19.67
   5  -1  -6  427.89   20.21
   5  -1  -6  452.03   19.67
   5  -1  -6  451.77   20.02
   5  -1  -6  448.52   20.05
   5  -1  -6  460.32   19.76
   5   1  -6  455.82   19.92
   5   1  -6  458.95   19.76
   5   1  -6  448.86   20.02
   5   1  -6  407.33   19.76
   5   1  -6  450.03   19.81
   3  -1  -6  154.19    7.12
   3  -1  -6  163.01    7.19
   3  -1  -6  159.82    6.92
  -3  -1   6  152.48    7.25
   3  -1  -6  159.67    7.40
   3  -1  -6  159.03    7.45
   3  -1  -6  158.24    7.07
   3  -1  -6  153.58    6.93
   3  -1  -6  164.43    7.24
   3   1  -6  159.30    6.95
  -3   1   6  152.52    7.12
   3   1  -6  155.98    7.36
   3   1  -6  151.88    6.94
   3   1  -6  156.20    7.25
   3   1  -6  162.24    7.35
   3   1  -6  155.26    7.14
  -3   1   6  153.90    7.19
   1  -1  -6   28.21    1.42
   1  -1  -6   28.46    1.55
   1  -1  -6   28.51    1.44
   1  -1  -6   27.73    1.43
   1  -1  -6   27.76    1.68
   1  -1  -6   22.29    1.59
   1  -1  -6   27.64    1.43
  -1  -1   6   27.14    1.70
  -1  -1   6   28.54    1.40
  -1  -1   6   30.01    1.53
   1   1  -6   27.36    1.43
   1   1  -6   26.82    1.45
   1   1  -6   29.58    1.68
  -1   1   6   29.59    1.61
   1   1  -6   29.00    1.75
  -1   1   6   27.59    1.37
  -1   1   6   29.41    1.66
   1   1  -6   28.47    1.69
  -1   1   6   29.57    1.40
  -1  -1  -6   75.63    3.68
   1  -1   6   76.90    3.60
  -1  -1  -6   83.92    3.63
  -1  -1  -6   78.92    3.54
   1  -1   6   77.78    3.89
   1  -1   6   79.48    3.66
  -1   1  -6   72.83    3.73
   1   1   6   78.37    3.75
  -1   1  -6   79.40    3.72
   1   1   6   82.04    3.63
  -1   1  -6   66.70    3.68
   1   1   6   78.29    3.82
  -1   1  -6   79.01    3.64
   3  -1   6   41.65    2.15
   3  -1   6   41.90    2.43
  -3  -1  -6   44.38    2.19
  -3  -1  -6   41.50    2.22
  -3  -1  -6   43.66    2.11
   3   1   6   41.11    2.19
   3   1   6   42.41    2.27
  -3   1  -6   42.50    2.19
   3   1   6   45.20    2.39
  -3   1  -6   41.38    2.20
  -3   1  -6   43.00    2.21
   5  -1   6  305.06   14.19
  -5  -1  -6  314.83   14.07
   5  -1   6  298.44   14.29
  -5  -1  -6  303.70   14.10
  -5  -1  -6  331.38   14.06
  -5  -1  -6  337.90   14.26
  -5  -1  -6  320.88   13.90
   5   1   6  311.23   14.25
   5   1   6  309.66   14.11
  -5   1  -6  325.87   14.09
   5   1   6  314.07   14.08
  -5   1  -6  299.78   14.08
  -5   1  -6  322.51   14.06
  -5   1  -6  314.90   14.07
   7  -1   6  163.16    7.26
  -7  -1  -6  159.23    7.18
  -7  -1  -6  159.35    6.98
  -7  -1  -6  147.28    7.23
   7  -1   6  143.43    7.42
   7   1   6  144.32    7.37
  -7   1  -6  160.61    7.20
   7   1   6  156.51    7.19
  -7   1  -6  142.94    7.18
  -7   1  -6  155.31    7.10
  -7   1  -6  159.68    7.15
   7   1   6  167.53    7.26
  -9  -1  -6    4.36    1.21
   9  -1   6    3.37    0.86
   9  -1   6    4.02    0.81
  -9  -1  -6    4.39    0.81
  -9  -1  -6    4.91    0.59
   9   1   6    4.66    0.80
  -9   1  -6    3.57    0.74
  -9   1  -6    6.13    0.84
   9   1   6    3.48    0.93
  -9   1  -6    4.98    0.68
  -9   1  -6    5.18    0.73
   9   1   6    5.55    0.78
  18  -2  -6    2.58    0.98
  18  -2  -6    2.05    0.73
 -18  -2   6    1.43    0.40
  18  -2  -6    3.50    1.14
 -18  -2   6    3.35    0.67
  18  -2  -6    2.49    0.55
  18  -2  -6    2.51    0.51
 -18  -2   6    3.51    1.19
  18  -2  -6    2.86    0.37
  18   2  -6    2.43    0.89
 -18   2   6    2.99    0.48
  18   2  -6    2.24    0.55
  18   2  -6    2.32    0.86
  18   2  -6    2.82    0.90
  18   2  -6    2.61    0.54
 -18   2   6    2.94    1.16
  18   2  -6    4.12    0.58
 -18   2   6    2.90    0.68
 -18   2   6    2.62    0.48
 -16  -2   6   45.17    2.17
  16  -2  -6   41.86    2.57
  16  -2  -6   42.56    3.11
 -16  -2   6   45.22    2.16
 -16  -2   6   40.72    3.07
  16  -2  -6   44.99    2.19
  16  -2  -6   41.65    2.14
  16  -2  -6   44.40    2.96
  16  -2  -6   45.50    2.11
 -16   2   6   47.11    2.10
 -16   2   6   44.62    2.10
  16   2  -6   39.24    2.17
  16   2  -6   43.49    2.27
  16   2  -6   50.30    2.76
 -16   2   6   40.35    2.45
  16   2  -6   40.29    2.61
  16   2  -6   42.89    2.98
 -16   2   6   43.44    3.07
  16   2  -6   43.10    2.21
  14  -2  -6    9.20    0.66
  14  -2  -6    9.19    0.69
 -14  -2   6   10.06    0.67
  14  -2  -6   10.93    1.38
  14  -2  -6    9.55    1.11
 -14  -2   6   11.99    1.53
 -14  -2   6    9.16    0.66
  14  -2  -6    9.78    1.10
  14  -2  -6    8.83    0.70
  14  -2  -6   11.14    1.53
  14   2  -6   11.14    1.19
  14   2  -6    8.85    1.17
  14   2  -6    8.99    0.74
  14   2  -6    8.82    0.71
 -14   2   6    9.70    0.97
  14   2  -6    8.77    0.72
  14   2  -6    9.02    0.85
  12  -2  -6   12.38    1.13
  12  -2  -6   11.95    1.36
  12  -2  -6   12.50    0.99
  12  -2  -6   12.86    0.85
 -12  -2   6   13.06    1.40
  12  -2  -6   12.63    1.12
  12  -2  -6   12.82    1.55
 -12   2   6   11.68    1.03
  12   2  -6   11.93    1.21
  12   2  -6   12.59    0.73
  12   2  -6   12.30    0.74
  12   2  -6   12.86    0.87
  12   2  -6   12.77    0.96
  12   2  -6   11.71    1.18
  12   2  -6   12.75    1.45
  12   2  -6   12.24    1.31
 -10  -2   6    2.00    0.88
  10  -2  -6    2.28    0.73
  10  -2  -6    3.59    0.56
  10  -2  -6    2.85    0.57
  10  -2  -6    2.39    0.52
  10  -2  -6    3.60    0.46
  10  -2  -6    2.69    0.89
  10   2  -6    2.31    0.61
  10   2  -6    1.84    0.65
  10   2  -6    2.99    0.68
  10   2  -6    2.17    0.44
  10   2  -6    4.52    0.60
  10   2  -6    2.76    0.62
   8  -2  -6   16.33    1.03
   8  -2  -6   17.30    1.18
  -8  -2   6   17.39    1.63
   8  -2  -6   17.02    1.13
   8  -2  -6   16.69    1.60
   8  -2  -6   17.89    1.16
   8  -2  -6   15.96    1.43
   8   2  -6   17.56    1.13
   8   2  -6   16.94    1.31
   8   2  -6   16.34    1.29
   8   2  -6   16.74    1.51
   8   2  -6   17.17    1.10
   8   2  -6   17.91    1.27
   6  -2  -6   85.46    4.10
   6  -2  -6   89.68    4.22
   6  -2  -6   87.60    4.18
  -6  -2   6   89.95    4.66
   6  -2  -6   81.88    4.71
   6  -2  -6   92.46    4.11
   6  -2  -6   89.90    4.60
   6   2  -6   86.91    4.30
   6   2  -6   87.88    4.17
   6   2  -6   87.61    4.51
   6   2  -6   88.80    4.29
   6   2  -6   90.42    4.19
   4  -2  -6   76.77    4.15
  -4  -2   6   73.82    3.21
   4  -2  -6   71.66    3.76
  -4  -2   6   67.35    3.80
  -4  -2   6   70.35    3.55
   4  -2  -6   69.76    3.33
   4  -2  -6   70.23    3.49
   4  -2  -6   71.75    3.43
   4   2  -6   70.18    3.22
   4   2  -6   71.40    3.24
   4   2  -6   70.82    3.53
  -4   2   6   69.23    3.41
   4   2  -6   72.33    3.56
   4   2  -6   72.58    3.71
   4   2  -6   73.23    3.45
   2  -2  -6    0.51    0.24
  -2  -2   6    0.64    0.25
  -2  -2   6   -0.12    0.37
   2  -2  -6    0.55    0.33
  -2  -2   6    0.99    0.52
  -2  -2   6    0.59    0.51
   2  -2  -6    0.40    0.33
   2  -2  -6    0.35    0.27
   2  -2  -6    0.70    0.21
   2  -2  -6    0.65    0.47
   2   2  -6    0.46    0.40
  -2   2   6    0.39    0.23
  -2   2   6    0.46    0.37
  -2   2   6    0.73    0.39
  -2   2   6    0.45    0.22
   2   2  -6    0.44    0.26
   2   2  -6    0.25    0.34
   0  -2  -6   24.18    1.47
   0  -2  -6   24.81    1.55
   0  -2   6   26.24    1.68
   0  -2  -6   26.07    1.37
   0  -2   6   25.69    1.42
   0   2   6   27.18    1.54
   0   2  -6   25.50    1.41
   0   2  -6   26.52    1.59
   0   2   6   26.48    1.35
   0   2  -6   25.19    1.49
   0   2   6   25.23    1.36
   0   2  -6   25.50    1.55
   0   2   6   23.43    1.51
  -2  -2  -6    1.81    0.46
   2  -2   6    1.78    0.60
  -2  -2  -6    1.22    0.40
   2  -2   6    1.52    0.39
   2   2   6    0.80    0.43
   2   2   6    2.30    0.55
  -2   2  -6    1.24    0.41
   2   2   6    1.08    0.40
  -2   2  -6    1.61    0.47
  -2   2  -6    1.63    0.41
  -2   2  -6    0.60    0.25
   4  -2   6   35.57    2.12
  -4  -2  -6   36.12    2.11
  -4  -2  -6   33.26    1.83
  -4  -2  -6   31.59    1.90
   4  -2   6   31.81    1.79
  -4  -2  -6   33.43    1.84
  -4   2  -6   32.76    1.88
   4   2   6   32.86    1.85
  -4   2  -6   31.53    1.87
   4   2   6   35.47    1.88
  -4   2  -6   32.58    2.29
   4   2   6   34.47    1.94
   4   2   6   32.73    1.97
   6  -2   6   65.48    3.08
  -6  -2  -6   54.39    3.03
  -6  -2  -6   60.19    3.11
   6  -2   6   52.23    3.19
  -6  -2  -6   58.30    2.97
   6   2   6   63.33    3.05
   6   2   6   56.42    3.01
  -6   2  -6   60.24    2.92
   6   2   6   58.30    3.12
  -6   2  -6   60.74    3.01
  -6   2  -6   53.48    2.98
  -6   2  -6   56.32    2.98
  -8  -2  -6    3.53    0.76
  -8  -2  -6    4.61    0.83
   8  -2   6    4.17    0.77
   8  -2   6    4.11    0.95
  -8  -2  -6    3.19    0.69
   8   2   6    3.26    0.80
  -8   2  -6    4.10    0.68
  -8   2  -6    3.00    0.72
  -8   2  -6    3.50    0.71
   8   2   6    3.20    0.70
  -8   2  -6    3.89    0.65
   8   2   6    2.90    0.63
  17  -3  -6    4.07    1.01
  17  -3  -6    4.88    0.92
 -17  -3   6    4.26    1.21
  17  -3  -6    4.38    0.64
  17  -3  -6    5.03    0.62
 -17  -3   6    3.62    0.52
 -17  -3   6    6.83    0.68
  17  -3  -6    7.47    1.35
 -17   3   6    5.12    0.55
 -17   3   6    6.14    1.17
 -17   3   6    6.31    0.61
 -17   3   6    5.43    1.29
  17   3  -6    6.11    0.68
  17   3  -6    6.04    0.68
  17   3  -6    5.53    1.04
  17   3  -6    6.44    1.36
  17   3  -6    7.03    1.14
 -17   3   6    4.63    0.82
  15  -3  -6    2.38    1.06
 -15  -3   6    3.55    0.48
 -15  -3   6    2.97    1.00
  15  -3  -6    3.06    0.47
  15  -3  -6    1.57    0.60
  15  -3  -6    2.42    0.44
  15  -3  -6    2.65    0.37
  15  -3  -6    2.77    0.82
 -15  -3   6    3.36    0.48
  15   3  -6    2.29    0.45
  15   3  -6    3.12    0.51
  15   3  -6    1.83    0.87
 -15   3   6    1.97    0.61
 -15   3   6    3.11    0.39
  15   3  -6    1.25    0.60
  15   3  -6    2.25    0.73
  13  -3  -6    4.32    0.75
 -13  -3   6    3.83    0.92
  13  -3  -6    3.87    0.95
  13  -3  -6    3.92    0.73
 -13  -3   6    3.82    0.44
  13  -3  -6    3.86    0.97
  13  -3  -6    3.92    0.42
  13  -3  -6    4.17    0.45
  13  -3  -6    3.87    0.43
 -13  -3   6    2.95    0.96
 -13   3   6    4.40    0.72
  13   3  -6    4.28    0.47
  13   3  -6    4.33    0.99
  13   3  -6    3.76    0.47
  13   3  -6    3.00    0.71
  13   3  -6    4.39    0.49
  11  -3  -6   11.00    0.98
  11  -3  -6   10.36    1.00
  11  -3  -6   10.66    1.31
 -11  -3   6   11.79    0.69
 -11  -3   6   10.54    1.56
  11  -3  -6   11.54    0.78
  11  -3  -6   11.13    1.48
  11  -3  -6   10.62    1.00
 -11  -3   6   10.69    0.68
 -11  -3   6   10.90    1.24
  11   3  -6   11.24    0.81
  11   3  -6   11.49    0.82
  11   3  -6   11.24    1.40
  11   3  -6   11.51    1.24
  11   3  -6   10.71    0.74
 -11   3   6    9.83    1.01
  -9  -3   6   -0.40    0.73
   9  -3  -6    0.64    0.31
   9  -3  -6   -0.04    0.59
   9  -3  -6    0.19    0.39
   9  -3  -6   -0.29    0.49
   9  -3  -6    0.32    0.40
   9  -3  -6    0.23    0.36
   9   3  -6    0.25    0.24
   9   3  -6    0.33    0.44
   9   3  -6    0.24    0.32
   9   3  -6    0.36    0.45
   9   3  -6   -0.04    0.53
   9   3  -6    0.01    0.32
   9   3  -6    0.09    0.23
  -7  -3   6    3.38    0.84
   7  -3  -6    3.74    0.61
   7  -3  -6    2.47    0.43
   7  -3  -6    2.09    0.73
   7  -3  -6    3.28    0.47
   7  -3  -6    3.95    0.55
   7  -3  -6    2.37    0.74
  -7  -3   6    3.69    0.38
  -7  -3   6    3.46    0.37
   7   3  -6    2.84    0.33
  -7   3   6    3.42    0.49
   7   3  -6    2.03    0.60
   7   3  -6    3.08    0.56
   7   3  -6    3.71    0.63
   7   3  -6    3.69    0.55
   7   3  -6    4.05    0.87
   7   3  -6    3.10    0.34
   5  -3  -6   17.72    1.51
  -5  -3   6   17.82    0.95
   5  -3  -6   17.95    1.00
  -5  -3   6   17.10    1.62
   5  -3  -6   17.42    0.91
  -5  -3   6   15.90    0.91
  -5  -3   6   17.23    1.56
   5  -3  -6   16.96    1.52
   5  -3  -6   16.29    1.08
   5  -3  -6   16.03    1.18
   5  -3  -6   16.86    0.88
  -5   3   6   18.30    1.12
   5   3  -6   18.06    1.16
   5   3  -6   17.95    0.98
   5   3  -6   16.04    1.18
   5   3  -6   16.73    1.43
   5   3  -6   18.01    1.25
   5   3  -6   16.26    0.92
   3  -3  -6    8.15    0.65
  -3  -3   6    7.36    1.02
   3  -3  -6    8.82    0.73
   3  -3  -6    7.51    0.59
   3  -3  -6    8.36    0.72
   3  -3  -6    8.12    1.06
  -3  -3   6    7.46    0.61
   3  -3  -6    8.58    1.11
  -3  -3   6    7.96    1.14
  -3  -3   6    8.85    0.67
   3   3  -6    7.66    0.64
  -3   3   6    8.29    0.58
  -3   3   6    7.84    0.79
   3   3  -6    7.37    0.78
  -3   3   6    8.50    0.54
   3   3  -6    8.50    0.88
   3   3  -6    8.17    0.68
  -1  -3   6    8.75    0.99
   1  -3  -6    9.52    0.79
   1  -3  -6    8.91    0.70
  -1  -3   6    8.49    0.76
  -1  -3   6    9.43    1.15
   1  -3  -6    8.82    0.98
  -1   3   6    8.45    0.80
  -1   3   6    9.15    0.70
   1   3  -6    9.62    0.91
   1   3  -6    9.00    0.77
  -1   3   6   10.12    0.88
   1   3  -6    9.26    0.82
   1   3  -6    8.75    0.73
   1   3  -6    5.55    0.95
  -1   3   6    8.27    0.67
  -1  -3  -6    2.82    0.52
   1  -3   6    3.89    0.49
  -1  -3  -6    3.49    0.59
   1  -3   6    2.40    0.59
   1  -3   6    3.44    0.73
  -1  -3  -6    2.86    0.45
  -1   3  -6    2.91    0.54
  -1   3  -6    2.78    0.57
  -1   3  -6    3.28    0.53
   1   3   6    4.27    0.59
   1   3   6    2.90    0.57
   1   3   6    2.72    0.48
  -1   3  -6    2.78    0.48
   3  -3   6    0.87    0.53
  -3  -3  -6    0.79    0.40
   3  -3   6    0.84    0.40
  -3  -3  -6    0.55    0.45
  -3  -3  -6    0.60    0.28
   3  -3   6    0.99    0.49
  -3  -3  -6    0.47    0.64
   3   3   6    0.01    0.40
   3   3   6    0.75    0.45
  -3   3  -6    0.06    0.40
  -3   3  -6    0.49    0.45
   3   3   6    0.62    0.39
   3   3   6    0.21    0.43
  -5  -3  -6    6.70    0.86
   5  -3   6    5.29    0.87
  -5  -3  -6    3.00    0.67
  -5  -3  -6    3.80    0.62
   5  -3   6    2.89    0.67
   5  -3   6    3.97    0.57
  -5   3  -6    4.63    0.72
  -5   3  -6    4.49    0.65
   5   3   6    4.50    0.65
  -5   3  -6    3.28    0.64
   5   3   6    3.89    0.63
   5   3   6    4.53    0.72
  -5   3  -6    4.37    0.69
  -7  -3  -6   13.88    1.19
  -7  -3  -6   13.65    1.28
  -7  -3  -6   14.08    1.27
   7  -3   6   12.05    1.37
   7  -3   6   12.91    1.41
  -7   3  -6   17.12    1.32
  -7   3  -6   14.83    1.24
   7   3   6   13.84    1.31
   7   3   6   15.19    1.28
  -7   3  -6   12.18    1.24
  -7   3  -6   13.66    1.07
   7   3   6   13.60    1.29
   9  -3   6    0.23    0.79
  -9  -3  -6    0.06    0.51
  -9  -3  -6   -0.23    0.97
   9  -3   6   -0.14    0.14
   9  -3   6    0.88    0.65
  -9  -3  -6    0.01    0.53
  -9   3  -6    0.01    0.55
   9   3   6    0.20    0.65
   9   3   6    0.87    0.62
   9   3   6    0.52    0.58
  -9   3  -6   -0.75    0.72
  -9   3  -6    0.75    0.42
  -9   3  -6    0.32    0.64
  16  -4  -6  122.57    6.39
 -16  -4   6  105.68    6.28
  16  -4  -6  121.83    6.15
  16  -4  -6  114.56    5.30
  16  -4  -6  106.46    5.62
  16  -4  -6  116.61    5.32
 -16  -4   6  114.64    6.29
 -16  -4   6  123.20    5.35
 -16   4   6  122.57    5.94
  16   4  -6  114.17    6.14
 -16   4   6  104.25    5.62
 -16   4   6  121.21    5.24
  16   4  -6  107.78    5.78
  16   4  -6  114.60    5.35
  16   4  -6  120.53    5.78
 -16   4   6  110.89    5.25
  16   4  -6  109.86    5.31
  14  -4  -6   47.95    3.07
  14  -4  -6   49.83    3.29
 -14  -4   6   47.96    2.37
  14  -4  -6   45.18    2.64
 -14  -4   6   44.27    3.27
  14  -4  -6   46.40    2.62
 -14  -4   6   53.07    2.38
  14  -4  -6   46.80    2.34
 -14  -4   6   47.42    3.09
  14  -4  -6   43.72    2.32
  14   4  -6   45.15    2.35
 -14   4   6   49.06    2.27
  14   4  -6   48.31    2.23
 -14   4   6   47.56    2.27
  14   4  -6   51.33    2.82
  14   4  -6   47.40    2.39
  14   4  -6   44.92    2.83
 -14   4   6   45.09    2.69
  14   4  -6   49.89    3.14
 -14   4   6   43.52    2.78
 -12  -4   6   26.21    1.44
  12  -4  -6   24.63    1.39
 -12  -4   6   28.19    2.01
  12  -4  -6   24.79    1.66
  12  -4  -6   28.84    2.30
  12  -4  -6   25.24    1.39
  12  -4  -6   27.76    1.68
 -12  -4   6   25.01    2.28
 -12   4   6   27.54    1.86
 -12   4   6   27.16    1.32
  12   4  -6   26.52    1.46
  12   4  -6   24.97    1.90
 -12   4   6   29.19    1.83
 -12   4   6   26.98    1.31
  12   4  -6   26.36    1.44
  12   4  -6   26.95    1.41
  12   4  -6   27.32    2.16
 -10  -4   6   71.04    3.36
 -10  -4   6   71.03    4.28
 -10  -4   6   73.79    3.76
  10  -4  -6   70.69    3.56
  10  -4  -6   73.07    3.39
  10  -4  -6   77.94    3.58
  10  -4  -6   64.55    3.39
  10  -4  -6   76.78    3.63
  10  -4  -6   75.70    4.26
  10  -4  -6   74.07    3.33
 -10  -4   6   73.58    3.38
  10   4  -6   72.98    3.43
  10   4  -6   74.72    3.40
 -10   4   6   68.80    3.68
  10   4  -6   76.21    4.12
  10   4  -6   70.17    3.36
  10   4  -6   74.61    3.87
   8  -4  -6   12.63    0.75
   8  -4  -6   11.53    0.89
   8  -4  -6   13.37    1.56
  -8  -4   6   13.06    0.82
   8  -4  -6   12.62    1.06
  -8  -4   6   13.35    1.60
   8  -4  -6   10.78    0.77
   8  -4  -6   12.39    0.84
   8  -4  -6   13.01    0.95
  -8  -4   6   12.14    0.80
   8   4  -6   14.29    0.85
  -8   4   6   12.02    1.11
   8   4  -6   11.81    0.81
   8   4  -6   13.70    0.94
  -8   4   6   11.43    0.90
  -6  -4   6  305.31   14.30
   6  -4  -6  317.18   14.39
  -6  -4   6  320.95   13.50
   6  -4  -6  297.16   13.50
   6  -4  -6  315.85   13.72
   6  -4  -6  302.65   13.56
   6  -4  -6  313.30   14.09
   6  -4  -6  291.34   13.45
   6  -4  -6  309.02   13.43
  -6  -4   6  292.26   13.46
   6   4  -6  327.34   13.78
   6   4  -6  298.33   13.69
   6   4  -6  288.79   13.48
  -6   4   6  308.03   13.40
  -6   4   6  297.17   13.58
   4  -4  -6  153.79    6.81
   4  -4  -6  154.43    6.96
  -4  -4   6  151.85    6.85
   4  -4  -6  154.36    6.89
  -4  -4   6  138.29    7.11
  -4  -4   6  154.86    7.60
  -4  -4   6  161.48    6.90
   4  -4  -6  158.19    7.48
   4  -4  -6  155.51    7.44
  -4   4   6  151.52    6.80
   4   4  -6  149.88    6.96
  -4   4   6  157.02    6.79
   4   4  -6  147.29    6.85
  -4   4   6  150.34    6.98
  -2  -4   6    0.33    0.28
   2  -4  -6    0.71    0.32
   2  -4  -6    1.59    0.64
   2  -4  -6    0.50    0.36
  -2  -4   6    0.83    0.35
  -2  -4   6    1.02    0.66
  -2  -4   6    0.58    0.50
   2   4  -6    1.05    0.35
   2   4  -6    0.63    0.38
   2   4  -6    0.27    0.33
  -2   4   6    0.82    0.30
  -2   4   6    0.54    0.43
  -2   4   6    0.69    0.34
   0  -4   6   91.46    4.63
   0  -4   6   84.80    4.36
   0  -4  -6   87.97    4.39
   0  -4  -6   86.72    4.14
   0  -4   6   84.93    4.09
   0  -4  -6   89.95    4.08
   0   4  -6   86.86    4.14
   0   4   6   89.21    4.10
   0   4  -6   87.71    4.36
   0   4  -6   86.69    4.06
   0   4   6   87.07    4.09
   0   4  -6   86.10    4.10
   0   4   6   86.30    4.24
  -2  -4  -6   82.38    3.91
   2  -4   6   72.36    4.00
   2  -4   6   77.87    4.02
  -2  -4  -6   81.31    3.74
  -2  -4  -6   75.78    3.82
   2  -4   6   83.47    4.17
   2  -4   6   74.18    3.72
  -2  -4  -6   74.47    3.80
  -2   4  -6   75.63    3.94
   2   4   6   79.35    3.90
   2   4   6   73.18    3.73
  -2   4  -6   76.96    3.77
   2   4   6   84.39    3.76
   2   4   6   85.42    3.77
  -2   4  -6   76.05    3.69
  -4  -4  -6   72.45    3.88
   4  -4   6   77.59    3.93
   4  -4   6   71.69    4.07
   4  -4   6   84.43    4.10
  -4  -4  -6   79.69    3.87
  -4  -4  -6   82.03    3.95
   4   4   6   86.94    3.86
   4   4   6   81.46    3.85
   4   4   6   77.38    3.96
  -4   4  -6   70.68    3.82
  -4   4  -6   80.60    3.83
  -4   4  -6   80.33    3.89
  -4   4  -6   76.44    3.98
  -6  -4  -6  193.27    8.71
  -6  -4  -6  179.04    8.77
   6  -4   6  174.23    8.95
  -6  -4  -6  196.38    8.80
   6  -4   6  205.63    9.60
   6   4   6  191.51    8.74
  -6   4  -6  197.44    8.65
  -6   4  -6  195.48    8.77
   6   4   6  194.97    9.11
  -6   4  -6  176.41    8.70
   6   4   6  181.85    8.78
  -6   4  -6  194.30    8.86
  -8  -4  -6   15.29    1.53
  -8  -4  -6   15.85    1.36
   8  -4   6   17.32    1.63
   8  -4   6   16.22    1.47
   8   4   6   16.41    1.40
   8   4   6   16.34    1.38
  -8   4  -6   14.57    1.42
  -8   4  -6   12.90    1.38
   8   4   6   14.53    1.43
  -8   4  -6   15.40    1.17
  -8   4  -6   15.81    1.41
 -15  -5   6   92.50    4.84
  15  -5  -6   92.57    5.12
 -15  -5   6   91.74    5.15
  15  -5  -6   95.89    4.35
 -15  -5   6   80.97    5.27
  15  -5  -6   85.28    4.60
  15  -5  -6   83.09    4.31
  15  -5  -6   95.75    5.40
  15  -5  -6   94.41    4.59
 -15   5   6  100.43    4.93
 -15   5   6   86.98    4.73
 -15   5   6   95.19    4.26
 -15   5   6   92.11    4.28
  15   5  -6   83.54    4.80
  15   5  -6   93.51    4.40
  15   5  -6   99.00    5.21
  15   5  -6  101.75    4.80
  15   5  -6   88.57    4.34
 -13  -5   6    1.33    0.44
  13  -5  -6    1.13    0.61
  13  -5  -6    1.31    0.43
 -13  -5   6    2.24    0.50
  13  -5  -6    1.50    0.43
 -13  -5   6    0.74    0.89
  13  -5  -6    1.60    0.86
 -13  -5   6    1.50    0.77
  13  -5  -6    1.18    0.98
 -13   5   6    1.20    0.64
  13   5  -6    1.31    0.32
 -13   5   6    1.65    0.38
  13   5  -6    0.97    0.58
 -13   5   6    1.27    0.38
  13   5  -6    1.60    0.50
  13   5  -6    0.79    0.43
  13   5  -6    0.85    0.71
 -13   5   6    1.79    0.71
  11  -5  -6   64.98    3.38
  11  -5  -6   70.38    3.19
  11  -5  -6   67.46    3.33
 -11  -5   6   68.20    3.60
 -11  -5   6   65.50    3.22
 -11  -5   6   62.43    4.09
 -11  -5   6   73.26    3.25
  11  -5  -6   63.41    3.19
  11   5  -6   67.58    3.33
 -11   5   6   67.87    3.13
 -11   5   6   72.25    3.57
  11   5  -6   63.73    3.19
  11   5  -6   68.41    3.71
 -11   5   6   63.08    3.55
  11   5  -6   68.05    3.17
  11   5  -6   70.05    3.58
   9  -5  -6   16.67    1.09
   9  -5  -6   17.49    1.20
  -9  -5   6   18.43    1.93
   9  -5  -6   20.03    1.19
   9  -5  -6   18.44    1.36
  -9  -5   6   17.88    1.13
   9  -5  -6   19.15    1.07
  -9   5   6   20.73    1.49
   9   5  -6   16.62    1.12
  -9   5   6   17.84    1.13
   9   5  -6   18.91    1.49
  -9   5   6   18.53    1.03
  -9   5   6   18.22    1.33
   9   5  -6   19.08    1.14
   9   5  -6   17.95    1.15
   7  -5  -6   80.24    3.57
   7  -5  -6   74.21    3.54
   7  -5  -6   74.63    3.56
  -7  -5   6   75.44    4.42
   7  -5  -6   80.92    3.51
  -7  -5   6   78.55    3.56
   7  -5  -6   69.43    3.76
   7   5  -6   76.07    3.54
  -7   5   6   77.19    3.62
  -7   5   6   74.31    3.84
  -7   5   6   63.74    3.43
   7   5  -6   79.86    3.58
  -7   5   6   79.59    3.48
  -5  -5   6  307.57   14.02
  -5  -5   6  303.40   13.96
   5  -5  -6  328.01   13.64
   5  -5  -6  294.89   13.67
  -5  -5   6  305.60   14.60
   5  -5  -6  316.51   13.64
  -5   5   6  300.75   13.78
  -5   5   6  314.32   13.62
   5   5  -6  317.92   13.69
   5   5  -6  293.51   13.65
  -5   5   6  309.76   13.95
  -3  -5   6   94.78    4.78
   3  -5  -6   99.48    4.53
  -3  -5   6   93.60    4.49
  -3  -5   6   98.83    5.27
   3  -5  -6  102.72    4.48
  -3   5   6   95.39    4.61
  -3   5   6   98.10    4.46
   3   5  -6   92.24    4.49
   1  -5  -6   60.12    3.14
  -1  -5   6   66.84    3.84
  -1  -5   6   61.08    3.10
  -1  -5   6   61.75    3.36
   1  -5  -6   61.71    3.07
   1  -5  -6   69.87    3.29
  -1  -5   6   67.04    3.18
   1   5  -6   66.82    3.19
  -1   5   6   62.75    3.10
   1   5  -6   62.71    3.11
   1   5  -6   66.42    3.23
  -1   5   6   61.74    3.24
  -1  -5  -6   27.07    1.48
  -1  -5  -6   21.14    1.52
  -1  -5  -6   24.75    1.60
   1  -5   6   24.84    2.03
   1  -5   6   22.72    1.70
   1  -5   6   25.14    1.57
   1   5   6   23.84    1.44
  -1   5  -6   22.58    1.48
   1   5   6   23.89    1.35
  -1   5  -6   25.21    1.52
   1   5   6   24.83    1.62
  -1   5  -6   23.77    1.71
   1   5   6   24.35    1.47
   3  -5   6  109.05    4.91
  -3  -5  -6  104.24    4.92
   3  -5   6   95.94    5.07
  -3  -5  -6   95.51    4.87
  -3  -5  -6   98.53    4.86
   3  -5   6  109.33    5.35
   3   5   6  104.21    4.72
   3   5   6   95.11    4.92
   3   5   6  105.01    4.80
  -3   5  -6   99.79    5.03
  -3   5  -6   99.81    4.86
  -3   5  -6   96.00    4.80
  -3   5  -6  102.10    4.82
  -5  -5  -6  233.85   10.14
  -5  -5  -6  205.25   10.18
   5  -5   6  234.05   10.51
  -5  -5  -6  229.29   10.21
   5  -5   6  232.24   10.24
   5  -5   6  204.37   10.37
   5   5   6  200.25   10.20
  -5   5  -6  226.81   10.19
  -5   5  -6  207.78   10.13
   5   5   6  235.57   10.15
  -5   5  -6  224.19   10.32
  -5   5  -6  226.47   10.09
   5   5   6  229.22   10.07
  -7  -5  -6  116.25    5.48
   7  -5   6  129.18    6.82
   7  -5   6  119.37    5.61
  -7  -5  -6  108.08    5.92
   7   5   6  117.85    5.52
  -7   5  -6  108.86    5.57
   7   5   6  106.68    5.75
  -7   5  -6  116.69    5.65
   7   5   6  117.66    5.44
  -7   5  -6  113.86    5.35
  -7   5  -6  113.44    5.53
  -7   5  -6  101.57    5.25
  14  -6  -6   78.57    4.33
  14  -6  -6   70.83    3.64
 -14  -6   6   68.72    4.55
 -14  -6   6   76.67    3.60
  14  -6  -6   77.13    3.54
  14  -6  -6   67.30    3.51
  14  -6  -6   67.74    3.74
 -14  -6   6   71.41    4.57
  14   6  -6   68.66    3.52
 -14   6   6   70.72    3.57
 -14   6   6   73.17    4.01
  14   6  -6   80.12    3.96
  14   6  -6   74.33    3.58
  14   6  -6   68.88    3.99
  12  -6  -6    3.32    1.44
  12  -6  -6    1.17    0.45
  12  -6  -6    2.85    0.51
 -12  -6   6    1.96    0.52
 -12  -6   6    1.87    1.04
  12  -6  -6    1.48    0.49
 -12  -6   6    1.88    0.73
  12   6  -6    2.48    0.58
  12   6  -6    1.73    0.47
  12   6  -6    2.16    0.37
 -12   6   6    2.27    0.77
 -12   6   6    1.77    0.45
 -12   6   6    2.06    0.43
 -12   6   6    1.90    0.75
  12   6  -6    1.92    0.73
  12   6  -6    1.98    0.80
  10  -6  -6   33.84    1.99
 -10  -6   6   39.71    1.98
 -10  -6   6   39.08    2.14
 -10  -6   6   35.85    2.84
  10  -6  -6   36.28    1.88
 -10  -6   6   28.54    1.87
  10  -6  -6   38.88    2.58
  10  -6  -6   35.40    1.86
  10  -6  -6   32.45    1.89
 -10   6   6   36.45    2.15
  10   6  -6   37.22    1.96
 -10   6   6   34.46    1.85
  10   6  -6   37.91    2.26
 -10   6   6   35.02    2.28
  10   6  -6   35.28    1.83
 -10   6   6   34.53    1.84
  10   6  -6   35.76    1.91
 -10   6   6   36.16    1.83
   8  -6  -6    7.44    0.75
   8  -6  -6    8.07    0.77
  -8  -6   6    7.12    1.31
   8  -6  -6    7.84    0.78
  -8  -6   6    8.44    0.85
   8  -6  -6    7.45    0.67
   8  -6  -6    6.72    1.07
   8  -6  -6    8.85    1.01
  -8   6   6    8.12    0.75
   8   6  -6    9.32    0.83
  -8   6   6    7.72    0.69
   8   6  -6    7.67    0.85
   8   6  -6    8.12    0.95
  -8   6   6    9.36    0.83
  -8   6   6    6.56    0.93
  -8   6   6   10.25    0.92
   6  -6  -6  258.85   11.91
   6  -6  -6  254.49   12.01
  -6  -6   6  255.11   11.89
  -6  -6   6  286.18   11.95
   6  -6  -6  265.43   11.77
  -6  -6   6  253.23   12.79
   6   6  -6  277.28   11.93
   6   6  -6  280.43   12.17
  -6   6   6  276.32   11.83
  -6   6   6  273.89   11.86
  -6   6   6  266.27   12.18
  -6   6   6  264.14   12.11
   6   6  -6  254.29   11.88
  -4  -6   6  187.01    9.47
  -4  -6   6  175.71    8.56
  -4  -6   6  203.38    8.64
  -4  -6   6  176.34    8.80
   4  -6  -6  197.09    8.55
   4  -6  -6  196.66    8.76
   4  -6  -6  172.99    8.58
   4   6  -6  202.73    8.83
  -4   6   6  187.43    8.67
  -4   6   6  198.02    8.51
   4   6  -6  190.50    8.60
  -4   6   6  188.37    8.82
   4   6  -6  198.92    8.73
  -4   6   6  188.96    8.54
   4   6  -6  185.04    8.56
  -2  -6   6    2.00    0.97
  -2  -6   6    0.57    0.36
  -2  -6   6    0.72    0.46
   2  -6  -6    0.54    0.48
  -2  -6   6    0.50    0.58
   2  -6  -6    1.62    0.59
   2  -6  -6    0.83    0.42
   2   6  -6    0.69    0.56
   2   6  -6    1.26    0.56
  -2   6   6    1.27    0.42
   2   6  -6    0.91    0.45
  -2   6   6    1.26    0.52
   2   6  -6    0.76    0.44
  -2   6   6    0.54    0.41
   0  -6  -6   72.22    3.47
   0  -6  -6   66.37    3.53
   0  -6  -6   75.03    3.63
   0  -6   6   76.67    3.58
   0  -6   6   70.59    3.76
   0   6  -6   71.17    3.56
   0   6  -6   66.20    3.48
   0   6   6   64.88    3.60
   0   6   6   75.84    3.47
   0   6  -6   71.68    3.55
   0   6  -6   72.24    3.80
   2  -6   6    4.12    1.10
   2  -6   6    3.50    0.84
  -2  -6  -6    3.65    0.69
   2  -6   6    4.98    0.80
  -2  -6  -6    3.84    0.65
  -2   6  -6    3.34    0.69
   2   6   6    3.28    0.62
  -2   6  -6    2.51    0.67
   2   6   6    3.17    0.78
  -2   6  -6    2.93    0.62
  -2   6  -6    3.13    0.58
   4  -6   6  147.78    7.02
  -4  -6  -6  136.32    6.34
  -4  -6  -6  119.20    6.31
   4  -6   6  125.94    6.53
  -4  -6  -6  134.89    6.27
   4  -6   6  137.78    6.37
  -4   6  -6  135.38    6.53
   4   6   6  137.90    6.27
  -4   6  -6  141.19    6.37
   4   6   6  123.69    6.40
  -4   6  -6  135.72    6.24
  -4   6  -6  124.91    6.26
  -6  -6  -6  127.73    7.65
   6  -6   6  149.93    7.78
  -6  -6  -6  170.69    7.43
  -6  -6  -6  167.79    7.39
  -6   6  -6  166.80    7.42
  -6   6  -6  165.50    7.45
   6   6   6  145.85    7.59
 -13  -7   6    0.65    0.55
 -13  -7   6   -0.02    0.13
  13  -7  -6   -0.32    0.73
  13  -7  -6    0.68    0.48
 -13  -7   6    0.62    0.59
  13  -7  -6   -0.28    0.53
  13  -7  -6    0.44    0.43
  13  -7  -6    0.58    0.55
 -13   7   6    0.24    0.43
  13   7  -6    0.00    0.64
  13   7  -6    0.00    0.52
  13   7  -6    0.49    1.32
  13   7  -6    1.11    0.70
 -13   7   6   -0.04    0.75
  11  -7  -6   17.24    1.10
  11  -7  -6   16.36    1.25
  11  -7  -6   17.42    1.87
  11  -7  -6   15.79    1.29
 -11  -7   6   16.39    2.08
 -11  -7   6   17.75    1.32
 -11   7   6   18.38    1.10
  11   7  -6   17.79    1.04
 -11   7   6   18.51    1.72
  11   7  -6   17.18    1.25
 -11   7   6   16.13    1.32
  11   7  -6   16.92    1.54
  11   7  -6   16.54    1.29
   9  -7  -6    2.91    0.40
   9  -7  -6    2.72    0.56
   9  -7  -6    2.64    0.54
  -9  -7   6    3.39    1.17
   9  -7  -6    2.55    0.58
  -9   7   6    2.61    0.49
  -9   7   6    2.55    0.67
   9   7  -6    2.34    0.57
  -9   7   6    2.75    0.84
   9   7  -6    2.10    0.53
   9   7  -6    2.41    0.69
  -9   7   6    2.73    0.51
   7  -7  -6   43.08    2.20
   7  -7  -6   38.43    2.24
  -7  -7   6   38.74    3.11
   7  -7  -6   42.04    2.85
  -7  -7   6   44.07    2.30
   7  -7  -6   46.65    2.47
   7   7  -6   42.67    2.27
  -7   7   6   40.45    2.22
  -7   7   6   41.01    2.53
   7   7  -6   38.90    2.20
   7   7  -6   42.59    2.46
  -7   7   6   43.51    2.14
  -7   7   6   42.27    2.20
  -5  -7   6  102.01    4.62
   5  -7  -6   98.87    5.21
  -5  -7   6   90.42    5.47
   5  -7  -6  102.16    4.76
   5  -7  -6   90.96    4.57
   5  -7  -6  101.66    4.55
  -5   7   6   97.73    4.48
   5   7  -6  103.64    4.80
  -5   7   6   91.68    4.79
  -5   7   6   90.53    4.59
   5   7  -6   94.69    4.58
   5   7  -6   88.70    4.53
  -3  -7   6   21.96    2.30
  -3  -7   6   17.89    1.55
   3  -7  -6   25.71    1.59
   3  -7  -6   21.76    1.98
   3  -7  -6   21.01    1.37
   3  -7  -6   19.65    1.43
  -3  -7   6   22.11    1.47
   3   7  -6   21.72    1.57
  -3   7   6   18.49    1.44
  -3   7   6   21.29    1.33
   3   7  -6   22.68    1.52
   3   7  -6   19.06    1.39
  -1  -7   6    3.16    0.84
  -1  -7   6    5.78    1.39
   1  -7  -6    3.72    0.73
   1  -7  -6    2.53    0.58
   1  -7  -6    3.06    0.67
   1   7  -6    2.60    0.61
  -1   7   6    4.38    0.77
   1   7  -6    2.76    0.67
  -1   7   6    2.95    0.83
   1  -7   6    3.61    0.85
  -1  -7  -6    4.22    0.76
   1  -7   6    4.70    1.30
   1  -7   6    5.15    0.77
  -1  -7  -6    3.29    1.04
  -1  -7  -6    3.76    0.71
  -1   7  -6    3.63    0.68
   1   7   6    3.68    0.76
  -1   7  -6    4.68    0.75
   1   7   6    5.42    0.70
  -1   7  -6    4.16    0.75
  -1   7  -6    3.42    0.82
   3  -7   6   19.95    1.53
   3  -7   6   18.99    2.18
  -3  -7  -6   16.41    1.48
  -3  -7  -6   17.32    1.40
  -3  -7  -6   17.45    1.41
   3  -7   6   15.53    1.56
   3   7   6   15.05    1.52
  -3   7  -6   16.90    1.79
  -3   7  -6   18.75    1.65
   3   7   6   17.34    1.38
  -3   7  -6   18.29    1.44
  -3   7  -6   20.84    1.54
  10  -8  -6    0.19    0.63
 -10  -8   6    0.21    1.34
 -10  -8   6   -0.23    0.12
  10  -8  -6   -0.33    0.74
 -10  -8   6    0.90    0.62
  10  -8  -6    0.61    0.49
 -10   8   6   -0.24    0.62
  10   8  -6   -0.74    0.58
 -10   8   6   -0.34    0.82
 -10   8   6   -0.28    0.11
  10   8  -6    0.22    0.54
 -10   8   6   -0.21    0.40
 -10   8   6    0.17    0.41
   8  -8  -6    4.17    1.05
   8  -8  -6    4.06    0.67
  -8  -8   6    4.44    1.27
   8  -8  -6    4.64    0.76
  -8  -8   6    5.04    0.76
   8   8  -6    3.90    0.67
  -8   8   6    5.61    0.65
  -8   8   6    3.97    0.65
   8   8  -6    4.92    0.83
  -8   8   6    3.42    0.83
  -8   8   6    5.69    0.68
  -6  -8   6   -0.05    0.50
   6  -8  -6    0.17    0.50
  -6  -8   6   -0.21    0.12
  -6  -8   6    0.38    0.95
   6  -8  -6    0.24    0.46
   6  -8  -6    0.30    0.85
   6   8  -6    0.32    0.54
   6   8  -6    0.09    0.52
  -6   8   6   -0.13    0.64
   6   8  -6    0.19    0.52
  -6   8   6    0.54    0.43
  -6   8   6    0.94    0.50
  -4  -8   6    0.55    0.54
  -4  -8   6   -0.03    0.90
   4  -8  -6   -0.09    0.49
   4  -8  -6   -0.01    0.57
   4  -8  -6   -0.08    0.83
   4  -8  -6   -0.04    0.44
   4   8  -6    0.26    0.47
  -4   8   6    0.25    0.51
  -4   8   6   -0.14    0.12
  -4   8   6    0.35    0.44
   4   8  -6    0.64    0.57
  -4   8   6    2.47    0.78
   4   8  -6   -0.23    0.50
   2  -8  -6    1.26    0.55
  -2  -8   6    0.89    0.70
  -2  -8   6    2.09    1.10
   2  -8  -6    1.29    0.56
   2  -8  -6    0.96    0.59
  -2  -8   6    1.58    0.61
   2   8  -6    1.53    0.59
  -2   8   6    1.84    0.60
   2   8  -6    0.72    0.53
  -2   8   6    1.19    0.51
   2   8  -6    1.01    0.57
   0  -8  -6    0.96    0.56
   0  -8  -6    0.31    0.57
   0  -8   6   -0.06    0.97
   0  -8   6    0.42    0.68
   0  -8   6    0.90    0.59
   0   8  -6    1.00    0.72
   0   8  -6    1.45    0.57
   0   8  -6    0.59    0.85
   0   8   6    0.65    0.62
   0   8   6    0.58    0.50
  16   0  -7   -0.07    0.83
  16   0  -7   -0.12    0.60
  16   0  -7    0.30    0.67
 -16   0   7   -0.24    0.80
  16   0  -7   -0.16    0.57
  16   0  -7    0.05    0.40
  14   0  -7    0.69    0.73
  14   0  -7    0.40    0.42
  14   0  -7   -0.12    0.81
  14   0  -7    0.49    0.42
  14   0  -7    0.52    0.55
  14   0  -7    0.23    0.61
  12   0  -7   -0.29    0.38
  12   0  -7    0.11    0.57
  12   0  -7   -0.09    0.57
  12   0  -7    0.38    0.60
  12   0  -7   -0.16    0.72
  12   0  -7   -0.05    0.40
  10   0  -7   -0.07    0.43
  10   0  -7    0.37    0.46
  10   0  -7    0.15    0.38
  10   0  -7   -0.17    0.40
  10   0  -7   -0.05    0.55
  10   0  -7    0.09    0.66
   8   0  -7   -0.43    0.40
   8   0  -7   -0.03    0.51
   8   0  -7    0.12    0.58
   8   0  -7    0.12    0.40
   8   0  -7    0.53    0.42
   8   0  -7    1.07    0.46
   6   0  -7    0.21    0.40
   6   0  -7    0.12    0.39
   6   0  -7    0.20    0.43
   6   0  -7    0.04    0.38
   6   0  -7    0.08    0.51
   6   0  -7    0.02    0.49
   4   0  -7   -0.22    0.36
   4   0  -7    0.24    0.39
   4   0  -7   -0.08    0.34
   4   0  -7    0.12    0.51
   4   0  -7    0.77    0.50
   2   0  -7    0.30    0.68
   2   0  -7    0.81    0.47
   2   0  -7    0.25    0.47
   2   0  -7   -0.20    0.25
   2   0  -7    0.60    0.37
   2   0  -7   -0.09    0.25
  -2   0   7    0.30    0.48
   2   0  -7   -0.10    0.36
   0   0  -7   -0.09    0.31
   0   0   7    0.09    0.28
   0   0   7    0.25    0.49
   0   0  -7    0.22    0.51
   0   0  -7    0.45    0.34
   0   0  -7    0.26    0.34
  -2   0  -7   -0.22    0.36
   2   0   7    0.25    0.54
   2   0   7    0.06    0.39
  -2   0  -7    0.46    0.51
  -2   0  -7    0.04    0.32
  -2   0  -7   -0.12    0.41
   2   0   7    0.06    0.34
  -2   0  -7    0.21    0.40
  -4   0  -7   -0.34    1.05
   4   0   7    0.12    0.47
  -4   0  -7    0.38    0.38
  -4   0  -7   -0.32    0.41
   4   0   7    0.64    0.63
  -4   0  -7   -0.02    0.42
   4   0   7    0.00    0.14
  -4   0  -7    0.41    0.35
  -6   0  -7    0.30    0.37
  -6   0  -7   -0.21    0.49
   6   0   7    0.53    0.56
   6   0   7   -0.44    0.60
  -6   0  -7   -0.02    0.41
  17  -1  -7    1.97    0.75
  17  -1  -7    1.87    1.12
 -17  -1   7    2.96    1.14
  17  -1  -7    1.68    0.84
  17  -1  -7    2.65    1.09
[truncated: 39,611 more chars]
