# Supplementary material for: catena-Poly[[(2,2′-bi­pyridine-κ2 N,N′)manganese(II)]-di-μ-bromido]
Source: IUCrdata. 2021 Jan 29;6(Pt 1):x210083. doi: 10.1107/S2414314621000833 (PMC9462262; doi:10.1107/S2414314621000833)
Supplement: Supplementary file 2 [file x-06-x210083-Isup2.hkl]

data_I                                                                          
_shelx_title ' [MnBr2(bipy)]n'                                                  
_shelx_refln_list_code          4                                               
_shelx_F_calc_maximum      172.16                                               
_exptl_crystal_F_000       708.00                                               
_reflns_d_resolution_high  0.8097                                               
                                                                                
loop_                                                                           
 _space_group_symop_operation_xyz                                               
 'x, y, z'                                                                      
 '-x, y, -z+1/2'                                                                
 'x+1/2, y+1/2, z'                                                              
 '-x+1/2, y+1/2, -z+1/2'                                                        
 '-x, -y, -z'                                                                   
 'x, -y, z-1/2'                                                                 
 '-x+1/2, -y+1/2, -z'                                                           
 'x+1/2, -y+1/2, z-1/2'                                                         
                                                                                
_cell_length_a    17.3039                                                       
_cell_length_b     9.5255                                                       
_cell_length_c     7.1852                                                       
_cell_angle_alpha  90.000                                                       
_cell_angle_beta  109.035                                                       
_cell_angle_gamma  90.000                                                       
                                                                                
_shelx_F_squared_multiplier     1.000                                           
                                                                                
loop_                                                                           
 _refln_index_h                                                                 
 _refln_index_k                                                                 
 _refln_index_l                                                                 
 _refln_F_squared_calc                                                          
 _refln_F_squared_meas                                                          
 _refln_F_squared_sigma                                                         
 _refln_observed_status                                                         
   8   0   0          8.15         38.77         4.59 o                         
  12   0   0      22819.13      22480.35       403.31 o                         
  14   0   0         72.33         76.82         5.18 o                         
  16   0   0       4182.99       4165.73        65.76 o                         
  18   0   0        292.57        267.08        10.02 o                         
  20   0   0       4044.59       4074.66        86.92 o                         
   7   1   0         36.13         41.25         3.15 o                         
  11   1   0      21236.34      20656.86       262.15 o                         
  13   1   0       2679.71       2645.24        30.87 o                         
  15   1   0       1349.44       1420.87        19.53 o                         
  17   1   0        545.66        573.95        10.26 o                         
  19   1   0        888.18        920.87        14.84 o                         
   2   2   0       3921.52       3970.94        52.98 o                         
   4   2   0        243.86        275.67         4.63 o                         
   6   2   0        562.06        603.48        10.32 o                         
   8   2   0        678.39        696.70        10.06 o                         
  10   2   0       8143.97       8139.72        97.16 o                         
  12   2   0       2387.89       2423.42        31.47 o                         
  14   2   0        748.38        775.80        12.71 o                         
  16   2   0        703.10        710.74        13.21 o                         
  18   2   0         82.60         84.06         5.35 o                         
   1   3   0       2315.36       2433.11        36.42 o                         
   3   3   0        268.30        294.95         6.07 o                         
   5   3   0       1813.92       1927.45        29.79 o                         
   7   3   0         46.37         45.54         2.38 o                         
   9   3   0        224.98        235.35         5.61 o                         
  11   3   0       2030.01       1983.33        26.04 o                         
  13   3   0        525.62        534.64        10.14 o                         
  15   3   0        561.29        584.14        11.69 o                         
  17   3   0        177.47        157.12         6.77 o                         
  19   3   0          0.18          0.22         1.69 o                         
   2   4   0       7176.17       6960.26        88.78 o                         
   4   4   0         58.59         95.77         4.09 o                         
   6   4   0       4613.72       4435.09        51.80 o                         
   8   4   0        525.92        522.05         8.22 o                         
  10   4   0      15033.24      14730.73       173.92 o                         
  12   4   0       2554.47       2527.96        33.88 o                         
  14   4   0        455.82        472.17        10.47 o                         
  16   4   0       1006.52        998.91        17.09 o                         
  18   4   0        115.65        110.66         7.11 o                         
   3   5   0         36.42         25.69         2.48 o                         
   5   5   0      17292.10      17333.62       269.32 o                         
   7   5   0        731.25        716.30        11.31 o                         
   9   5   0       9962.98       9815.25       121.25 o                         
  11   5   0      22417.92      21514.59       262.94 o                         
  13   5   0       6603.08       6428.31        84.92 o                         
  15   5   0       1411.87       1379.06        22.69 o                         
  17   5   0       1188.90       1142.86        20.00 o                         
   2   6   0      12861.19      13028.47       165.68 o                         
   4   6   0       1306.30       1228.21        17.23 o                         
   6   6   0       4144.69       4204.47        51.43 o                         
   8   6   0       1316.84       1398.89        19.68 o                         
  10   6   0      12968.87      12889.26       153.03 o                         
  12   6   0       5099.58       4990.48        66.94 o                         
  14   6   0         12.83         13.11         5.09 o                         
  16   6   0       1141.74       1180.55        21.38 o                         
   1   7   0       5124.52       5201.32        81.12 o                         
   3   7   0         79.40         91.65         5.05 o                         
   5   7   0        565.03        547.44         9.79 o                         
   7   7   0         63.46         77.72         6.24 o                         
   9   7   0       4984.68       4912.26        65.79 o                         
  11   7   0       5376.59       5365.85        74.31 o                         
  13   7   0         85.37         79.56         6.04 o                         
  15   7   0        622.93        623.18        14.69 o                         
   0   8   0        200.50        219.35         9.80 o                         
   2   8   0        109.87        105.38         5.43 o                         
   4   8   0        189.17        196.53         7.22 o                         
   6   8   0        176.46        176.64         5.87 o                         
   8   8   0        669.72        668.89        13.35 o                         
  10   8   0         77.57         80.73         5.60 o                         
  12   8   0         48.20         39.06         5.67 o                         
  14   8   0         30.59         33.16         6.41 o                         
   1   9   0       1042.92       1100.27        17.46 o                         
   3   9   0         99.67        105.74         5.39 o                         
   5   9   0       1735.57       1742.37        27.61 o                         
   7   9   0        332.48        353.39         9.85 o                         
   9   9   0       1241.53       1187.10        20.12 o                         
  11   9   0       2017.52       2074.79        30.56 o                         
  13   9   0        336.86        369.52        20.89 o                         
   0  10   0      10734.87      10522.92       211.02 o                         
   2  10   0       2568.57       2585.56        38.75 o                         
   4  10   0        570.39        538.53        11.74 o                         
   6  10   0       1607.17       1629.83        26.11 o                         
   8  10   0         28.13         40.65         4.64 o                         
  10  10   0       3783.60       3815.47        54.01 o                         
   1  11   0       5716.84       5800.02        82.53 o                         
   3  11   0         20.12         13.34         5.33 o                         
   5  11   0       1883.96       1951.77        40.31 o                         
   7  11   0         94.26        117.24         6.65 o                         
 -19   1   1       1553.51       1531.88        23.18 o                         
 -17   1   1       2433.96       2485.44        29.47 o                         
 -15   1   1         56.09         62.02         3.84 o                         
 -13   1   1       2831.41       2836.71        33.02 o                         
 -11   1   1        133.14        172.89         4.42 o                         
  -9   1   1       9036.73       8677.85        99.65 o                         
  -5   1   1         22.12         26.47         1.85 o                         
  -3   1   1        256.37        279.08         3.77 o                         
  -1   1   1       4249.71       4428.98        97.56 o                         
   5   1   1       2584.97       2578.07        33.64 o                         
   7   1   1       6139.36       6692.88        76.73 o                         
   9   1   1       2828.35       2865.96        34.33 o                         
  11   1   1       1960.71       2031.33        24.65 o                         
  13   1   1       8631.57       8651.27        96.97 o                         
  15   1   1       1467.60       1510.79        20.40 o                         
  17   1   1        172.07        180.82         6.17 o                         
  19   1   1        341.54        317.26         8.43 o                         
 -20   2   1       3644.03       3605.87        50.01 o                         
 -18   2   1       6243.39       6268.26        81.08 o                         
 -16   2   1        699.91        780.45        17.28 o                         
 -14   2   1       1958.70       1900.80        28.33 o                         
 -12   2   1       1716.36       1698.25        23.09 o                         
 -10   2   1      13688.25      13679.89       161.50 o                         
  -6   2   1      11709.75      11491.67       225.55 o                         
  -4   2   1       5883.45       5972.20        70.67 o                         
   0   2   1       4605.60       4639.37        61.68 o                         
   6   2   1        407.80        477.13         7.32 o                         
   8   2   1       8912.61       8684.55        99.56 o                         
  10   2   1         58.20         74.69         4.72 o                         
  12   2   1      13918.10      13829.38       163.80 o                         
  14   2   1      11438.64      11228.60       134.07 o                         
  16   2   1       1208.22       1163.99        19.36 o                         
  18   2   1       1503.62       1611.80        24.41 o                         
 -19   3   1       6493.62       6577.36        96.51 o                         
 -17   3   1       3970.18       3984.38        56.53 o                         
 -15   3   1       2874.03       2928.83        43.08 o                         
 -13   3   1       6222.46       6241.78        76.09 o                         
 -11   3   1        798.65        817.40        12.90 o                         
  -5   3   1       4334.70       4510.36        53.97 o                         
  -1   3   1       5616.14       5763.94        76.74 o                         
   5   3   1       9522.36       9707.19       118.68 o                         
   7   3   1       4015.43       4003.15        50.44 o                         
   9   3   1       4224.72       4191.40        49.44 o                         
  11   3   1        371.00        372.76         7.64 o                         
  13   3   1      13921.18      13772.25       163.69 o                         
  15   3   1       6376.44       6387.24        75.86 o                         
  17   3   1        191.21        196.36         7.16 o                         
 -18   4   1       3261.90       3250.17        61.86 o                         
 -16   4   1       1836.21       1869.58        28.58 o                         
 -14   4   1        170.28        167.54         6.58 o                         
 -12   4   1       1094.32       1077.85        18.09 o                         
 -10   4   1       3575.22       3660.86        45.84 o                         
  -8   4   1      17819.31      16818.65       261.48 o                         
  -6   4   1       4529.07       4310.17        52.08 o                         
  -4   4   1       1213.10       1289.33        16.82 o                         
  -2   4   1       1425.90       1472.49        19.16 o                         
   0   4   1       4311.47       4343.29        61.36 o                         
   4   4   1      12022.39      11676.21       171.51 o                         
   6   4   1         24.15         18.35         2.17 o                         
   8   4   1       4073.29       3962.10        46.85 o                         
  10   4   1        730.13        765.30        11.63 o                         
  12   4   1      11795.07      11683.42       139.57 o                         
  14   4   1       5445.71       5398.14        65.21 o                         
  16   4   1         87.82         89.80         5.71 o                         
  18   4   1        638.63        712.80        15.33 o                         
 -17   5   1        773.70        761.73        15.52 o                         
 -15   5   1        242.72        217.04        11.73 o                         
 -13   5   1        250.84        270.21         8.36 o                         
 -11   5   1         59.81         63.45         4.20 o                         
  -9   5   1        953.95        996.73        14.87 o                         
  -7   5   1       1366.18       1385.00        20.20 o                         
  -5   5   1        783.44        830.89        11.58 o                         
  -3   5   1         30.75         47.94         2.53 o                         
  -1   5   1         73.86         97.11         3.46 o                         
   1   5   1       2067.69       2184.92        32.26 o                         
   3   5   1       1614.48       1675.96        22.15 o                         
   5   5   1        352.83        370.40         7.04 o                         
   7   5   1        168.20        180.91         5.27 o                         
   9   5   1         21.85         30.04         2.99 o                         
  11   5   1        992.13        961.79        14.32 o                         
  13   5   1       1034.08       1038.06        16.72 o                         
  15   5   1         59.64         71.62         5.18 o                         
  17   5   1         82.66         93.88         6.77 o                         
 -18   6   1        608.05        576.36        17.07 o                         
 -16   6   1         28.52         22.94         5.33 o                         
 -14   6   1        593.14        571.32        12.56 o                         
 -12   6   1        585.14        573.86        12.88 o                         
 -10   6   1       1198.88       1222.31        18.17 o                         
  -8   6   1       2794.59       2800.07        35.45 o                         
  -6   6   1        275.62        257.87         6.35 o                         
  -4   6   1        516.20        526.25         8.61 o                         
  -2   6   1       3202.80       3160.02        41.88 o                         
   0   6   1        115.13        125.06         4.49 o                         
   2   6   1       3194.03       3173.26        40.45 o                         
   4   6   1       2102.69       2117.49        27.98 o                         
   6   6   1          8.05         10.56         2.96 o                         
   8   6   1       2160.66       2173.00        27.30 o                         
  10   6   1        310.60        299.94         7.52 o                         
  12   6   1       1127.33       1100.30        19.50 o                         
  14   6   1       1620.06       1599.31        23.77 o                         
  16   6   1        264.84        256.39         8.89 o                         
 -15   7   1        348.54        340.60        10.60 o                         
 -13   7   1       2039.31       2045.24        29.74 o                         
 -11   7   1          0.81          0.89         4.39 o                         
  -9   7   1       7290.35       7369.64        93.31 o                         
  -7   7   1      10110.41      10157.02       117.04 o                         
  -5   7   1         21.22         25.52         3.66 o                         
  -3   7   1       2158.52       2179.36        27.91 o                         
  -1   7   1        108.92        111.23         4.48 o                         
   1   7   1       5892.03       6065.94        82.17 o                         
   3   7   1      16007.24      16236.58       206.17 o                         
   5   7   1       1984.24       2134.08        35.03 o                         
   7   7   1       3672.84       3468.50        47.25 o                         
   9   7   1       2432.87       2480.83        34.98 o                         
  11   7   1        847.43        824.29        14.73 o                         
  13   7   1       5455.75       5425.63        83.33 o                         
  15   7   1       1409.07       1325.12        24.14 o                         
 -14   8   1       1776.28       1776.17        28.61 o                         
 -12   8   1        393.10        409.41        10.78 o                         
 -10   8   1       5187.17       5082.82        65.71 o                         
  -8   8   1      15203.33      15102.29       178.98 o                         
  -6   8   1       6583.07       6698.78        84.97 o                         
  -4   8   1       1960.71       1948.41        26.22 o                         
  -2   8   1      12560.77      12426.68       153.88 o                         
   0   8   1        265.68        250.48         6.95 o                         
   2   8   1      21241.03      20898.96       290.60 o                         
   4   8   1      12067.37      12204.23       196.04 o                         
   6   8   1        158.97        143.42         6.12 o                         
   8   8   1       1837.40       1898.72        30.10 o                         
  10   8   1        121.08        132.82         6.44 o                         
  12   8   1       3544.93       3468.56        66.15 o                         
 -13   9   1        570.23        576.73        14.06 o                         
 -11   9   1          2.28          7.47         4.89 o                         
  -9   9   1       4029.63       4080.77        49.87 o                         
  -7   9   1       6434.08       6473.63        81.41 o                         
  -5   9   1        322.82        334.42         8.09 o                         
  -3   9   1        753.98        744.62        13.21 o                         
  -1   9   1         80.96         89.25         6.47 o                         
   1   9   1       5596.70       5547.40        81.53 o                         
   3   9   1       8715.16       8782.57       137.86 o                         
   5   9   1       1070.41       1168.68        18.25 o                         
   7   9   1       1300.52       1288.42        23.37 o                         
   9   9   1        344.51        347.05        10.62 o                         
  11   9   1       1491.48       1492.82        24.57 o                         
 -10  10   1        112.23        109.03         5.99 o                         
  -8  10   1       1232.97       1191.40        18.27 o                         
  -6  10   1        971.56        949.52        18.11 o                         
  -4  10   1         10.76         21.96         4.69 o                         
  -2  10   1         10.98         11.40         4.65 o                         
   0  10   1        256.60        256.87         8.95 o                         
   2  10   1       1677.42       1682.18        30.29 o                         
   4  10   1        828.62        817.17        17.11 o                         
   6  10   1          7.37         10.61         4.95 o                         
   8  10   1         44.51         40.86         6.07 o                         
  -7  11   1         73.81         87.08         5.51 o                         
  -5  11   1         34.20         32.05         5.87 o                         
  -3  11   1        451.32        453.89        12.56 o                         
  -1  11   1        268.16        255.47         9.24 o                         
   1  11   1         20.67         24.72         6.05 o                         
   3  11   1        300.31        341.01        10.35 o                         
   5  11   1          9.39         13.53         5.21 o                         
 -20   0   2        967.54        967.47        24.08 o                         
 -18   0   2       3348.75       3394.56        54.90 o                         
 -16   0   2      16421.44      16201.95       272.24 o                         
 -14   0   2       5504.54       5440.83        84.28 o                         
 -12   0   2       7530.19       7805.12       116.80 o                         
 -10   0   2      10627.71      10372.06       162.90 o                         
  -8   0   2       1999.63       2052.59        34.54 o                         
  -2   0   2       5835.69       6049.54       109.26 o                         
   2   0   2         23.08         28.68         2.57 o                         
   8   0   2       5746.48       6095.47       103.29 o                         
  10   0   2       3048.13       3155.49        56.53 o                         
  12   0   2       1887.20       1840.24        32.48 o                         
  14   0   2       1984.06       2295.75        40.16 o                         
  16   0   2      10378.45      10219.32       174.10 o                         
  18   0   2       1891.30       1761.46        36.57 o                         
 -21   1   2        546.33        587.27        13.79 o                         
 -19   1   2         75.71         73.74         5.03 o                         
 -17   1   2       6666.82       6722.64        74.94 o                         
 -15   1   2       8512.89       8375.80        89.10 o                         
 -13   1   2        769.99        840.59        12.04 o                         
 -11   1   2       2446.93       2271.52        25.69 o                         
  -9   1   2       1666.07       1706.88        20.75 o                         
  -3   1   2        359.75        486.34         5.60 o                         
  -1   1   2       4545.82       4622.70        50.95 o                         
   1   1   2       7153.32       7347.12        97.30 o                         
   3   1   2      10603.49      10611.18       140.55 o                         
   7   1   2      14548.17      14127.92       172.61 o                         
   9   1   2        703.71        744.19        10.96 o                         
  11   1   2       3469.69       3489.93        42.03 o                         
  13   1   2        459.44        453.17         9.13 o                         
  15   1   2       7018.41       7093.92        87.11 o                         
  17   1   2       3494.77       3553.54        46.55 o                         
 -20   2   2        186.14        195.50         8.18 o                         
 -18   2   2         14.18         12.04         4.29 o                         
 -16   2   2       1788.46       1809.92        24.31 o                         
 -14   2   2       2692.30       2702.77        33.06 o                         
 -12   2   2        167.39        177.69         5.33 o                         
 -10   2   2        762.13        766.02        11.38 o                         
  -8   2   2       1103.34       1125.89        14.69 o                         
  -6   2   2       5154.67       5172.37        53.03 o                         
  -4   2   2       7747.10       7834.20        89.08 o                         
  -2   2   2        459.87        464.03         5.96 o                         
   0   2   2       1506.42       1558.89        22.68 o                         
   2   2   2        331.13        346.75         6.52 o                         
   4   2   2       5878.50       5798.91        66.50 o                         
   6   2   2       7583.27       7557.02        93.04 o                         
   8   2   2        458.91        462.42         7.67 o                         
  10   2   2       2188.48       2182.54        28.15 o                         
  12   2   2        354.43        326.59         8.07 o                         
  14   2   2       1203.66       1265.52        18.72 o                         
  16   2   2       1529.46       1505.08        22.19 o                         
 -19   3   2         43.55         40.50         5.79 o                         
 -17   3   2        346.34        323.91         9.22 o                         
 -15   3   2        861.00        846.73        19.32 o                         
 -13   3   2         23.67         30.98         3.54 o                         
 -11   3   2        303.14        297.78         6.36 o                         
  -9   3   2        101.01        111.05         3.74 o                         
  -7   3   2        102.19         88.25         5.63 o                         
  -5   3   2       1339.68       1337.07        16.76 o                         
  -3   3   2        330.39        353.36         5.25 o                         
  -1   3   2        840.72        815.78        11.25 o                         
   1   3   2       2182.16       2288.11        27.80 o                         
   3   3   2        416.13        413.84         6.26 o                         
   5   3   2       1344.75       1381.88        18.17 o                         
   7   3   2       1195.26       1195.21        15.80 o                         
   9   3   2        125.91        130.85         4.15 o                         
  11   3   2       1112.39       1105.79        15.99 o                         
  13   3   2        156.73        147.51         5.93 o                         
  15   3   2        252.69        244.82         7.58 o                         
  17   3   2        155.38        140.99         7.21 o                         
 -20   4   2        121.38        125.94         8.08 o                         
 -18   4   2        660.46        639.97        14.45 o                         
 -16   4   2       2114.66       2044.55        27.90 o                         
 -14   4   2       2016.16       1973.66        27.56 o                         
 -12   4   2       1157.99       1139.01        18.67 o                         
 -10   4   2       3620.23       3482.80        42.03 o                         
  -8   4   2       4579.48       4874.97        59.09 o                         
  -6   4   2      19884.68      18187.75       565.40 o                         
  -4   4   2       9371.18       9207.06       108.85 o                         
  -2   4   2        614.36        673.63         8.86 o                         
   0   4   2       2131.75       1971.23        25.35 o                         
   2   4   2         77.18        134.61         4.94 o                         
   4   4   2       9887.35       9695.53       118.91 o                         
   6   4   2      21181.91      20694.44       273.94 o                         
   8   4   2         53.79         72.08         3.46 o                         
  10   4   2       6711.03       6575.26        74.36 o                         
  12   4   2        582.09        579.92        10.24 o                         
  14   4   2       1029.57       1045.60        17.89 o                         
  16   4   2       4072.28       4140.88        53.04 o                         
 -19   5   2         20.97         20.76         3.84 o                         
 -17   5   2       8883.24       8624.38       151.51 o                         
 -15   5   2      10986.25      10615.96       141.06 o                         
 -13   5   2         21.20         25.67         4.31 o                         
 -11   5   2       4543.62       4436.44        55.26 o                         
  -9   5   2       2220.52       2350.07        29.32 o                         
  -7   5   2       9030.92       8614.63        95.83 o                         
  -3   5   2       9200.06       9233.80       117.98 o                         
  -1   5   2       6621.20       6720.54        82.94 o                         
   1   5   2      13597.61      14006.79       185.64 o                         
   3   5   2       5070.51       5205.43        70.68 o                         
   5   5   2      29639.94      28258.03       553.52 o                         
   7   5   2      12390.24      12243.33       139.92 o                         
   9   5   2        373.80        389.65         7.69 o                         
  11   5   2       2698.03       2718.08        33.92 o                         
  13   5   2          0.85          9.49         3.55 o                         
  15   5   2       5494.85       5483.70        79.72 o                         
 -18   6   2       1388.32       1362.88        23.35 o                         
 -16   6   2       5002.74       4983.39        75.07 o                         
 -14   6   2       2052.84       2075.01        28.39 o                         
 -12   6   2        954.76        936.22        17.54 o                         
 -10   6   2       3505.52       3519.24        46.37 o                         
  -8   6   2       1522.79       1555.44        19.66 o                         
  -6   6   2      25397.30      24310.03       347.50 o                         
  -4   6   2      23641.58      22914.59       351.80 o                         
  -2   6   2        142.50        160.01         5.79 o                         
   0   6   2       5308.48       5148.12        67.02 o                         
   2   6   2         21.40         38.97         5.56 o                         
   4   6   2      13343.72      13300.95       169.69 o                         
   6   6   2      15928.67      16067.38       220.60 o                         
   8   6   2        431.82        454.35         8.81 o                         
  10   6   2       2395.42       2398.16        29.46 o                         
  12   6   2        258.54        262.97         6.97 o                         
  14   6   2       1711.61       1680.38        25.35 o                         
 -17   7   2        552.18        551.19        14.61 o                         
 -15   7   2       3159.45       3134.85        45.23 o                         
 -13   7   2        923.94        917.77        17.03 o                         
 -11   7   2        327.96        341.22         9.48 o                         
  -9   7   2         25.63         33.30         3.68 o                         
  -7   7   2       2203.55       2221.13        29.97 o                         
  -5   7   2       5001.65       5033.65        63.38 o                         
  -3   7   2        935.67        976.45        15.56 o                         
  -1   7   2        778.12        758.54        12.74 o                         
   1   7   2        152.29        153.00         6.11 o                         
   3   7   2       2570.96       2561.64        39.64 o                         
   5   7   2       8103.44       7982.71       116.38 o                         
   7   7   2       2931.03       2893.13        41.74 o                         
   9   7   2        231.66        243.95         7.27 o                         
  11   7   2        660.44        700.95        11.97 o                         
  13   7   2        460.07        460.84        11.04 o                         
 -14   8   2        156.08        171.28         8.77 o                         
 -12   8   2        422.72        410.53        10.27 o                         
 -10   8   2         40.91         38.46         4.43 o                         
  -8   8   2          2.92          3.23         2.95 o                         
  -6   8   2        103.26         95.37         4.34 o                         
  -4   8   2         74.12         81.33         4.76 o                         
  -2   8   2         99.61         98.66         5.44 o                         
   0   8   2        535.75        543.00        11.46 o                         
   2   8   2        170.53        185.65         6.74 o                         
   4   8   2        356.82        357.79        10.05 o                         
   6   8   2         11.51          7.69         4.32 o                         
   8   8   2         94.37         92.35         5.65 o                         
  10   8   2          7.48         16.28         4.79 o                         
  12   8   2        347.25        367.66        11.57 o                         
 -13   9   2          2.91          3.72         2.80 o                         
 -11   9   2        577.87        595.40        13.00 o                         
  -9   9   2        222.78        220.00         6.55 o                         
  -7   9   2       1643.13       1662.85        22.68 o                         
  -5   9   2       1697.87       1703.49        24.78 o                         
  -3   9   2         64.25         59.54         5.18 o                         
  -1   9   2        666.06        687.39        14.65 o                         
   1   9   2       1180.89       1174.78        20.86 o                         
   3   9   2        161.03        167.61         6.66 o                         
   5   9   2       4091.54       3922.38        56.00 o                         
   7   9   2       1527.44       1533.99        29.51 o                         
   9   9   2        102.20         79.11         5.78 o                         
 -10  10   2       1203.51       1195.02        31.32 o                         
  -8  10   2        516.36        521.40        10.49 o                         
  -6  10   2       5696.44       5672.18       102.48 o                         
  -4  10   2       5596.05       5586.28        97.14 o                         
  -2  10   2          6.99          2.33         4.29 o                         
   0  10   2       2179.79       2182.10        32.34 o                         
   2  10   2         36.12         51.76         5.81 o                         
   4  10   2       2705.59       2785.84        56.06 o                         
   6  10   2       4643.41       4870.18       110.18 o                         
   8  10   2        312.10        290.05        11.11 o                         
  -7  11   2       1516.37       1469.42        29.00 o                         
  -5  11   2       5838.94       5947.14       120.70 o                         
  -3  11   2       1287.29       1304.07        27.08 o                         
  -1  11   2        882.50        868.78        17.58 o                         
   1  11   2       1185.96       1278.63        23.49 o                         
   3  11   2        733.07        707.05        21.51 o                         
 -21   1   3         82.82         89.09         7.43 o                         
 -19   1   3        340.16        341.93        10.30 o                         
 -17   1   3        375.88        363.71         9.31 o                         
 -15   1   3       1005.00       1063.05        20.40 o                         
 -13   1   3       4962.82       4886.60        53.07 o                         
 -11   1   3       1539.69       1560.29        18.80 o                         
  -9   1   3       2387.81       2363.09        25.01 o                         
  -7   1   3        329.88        288.62         4.18 o                         
  -5   1   3      13039.11      13284.80       294.39 o                         
  -3   1   3      14424.90      13986.17       619.69 o                         
  -1   1   3       8407.63       8421.99        85.04 o                         
   1   1   3        657.36        661.04         8.71 o                         
   3   1   3       8354.60       8655.03       102.12 o                         
   5   1   3          1.00         10.69         3.11 o                         
   7   1   3       9363.52       9292.90       110.25 o                         
   9   1   3       8721.73       8496.63        98.00 o                         
  11   1   3         36.67         52.54         4.09 o                         
  13   1   3       1615.93       1550.84        22.25 o                         
  15   1   3         62.17         61.30         5.71 o                         
 -20   2   3        553.68        578.10        13.90 o                         
 -18   2   3        815.27        786.53        15.50 o                         
 -16   2   3        781.30        801.90        15.40 o                         
 -14   2   3      16091.43      15882.94       210.75 o                         
 -12   2   3      14814.83      14646.40       157.63 o                         
 -10   2   3        502.04        517.12         7.84 o                         
  -8   2   3      10259.16      10117.84       100.08 o                         
  -6   2   3       2152.80       2301.99        23.15 o                         
   0   2   3       2441.63       2462.20        29.02 o                         
   2   2   3       5054.76       5050.83        60.31 o                         
   4   2   3       2914.77       2887.60        33.13 o                         
   6   2   3       9680.05       9613.12       113.79 o                         
   8   2   3      28744.61      27638.91       365.35 o                         
  10   2   3       4957.35       4870.20        59.93 o                         
  12   2   3        457.40        495.78        10.28 o                         
  14   2   3       1966.07       2038.96        30.44 o                         
  16   2   3        120.43        132.05         7.03 o                         
 -19   3   3       3688.09       3641.30        50.68 o                         
 -17   3   3       1092.28       1068.39        21.21 o                         
 -15   3   3       6617.91       6557.78        84.35 o                         
 -13   3   3      17003.21      16640.91       247.83 o                         
 -11   3   3       7327.11       7398.93        86.34 o                         
  -9   3   3       1554.10       1465.48        17.88 o                         
  -7   3   3       8159.37       8222.47        88.54 o                         
  -5   3   3       4280.46       4333.31        47.37 o                         
   1   3   3        499.06        452.51         7.72 o                         
   3   3   3       8626.45       8486.96       100.52 o                         
   5   3   3        702.82        723.13        10.80 o                         
   7   3   3      10704.37      10643.18       130.96 o                         
   9   3   3      11279.24      11246.19       138.92 o                         
  11   3   3        687.18        722.40        12.69 o                         
  13   3   3       2306.63       2341.23        30.55 o                         
  15   3   3         41.51         34.84         5.18 o                         
 -20   4   3          5.90          7.07         3.87 o                         
 -18   4   3        124.26        129.06         6.83 o                         
 -16   4   3        198.44        206.18         7.18 o                         
 -14   4   3       5559.02       5478.11        90.19 o                         
 -12   4   3       6542.37       6476.35        85.41 o                         
 -10   4   3        123.31        151.04         5.27 o                         
  -8   4   3       4132.69       4235.66        49.98 o                         
  -6   4   3        174.92        204.44         4.64 o                         
  -4   4   3      16523.88      15961.12       202.18 o                         
  -2   4   3      15832.15      15130.71       221.50 o                         
   0   4   3        401.03        366.27         6.37 o                         
   2   4   3       3087.09       2997.72        38.22 o                         
   4   4   3       1105.63       1064.74        14.24 o                         
   6   4   3       6913.46       6935.25        80.30 o                         
   8   4   3      19064.51      18871.40       208.11 o                         
  10   4   3       2495.18       2562.85        33.28 o                         
  12   4   3        798.41        837.11        14.21 o                         
  14   4   3        575.51        612.75        13.50 o                         
 -19   5   3         19.85          8.28         5.45 o                         
 -17   5   3        166.44        169.10         7.58 o                         
 -15   5   3          0.36          5.24         4.23 o                         
 -13   5   3        837.48        907.99        16.29 o                         
 -11   5   3        385.42        391.43         8.33 o                         
  -9   5   3         39.97         46.93         3.09 o                         
  -7   5   3         88.90         98.07         3.64 o                         
  -5   5   3        327.97        353.73         6.57 o                         
  -3   5   3       1593.47       1633.99        21.25 o                         
  -1   5   3        579.30        592.80         9.33 o                         
   1   5   3         13.56         19.07         2.59 o                         
   3   5   3         43.40         51.43         3.20 o                         
   5   5   3        197.79        193.78         4.99 o                         
   7   5   3       1510.95       1529.65        20.33 o                         
   9   5   3        459.92        457.21         8.83 o                         
  11   5   3          9.26          9.74         3.73 o                         
  13   5   3         41.83         50.28         4.74 o                         
 -18   6   3         71.69         79.80         6.81 o                         
 -16   6   3          5.61          3.66         2.25 o                         
 -14   6   3       1276.76       1236.85        19.99 o                         
 -12   6   3        723.17        709.93        12.73 o                         
 -10   6   3        456.04        487.16         9.86 o                         
  -8   6   3        752.51        756.54        11.83 o                         
  -6   6   3        211.87        256.65         7.10 o                         
  -4   6   3       1342.70       1322.01        17.47 o                         
  -2   6   3       2897.32       2894.81        35.01 o                         
   0   6   3         34.43         34.04         2.98 o                         
   2   6   3        815.55        814.91        12.45 o                         
   4   6   3       1289.39       1329.41        17.65 o                         
   6   6   3        170.34        200.32         5.93 o                         
   8   6   3       2987.53       2983.39        36.97 o                         
  10   6   3       1005.23       1043.35        15.33 o                         
  12   6   3         16.47         32.58         4.73 o                         
 -17   7   3        138.57        143.34         8.42 o                         
 -15   7   3       1526.24       1542.39        30.28 o                         
 -13   7   3       4279.82       4169.44        68.27 o                         
 -11   7   3        932.74        958.93        14.85 o                         
  -9   7   3       2597.78       2541.06        31.34 o                         
  -7   7   3       1297.50       1265.47        27.34 o                         
  -5   7   3       5788.16       5764.52        83.59 o                         
  -3   7   3      12694.54      12314.70       145.96 o                         
  -1   7   3       5574.83       5635.42        70.89 o                         
   1   7   3        526.61        479.56        10.70 o                         
   3   7   3       6105.79       5932.26        83.78 o                         
   5   7   3         38.05         45.66         3.92 o                         
   7   7   3       6501.18       6486.85        78.97 o                         
   9   7   3       6304.95       6412.49        78.60 o                         
  11   7   3         20.05         17.89         4.35 o                         
 -14   8   3       6947.81       6950.25       108.50 o                         
 -12   8   3       5651.60       5695.90       109.68 o                         
 -10   8   3         12.03         14.75         3.71 o                         
  -8   8   3       3011.88       3009.30        41.28 o                         
  -6   8   3       1916.57       1981.01        35.50 o                         
  -4   8   3       4329.96       4318.96        62.37 o                         
  -2   8   3      16606.06      16221.30       254.68 o                         
   0   8   3       1594.83       1658.05        26.04 o                         
   2   8   3       1631.22       1662.95        26.99 o                         
   4   8   3        289.97        350.72         8.50 o                         
   6   8   3       2452.82       2490.89        41.36 o                         
   8   8   3       6822.53       6873.29        84.28 o                         
  10   8   3       2270.63       2311.66        36.86 o                         
 -13   9   3       2953.29       3020.73        53.12 o                         
 -11   9   3       1132.27       1167.14        23.55 o                         
  -9   9   3        470.66        478.92        10.22 o                         
  -7   9   3        510.30        514.78        10.79 o                         
  -5   9   3       2662.30       2622.38        39.10 o                         
  -3   9   3       9403.02       9215.62       169.77 o                         
  -1   9   3       3248.12       3257.02        56.78 o                         
   1   9   3        158.53        145.02         8.20 o                         
   3   9   3       1594.62       1633.03        34.14 o                         
   5   9   3        175.95        173.73         8.97 o                         
   7   9   3       4869.33       4840.45        74.89 o                         
 -10  10   3        152.41        159.61         7.52 o                         
  -8  10   3         12.33          6.46         3.16 o                         
  -6  10   3         61.77         66.54         5.65 o                         
  -4  10   3        594.30        600.21        14.42 o                         
  -2  10   3        977.70        943.76        24.35 o                         
   0  10   3        161.61        145.88         7.15 o                         
   2  10   3         90.29         85.85         6.04 o                         
   4  10   3         46.45         56.25         5.63 o                         
  -3  11   3         82.11        107.48         7.72 o                         
  -1  11   3        149.54        178.57         8.78 o                         
 -20   0   4       3427.58       3533.60        69.67 o                         
 -18   0   4         29.73         36.11         5.12 o                         
 -16   0   4       6136.31       6095.24       113.98 o                         
 -14   0   4        616.43        609.21        13.35 o                         
 -12   0   4      12970.07      12913.82       181.20 o                         
 -10   0   4      22168.85      21788.31       302.44 o                         
  -8   0   4      16158.77      17045.12       307.31 o                         
  -6   0   4        509.57        430.59        17.82 o                         
  -4   0   4      10363.59      10491.65       189.70 o                         
  -2   0   4      12476.56      12566.27       184.07 o                         
   2   0   4       5612.79       5265.78        83.18 o                         
   4   0   4       1213.79       1171.37        22.23 o                         
   6   0   4       3040.69       2954.66        48.68 o                         
   8   0   4       1208.52       1246.29        23.27 o                         
  10   0   4       9860.30      10163.66       185.46 o                         
  12   0   4       7317.81       7324.26       126.16 o                         
  14   0   4         15.09         14.14         6.18 o                         
 -21   1   4       3358.17       3388.21       113.14 o                         
 -19   1   4        744.07        743.24        14.40 o                         
 -17   1   4        878.66        896.78        13.83 o                         
 -15   1   4        621.93        599.92         9.35 o                         
 -13   1   4       1389.24       1402.86        17.38 o                         
 -11   1   4      18261.08      18222.74       179.66 o                         
  -9   1   4      11207.24      11081.44       102.32 o                         
  -7   1   4       7226.42       7655.35        82.96 o                         
  -5   1   4       9106.83       9142.08       117.43 o                         
  -3   1   4        698.87        732.23         8.69 o                         
  -1   1   4      23909.73      23518.95      1034.72 o                         
   3   1   4       1030.51       1075.90        14.00 o                         
   5   1   4       5550.03       5562.00        64.60 o                         
   7   1   4        486.67        491.51         8.65 o                         
   9   1   4       6689.07       6611.72        80.07 o                         
  11   1   4      10895.60      10651.02       127.50 o                         
  13   1   4        886.50        885.25        16.43 o                         
 -20   2   4        312.08        332.39        10.43 o                         
 -18   2   4        254.05        245.03        10.50 o                         
 -16   2   4        292.10        315.71        10.62 o                         
 -14   2   4         47.90         54.70         3.58 o                         
 -12   2   4       2463.15       2512.06        27.94 o                         
 -10   2   4       2377.46       2394.80        24.38 o                         
  -8   2   4        191.01        204.26         3.70 o                         
  -6   2   4         91.82         90.18         2.43 o                         
  -4   2   4         96.35         96.27         2.76 o                         
  -2   2   4       2682.13       2769.55        28.99 o                         
   0   2   4       6878.72       6793.50        73.27 o                         
   2   2   4       1578.27       1625.14        20.93 o                         
   4   2   4        271.90        275.22         6.10 o                         
   6   2   4       1324.66       1320.20        17.11 o                         
   8   2   4         88.62        100.24         4.67 o                         
  10   2   4       2599.44       2658.82        34.66 o                         
  12   2   4       1043.53       1001.95        17.07 o                         
  14   2   4          3.39         -1.01         3.04 o                         
 -19   3   4         97.28         98.87         6.43 o                         
 -17   3   4         59.05         54.79         5.04 o                         
 -15   3   4         59.69         54.95         4.74 o                         
 -13   3   4        118.33        116.92         4.34 o                         
 -11   3   4        294.21        296.91         5.48 o                         
  -9   3   4         58.56         57.27         2.42 o                         
  -7   3   4        134.73        145.30         3.73 o                         
  -5   3   4        333.07        321.13         4.79 o                         
  -3   3   4        241.55        256.09         4.38 o                         
  -1   3   4       1046.95       1053.17        12.85 o                         
   1   3   4       1240.72       1257.13        18.15 o                         
   3   3   4         13.88         17.91         2.69 o                         
   5   3   4         33.92         40.29         3.15 o                         
   7   3   4        429.95        448.16         8.86 o                         
   9   3   4          0.69         13.58         3.86 o                         
  11   3   4        685.87        706.98        16.67 o                         
  13   3   4         76.88         58.13         5.85 o                         
 -18   4   4        102.93        116.60         6.54 o                         
 -16   4   4       1209.83       1157.28        21.74 o                         
 -14   4   4        101.25         90.07         5.23 o                         
 -12   4   4       7471.17       7629.02        86.97 o                         
 -10   4   4      10477.41      10459.93       113.12 o                         
  -8   4   4        129.27        139.82         4.91 o                         
  -6   4   4       5058.72       5053.41        53.71 o                         
  -4   4   4        622.76        586.21         8.04 o                         
  -2   4   4       7337.77       7401.20        95.22 o                         
   0   4   4      13474.40      13219.54       161.80 o                         
   2   4   4       6675.12       6923.30        80.04 o                         
   4   4   4       1916.58       1915.29        25.26 o                         
   6   4   4       8725.71       8815.71        98.97 o                         
   8   4   4        254.58        278.79         7.47 o                         
  10   4   4       5616.36       5557.43        66.08 o                         
  12   4   4       3309.04       3331.03        49.00 o                         
 -19   5   4       1552.20       1412.83        43.57 o                         
 -17   5   4       1140.09       1137.21        22.57 o                         
 -15   5   4       1427.75       1398.68        22.70 o                         
 -13   5   4        992.71        950.04        17.68 o                         
 -11   5   4      10252.81      10122.19       121.45 o                         
  -9   5   4       8771.98       8700.24       100.65 o                         
  -7   5   4        258.63        251.52         5.46 o                         
  -5   5   4       6381.14       6380.69        69.46 o                         
  -3   5   4        362.71        429.15         7.72 o                         
  -1   5   4      16136.99      15701.05       192.28 o                         
   1   5   4      20198.20      20133.35       245.52 o                         
   3   5   4        263.77        294.13         7.43 o                         
   5   5   4       1136.21       1149.16        16.72 o                         
   7   5   4         68.68         85.97         4.59 o                         
   9   5   4       3181.08       3240.52        40.19 o                         
  11   5   4       8536.26       8504.61       129.04 o                         
 -16   6   4       1654.16       1683.79        35.25 o                         
 -14   6   4        133.10        138.47         6.61 o                         
 -12   6   4       5519.84       5364.55        83.48 o                         
 -10   6   4      13587.54      13431.05       165.77 o                         
  -8   6   4       2708.38       2717.34        48.32 o                         
  -6   6   4       2070.91       2077.46        26.28 o                         
  -4   6   4       1338.46       1349.94        18.22 o                         
  -2   6   4       5988.88       5947.45        71.88 o                         
   0   6   4      16557.37      15959.61       195.72 o                         
   2   6   4       4061.86       4193.80        59.39 o                         
   4   6   4       1285.28       1290.78        18.00 o                         
   6   6   4       2563.79       2607.84        34.05 o                         
   8   6   4       1003.97        984.19        16.05 o                         
  10   6   4       6063.67       6074.42        80.92 o                         
 -15   7   4        175.16        181.80         7.87 o                         
 -13   7   4        366.75        381.15        10.77 o                         
 -11   7   4       2724.07       2754.18        48.63 o                         
  -9   7   4       1183.64       1172.88        19.13 o                         
  -7   7   4        121.80        122.34         5.77 o                         
  -5   7   4        887.36        863.43        15.75 o                         
  -3   7   4        352.59        349.00         8.49 o                         
  -1   7   4       4962.21       4864.90        79.14 o                         
   1   7   4       4444.86       4305.16        60.75 o                         
   3   7   4        211.83        224.81         7.20 o                         
   5   7   4        603.56        605.55        11.34 o                         
   7   7   4          4.33          7.46         2.49 o                         
   9   7   4       1862.99       1883.89        30.71 o                         
 -14   8   4          0.31         -2.96         3.24 o                         
 -12   8   4          7.80          0.25         3.00 o                         
 -10   8   4        107.02        112.80         5.26 o                         
  -8   8   4          0.91          6.32         4.22 o                         
  -6   8   4         40.14         48.40         4.61 o                         
  -4   8   4        433.65        413.11        10.62 o                         
  -2   8   4         49.74         48.05         4.47 o                         
   0   8   4         57.77         62.20         7.22 o                         
   2   8   4          8.56          6.84         4.27 o                         
   4   8   4         10.14          5.08         4.16 o                         
   6   8   4        110.66        118.98         8.44 o                         
   8   8   4        407.96        403.92        12.32 o                         
 -11   9   4       1498.79       1507.99        27.87 o                         
  -9   9   4        318.74        325.55         9.16 o                         
  -7   9   4       1425.12       1389.66        30.91 o                         
  -5   9   4       1028.10       1055.87        19.89 o                         
  -3   9   4          1.98          1.28         2.33 o                         
  -1   9   4       1384.17       1392.96        29.80 o                         
   1   9   4       3136.63       3036.73        70.43 o                         
   3   9   4        107.39        110.42         7.33 o                         
   5   9   4       1067.04       1008.31        20.24 o                         
  -8  10   4        434.80        463.94        13.35 o                         
  -6  10   4        608.02        633.41        16.95 o                         
  -4  10   4        629.40        648.62        14.54 o                         
  -2  10   4       1314.88       1279.37        23.19 o                         
   0  10   4       4430.83       4389.39        93.18 o                         
   2  10   4       1158.15       1254.73        30.80 o                         
 -19   1   5        899.23        923.15        16.07 o                         
 -17   1   5        565.20        575.69        10.11 o                         
 -15   1   5        150.00        168.61         5.58 o                         
 -13   1   5       1357.16       1339.60        16.96 o                         
 -11   1   5        277.76        306.20         5.24 o                         
  -9   1   5      11391.10      11396.56       135.85 o                         
  -7   1   5       5915.87       6016.81        75.81 o                         
  -5   1   5          9.89          7.54         2.65 o                         
  -3   1   5       2493.54       2458.15        25.64 o                         
  -1   1   5       1662.06       1721.08        18.38 o                         
   1   1   5       2700.20       2692.11        31.14 o                         
   3   1   5       9063.00       8912.08       106.20 o                         
   5   1   5       2014.76       1973.04        28.02 o                         
   7   1   5        754.16        748.67        12.71 o                         
   9   1   5       1369.05       1295.47        19.89 o                         
  11   1   5        389.97        419.09        11.96 o                         
 -20   2   5       2556.32       2695.07        39.45 o                         
 -18   2   5       5501.29       5444.23        73.97 o                         
 -16   2   5        840.33        821.63        12.75 o                         
 -14   2   5       3416.28       3410.59        42.99 o                         
 -12   2   5       2062.19       2008.79        22.91 o                         
 -10   2   5       2224.20       2250.27        25.08 o                         
  -8   2   5      16679.34      16444.12       176.34 o                         
  -6   2   5       8433.36       8507.19       101.68 o                         
  -4   2   5       2838.10       2902.07        30.87 o                         
  -2   2   5       4333.77       4374.48        43.17 o                         
   0   2   5       1439.99       1475.01        17.57 o                         
   2   2   5      19019.78      18729.48       205.96 o                         
   4   2   5      15710.83      15613.39       198.97 o                         
   6   2   5          4.22          9.62         3.16 o                         
   8   2   5       2585.71       2582.75        36.27 o                         
  10   2   5         42.44         48.60         5.29 o                         
  12   2   5       2725.02       2710.67        44.52 o                         
 -19   3   5       4655.68       4695.41        89.31 o                         
 -17   3   5       2787.29       2870.40        41.83 o                         
 -15   3   5         84.98         96.40         5.09 o                         
 -13   3   5       1714.54       1721.23        21.73 o                         
 -11   3   5          2.19         11.64         2.25 o                         
  -9   3   5      12474.16      12397.48       117.33 o                         
  -7   3   5      18643.88      18533.73       187.01 o                         
  -5   3   5       2195.60       2345.19        24.62 o                         
  -3   3   5       4256.54       4234.68        47.83 o                         
  -1   3   5       1184.32       1228.58        15.06 o                         
   1   3   5      10925.55      10973.50       125.99 o                         
   3   3   5      13135.32      12965.02       153.56 o                         
   5   3   5        847.38        876.80        14.79 o                         
   7   3   5       1009.57       1015.86        15.81 o                         
   9   3   5       1265.19       1271.42        21.98 o                         
  11   3   5       1531.06       1602.68        29.49 o                         
 -18   4   5       2179.27       2216.88        41.75 o                         
 -16   4   5        440.45        433.16         9.46 o                         
 -14   4   5       1321.71       1353.00        20.35 o                         
 -12   4   5       1131.40       1144.62        17.16 o                         
 -10   4   5       2485.04       2568.86        28.46 o                         
  -8   4   5      11400.73      11265.90       114.76 o                         
  -6   4   5       2900.10       2870.32        32.51 o                         
  -4   4   5       1751.98       1753.97        21.35 o                         
  -2   4   5       2168.21       2131.50        27.37 o                         
   0   4   5        737.46        753.98        11.14 o                         
   2   4   5      10040.00      10217.03       131.99 o                         
   4   4   5       9926.58      10087.75       130.21 o                         
   6   4   5         54.06         74.06         4.87 o                         
   8   4   5       1703.89       1747.81        28.15 o                         
  10   4   5         10.43          6.16         3.28 o                         
 -17   5   5        282.16        297.79         9.14 o                         
 -15   5   5         20.26         17.22         4.38 o                         
 -13   5   5          8.84         12.19         3.57 o                         
 -11   5   5        213.89        210.33         6.51 o                         
  -9   5   5        478.41        476.97         7.94 o                         
  -7   5   5        434.19        440.38         7.77 o                         
  -5   5   5         20.42         27.66         2.75 o                         
  -3   5   5          6.68          7.19         2.74 o                         
  -1   5   5         38.37         44.39         3.99 o                         
   1   5   5        540.66        530.38        11.09 o                         
   3   5   5        950.78        968.28        17.02 o                         
   5   5   5         24.17         32.10         4.09 o                         
   7   5   5         77.60         88.67         5.59 o                         
   9   5   5         17.44         18.77         4.75 o                         
 -16   6   5          2.76          0.49         2.20 o                         
 -14   6   5        739.85        728.06        15.53 o                         
 -12   6   5         74.55         80.00         4.54 o                         
 -10   6   5        390.37        385.93         8.68 o                         
  -8   6   5        980.64        984.04        15.22 o                         
  -6   6   5        331.30        331.46         7.87 o                         
  -4   6   5        634.28        621.03        11.67 o                         
  -2   6   5        782.56        781.45        15.93 o                         
   0   6   5          3.31          2.79         2.06 o                         
   2   6   5       1284.43       1294.49        22.52 o                         
   4   6   5       2115.87       2143.97        33.19 o                         
   6   6   5         19.45         21.58         4.79 o                         
   8   6   5        413.88        425.25        11.65 o                         
 -15   7   5        219.29        223.54         8.68 o                         
 -13   7   5       1499.45       1467.78        24.07 o                         
 -11   7   5         25.23         29.87         3.59 o                         
  -9   7   5       8393.62       8229.30       101.16 o                         
  -7   7   5       6386.45       6349.24        92.97 o                         
  -5   7   5         10.06         18.08         4.02 o                         
  -3   7   5       2447.13       2305.03        38.34 o                         
  -1   7   5       1505.06       1519.96        28.75 o                         
   1   7   5       1753.29       1751.36        37.12 o                         
   3   7   5       7187.88       7191.16       104.62 o                         
   5   7   5       1579.14       1657.70        27.69 o                         
   7   7   5        871.62        880.71        16.79 o                         
 -12   8   5        504.45        515.74        12.55 o                         
 -10   8   5        334.70        334.77         8.99 o                         
  -8   8   5       3533.49       3643.91        55.78 o                         
  -6   8   5       3103.05       3211.56        50.07 o                         
  -4   8   5        312.35        304.17         9.19 o                         
  -2   8   5       1418.00       1471.95        30.12 o                         
   0   8   5       1188.87       1101.46        19.38 o                         
   2   8   5       6787.82       6720.14       117.73 o                         
   4   8   5       3228.06       3355.90        47.76 o                         
  -9   9   5       3907.36       3984.57        55.97 o                         
  -7   9   5       5070.23       5040.82       100.43 o                         
  -5   9   5         92.74        107.14         6.45 o                         
  -3   9   5        926.60        897.20        17.88 o                         
  -1   9   5        119.64        129.78         7.19 o                         
   1   9   5       1660.66       1583.32        28.82 o                         
 -18   0   6        464.84        539.40        13.87 o                         
 -16   0   6       7395.91       7413.38       113.30 o                         
 -14   0   6       2447.84       2430.95        42.27 o                         
 -12   0   6         61.82        138.78        12.97 o                         
 -10   0   6        324.14        346.66        13.44 o                         
  -8   0   6        185.98        214.82        10.08 o                         
  -6   0   6      15350.31      15445.05       279.62 o                         
  -4   0   6      12177.29      12039.61       203.19 o                         
  -2   0   6        806.46        853.40        14.48 o                         
   0   0   6       5059.32       5065.73        86.12 o                         
   2   0   6         37.78         43.61         4.57 o                         
   4   0   6       9145.70       8991.61       164.03 o                         
   6   0   6       8305.66       8134.20       149.47 o                         
   8   0   6        557.43        583.71        16.41 o                         
  10   0   6        903.58        955.54        27.16 o                         
 -19   1   6         99.36        105.84         5.33 o                         
 -17   1   6       2950.34       3036.64        36.95 o                         
 -15   1   6       4341.71       4360.35        54.60 o                         
 -13   1   6        315.03        289.00         7.57 o                         
 -11   1   6       6100.84       6120.13        78.52 o                         
  -9   1   6       1906.63       1870.65        27.65 o                         
  -7   1   6       6115.59       6214.39        85.57 o                         
  -5   1   6      13702.93      13388.41       179.83 o                         
  -3   1   6       4562.13       4717.50        52.14 o                         
  -1   1   6        858.06        845.18        10.48 o                         
   1   1   6       2361.48       2337.29        30.69 o                         
   3   1   6       1306.58       1279.20        20.14 o                         
   5   1   6       9756.78       9466.30       113.20 o                         
   7   1   6       4817.27       4665.02        62.44 o                         
   9   1   6        137.31        142.68         6.78 o                         
 -18   2   6         65.93         83.29         4.14 o                         
 -16   2   6       1300.04       1313.92        16.57 o                         
 -14   2   6        282.41        283.00         6.18 o                         
 -12   2   6        383.46        374.36         7.76 o                         
 -10   2   6         65.48         90.33         5.66 o                         
  -8   2   6        508.75        512.10        10.42 o                         
  -6   2   6       2623.46       2651.63        37.44 o                         
  -4   2   6       2174.36       2143.09        27.11 o                         
  -2   2   6          8.73         14.69         2.17 o                         
   0   2   6        771.27        767.41        12.27 o                         
   2   2   6         43.29         41.50         3.73 o                         
   4   2   6        982.40       1001.89        16.07 o                         
   6   2   6       1715.62       1756.67        28.36 o                         
   8   2   6        112.61        109.29         6.31 o                         
 -17   3   6        165.77        165.49         6.66 o                         
 -15   3   6         58.95         83.10         4.29 o                         
 -13   3   6        110.82        119.95         4.36 o                         
 -11   3   6        321.06        331.40         7.07 o                         
  -9   3   6          1.71          5.20         2.87 o                         
  -7   3   6         82.88         98.30         3.78 o                         
  -5   3   6        508.32        514.88         7.84 o                         
  -3   3   6        241.91        243.68         5.23 o                         
  -1   3   6        263.17        267.11         6.30 o                         
   1   3   6         90.31         95.06         4.47 o                         
   3   3   6          6.91         16.51         3.47 o                         
   5   3   6        112.06        128.91         6.25 o                         
   7   3   6        404.57        421.18        10.95 o                         
   9   3   6          1.23          4.93         3.26 o                         
 -16   4   6       3460.21       3453.19        41.28 o                         
 -14   4   6       1475.77       1422.10        17.40 o                         
 -12   4   6        793.75        798.49        11.72 o                         
 -10   4   6       2247.90       2188.47        26.19 o                         
  -8   4   6        364.95        375.03         7.06 o                         
  -6   4   6       9255.62       9178.49       105.99 o                         
  -4   4   6       4605.99       4588.79        56.27 o                         
  -2   4   6         16.84         20.72         3.05 o                         
   0   4   6       2610.80       2621.43        35.00 o                         
   2   4   6       2339.38       2351.74        29.78 o                         
   4   4   6       2280.61       2366.99        33.57 o                         
   6   4   6       5733.53       5710.40        76.76 o                         
   8   4   6        457.79        466.48        12.70 o                         
 -15   5   6       2693.68       2764.28        34.16 o                         
 -13   5   6         36.58         41.44         3.58 o                         
 -11   5   6       2011.81       2025.11        25.35 o                         
  -9   5   6        549.84        550.97         9.39 o                         
  -7   5   6       2343.69       2281.46        30.18 o                         
  -5   5   6       9544.37       9266.27       125.14 o                         
  -3   5   6       2896.41       2910.28        49.01 o                         
  -1   5   6       1929.45       1922.84        27.91 o                         
   1   5   6        689.74        727.35        12.94 o                         
   3   5   6       3090.42       3039.34        40.87 o                         
   5   5   6       6547.33       6690.55        92.83 o                         
   7   5   6       3305.94       3422.57        48.72 o                         
 -14   6   6       2260.95       2179.01        30.62 o                         
 -12   6   6         40.05         61.43         4.16 o                         
 -10   6   6       1078.42       1070.75        14.21 o                         
  -8   6   6        258.12        245.16         6.29 o                         
  -6   6   6       8138.26       8017.03        99.99 o                         
  -4   6   6       5675.40       5713.80        67.41 o                         
  -2   6   6         41.80         27.13         3.84 o                         
   0   6   6       2104.76       2141.53        32.39 o                         
   2   6   6         85.80        104.96         6.34 o                         
   4   6   6       3990.56       4010.44        59.31 o                         
   6   6   6       4907.22       4743.84       156.10 o                         
 -13   7   6          1.92          7.07         3.00 o                         
 -11   7   6        534.30        515.97        10.97 o                         
  -9   7   6         77.17         79.23         4.94 o                         
  -7   7   6       1265.98       1261.82        19.64 o                         
  -5   7   6       2855.86       2892.79        44.55 o                         
  -3   7   6        632.54        634.72        14.20 o                         
  -1   7   6        101.39         99.35         7.96 o                         
   1   7   6        121.37        128.37         6.83 o                         
   3   7   6        570.69        534.70        13.34 o                         
 -10   8   6          1.27         -2.94         3.05 o                         
  -8   8   6        142.49        140.92         6.84 o                         
  -6   8   6          7.87          4.06         2.90 o                         
  -4   8   6          3.49          5.27         3.54 o                         
  -2   8   6         36.25         38.05         5.39 o                         
   0   8   6         16.86         21.40         5.96 o                         
 -17   1   7         64.36         64.92         6.28 o                         
 -15   1   7       1016.64       1038.94        18.75 o                         
 -13   1   7       4398.23       4220.79        61.33 o                         
 -11   1   7        568.77        557.36        12.59 o                         
  -9   1   7        961.30        970.74        17.11 o                         
  -7   1   7        710.08        717.15        13.72 o                         
  -5   1   7         83.45         98.50         5.26 o                         
  -3   1   7       3121.03       3206.98        39.24 o                         
  -1   1   7       2510.35       2470.02        28.52 o                         
   1   1   7         12.23         17.66         2.98 o                         
   3   1   7        928.91        951.69        15.52 o                         
   5   1   7         72.46         74.48         5.17 o                         
 -16   2   7         19.63         30.76         5.21 o                         
 -14   2   7       3270.11       3412.82        51.26 o                         
 -12   2   7       2836.42       2990.36        42.87 o                         
 -10   2   7          4.20          8.91         4.24 o                         
  -8   2   7       3467.19       3457.57        48.06 o                         
  -6   2   7        129.77        127.53         7.29 o                         
  -4   2   7       6852.96       6832.74        89.98 o                         
  -2   2   7       9635.20       9436.24       117.03 o                         
   0   2   7       1632.29       1656.97        23.28 o                         
   2   2   7       1432.31       1432.13        20.17 o                         
   4   2   7        829.41        816.90        15.63 o                         
   6   2   7       1592.93       1642.25        31.54 o                         
 -15   3   7       1665.86       1669.96        24.43 o                         
 -13   3   7       5783.25       5792.24        86.76 o                         
 -11   3   7       1708.53       1661.98        25.51 o                         
  -9   3   7        575.68        612.61        12.70 o                         
  -7   3   7       1047.33       1072.67        17.30 o                         
  -5   3   7        929.34        935.37        14.14 o                         
  -3   3   7      10633.45      10503.15       130.28 o                         
  -1   3   7       3328.13       3338.35        39.30 o                         
   1   3   7       1378.22       1339.90        18.01 o                         
   3   3   7       1687.41       1694.50        38.65 o                         
   5   3   7        109.96        118.65         6.56 o                         
 -14   4   7       2137.93       2165.58        30.89 o                         
 -12   4   7       2595.62       2602.78        34.46 o                         
 -10   4   7          1.05          5.35         3.52 o                         
  -8   4   7       1859.20       1829.00        27.46 o                         
  -6   4   7         74.71         79.85         3.40 o                         
  -4   4   7       3021.21       2936.73        38.98 o                         
  -2   4   7       4584.94       4586.80        54.69 o                         
   0   4   7       1311.43       1379.65        18.64 o                         
   2   4   7        204.35        205.15         6.98 o                         
   4   4   7        379.43        374.57        10.37 o                         
 -13   5   7        296.93        292.81        10.00 o                         
 -11   5   7         22.88         20.19         3.28 o                         
  -9   5   7         27.33         27.50         3.18 o                         
  -7   5   7          0.89          2.95         2.96 o                         
  -5   5   7        178.92        183.82         5.41 o                         
  -3   5   7        342.99        360.47         7.98 o                         
  -1   5   7        255.73        258.69         8.71 o                         
   1   5   7         12.95         15.63         3.27 o                         
   3   5   7         43.60         44.57         6.02 o                         
 -12   6   7        118.65        131.15         5.74 o                         
 -10   6   7         91.38         85.29         4.38 o                         
  -8   6   7        675.97        672.16        11.35 o                         
  -6   6   7         61.09         74.24         4.58 o                         
  -4   6   7        441.50        463.62        10.42 o                         
  -2   6   7        972.49        984.42        17.53 o                         
   0   6   7        384.91        381.06        10.33 o                         
  -7   7   7        819.34        808.19        15.28 o                         
  -5   7   7         58.01         60.66         5.52 o                         
  -3   7   7       2472.49       2491.35        38.01 o                         
 -14   0   8        334.81        294.95        14.63 o                         
 -12   0   8       2983.26       3051.46        62.66 o                         
 -10   0   8       4976.19       5079.84        98.08 o                         
  -8   0   8        523.90        501.80        17.15 o                         
  -6   0   8       3211.48       3205.05        64.15 o                         
  -4   0   8       1359.58       1386.57        32.13 o                         
  -2   0   8       2553.66       2515.73        43.33 o                         
   0   0   8       8062.27       7962.04       113.18 o                         
   2   0   8       1466.87       1458.29        29.41 o                         
 -13   1   8          2.68          7.49         5.05 o                         
 -11   1   8       3949.56       4014.48        56.22 o                         
  -9   1   8       2399.28       2394.28        37.24 o                         
  -7   1   8         17.31         25.08         4.67 o                         
  -5   1   8        782.82        804.26        15.38 o                         
  -3   1   8         10.12         14.35         4.20 o                         
  -1   1   8       3375.25       3318.87        36.95 o                         
   1   1   8       4003.12       3916.88        51.14 o                         
 -14   2   8         11.36          9.76         5.09 o                         
 -12   2   8        980.45        943.06        18.70 o                         
 -10   2   8        921.66        956.94        18.02 o                         
  -8   2   8        124.60        118.12         6.41 o                         
  -6   2   8        236.19        245.31         8.41 o                         
  -4   2   8        223.24        213.36         9.49 o                         
  -2   2   8        171.66        170.03         6.08 o                         
   0   2   8        872.56        882.80        12.63 o                         
 -13   3   8         77.50         63.55         6.23 o                         
 -11   3   8        197.40        196.70         8.76 o                         
  -9   3   8         42.16         44.95         6.89 o                         
  -7   3   8          0.43         -0.71         4.36 o                         
  -5   3   8        225.51        223.76         7.38 o                         
  -3   3   8          9.40          9.52         3.64 o                         
  -1   3   8        230.71        229.22         5.96 o                         
 -10   4   8       3401.17       3281.59        49.36 o                         
  -8   4   8        258.68        231.02         9.64 o                         
  -6   4   8        715.97        698.06        13.26 o                         
  -4   4   8        495.13        507.57         9.55 o                         
  -2   4   8          6.56          9.46         3.24 o                         
  -7   5   8         43.64         43.16         5.54 o                         
  -5   5   8       1481.31       1438.83        24.53 o                         
                                                                                
